# Supplementary material for: The crystal structure and Hirshfeld surface analysis of 1-(2,5-di­meth­oxy­phen­yl)-2,2,6,6-tetra­methyl­piperidine
Source: Acta Crystallogr E Crystallogr Commun. 2020 May 5;76(Pt 6):794–7. doi: 10.1107/S2056989020005952 (PMC7274006; doi:10.1107/S2056989020005952)
Supplement: Supplementary file 1 [file e-76-00794-sup1.cif]

##############################################################################
#                                                                            #
# This CIF contains the data in a paper accepted for publication in          #
# Acta Crystallographica Section E. It conforms to the requirements of       #
# Notes for Authors for Acta Crystallographica Section E, and has been       #
# peer reviewed under the auspices of the IUCr Commission on Journals.       #
#                                                                            #
# Full details of the Crystallographic Information File format               #
# are given in the paper "The Crystallographic Information File (CIF):       #
# a New Standard Archive File for Crystallography" by S. R. Hall, F. H.      #
# Allen and I. D. Brown [Acta Cryst. (1991), A47, 655-685].                  #
#                                                                            #
# The current version of the core CIF dictionary is obtainable from          #
# ftp://ftp.iucr.org/pub/cif_core.dic.                                       #
#                                                                            #
# Software is freely available for graphical display of the structure(s)     #
# in this CIF. For information consult the CIF software page                 #
# http://www.iucr.org/resources/cif/software.                                #
#                                                                            #
# This file may be used for bona fide research purposes within the           #
# scientific community so long as proper attribution is given to the journal # 
# article from which it was obtained.                                        #
#                                                                            #
##############################################################################
data_I
_audit_creation_method     'SHELXL-2018/3'
_chemical_name_systematic
;
1-(2,5-Dimethoxyphenyl)-2,2,6,6-tetramethylpiperidine
;
_chemical_name_common     ?
_chemical_formula_moiety     'C17 H27 N O2'
_chemical_formula_sum     'C17 H27 N O2'
_chemical_formula_iupac     'C17 H27 N O2'
_chemical_formula_weight     277.39
_chemical_melting_point     ?
_space_group_crystal_system     monoclinic
_space_group_name_H-M_alt     'P 21/c'
_space_group_name_Hall     '-P 2ybc'
loop_
    _space_group_symop_operation_xyz
    'x, y, z'
    '-x, y+1/2, -z+1/2'
    '-x, -y, -z'
    'x, -y-1/2, z-1/2'
_cell_length_a     6.8817(10)
_cell_length_b     28.249(4)
_cell_length_c     8.1369(13)
_cell_angle_alpha     90
_cell_angle_beta     99.649(12)
_cell_angle_gamma     90
_cell_volume     1559.4(4)
_cell_formula_units_Z     4
_cell_measurement_reflns_used     4940
_cell_measurement_theta_min     1.44
_cell_measurement_theta_max     25.46
_cell_measurement_temperature     173(2)
_exptl_crystal_description     rod
_exptl_crystal_colour     colourless
_exptl_crystal_size_max     0.400
_exptl_crystal_size_mid     0.100
_exptl_crystal_size_min     0.100
_exptl_crystal_density_diffrn     1.182
_exptl_crystal_density_meas     ?
_exptl_crystal_density_method     ?
_exptl_crystal_F_000     608
_exptl_absorpt_coefficient_mu     0.076
_exptl_absorpt_correction_type     none
_exptl_absorpt_process_details     ?
_exptl_absorpt_correction_T_min     ?
_exptl_absorpt_correction_T_max     ?
_diffrn_ambient_temperature     173(2)
_diffrn_source     'sealed X-ray tube, 12 x 0.4 mm long-fine focus'
_diffrn_radiation_type     MoK\a
_diffrn_radiation_wavelength     0.71073
_diffrn_radiation_source     'fine-focus sealed tube'
_diffrn_radiation_monochromator     'plane graphite'
_diffrn_measurement_device_type     'STOE IPDS 2'
_diffrn_measurement_device     '2-circle goniometer'
_diffrn_measurement_method     '\f + \w scans'
_diffrn_detector     'image plate (34 cm diameter)'
_diffrn_detector_area_resol_mean     ?
_diffrn_reflns_number     10596
_diffrn_reflns_av_R_equivalents     0.0852
_diffrn_reflns_av_unetI/netI     0.0828
_diffrn_reflns_theta_min     1.442
_diffrn_reflns_theta_max     25.179
_diffrn_reflns_theta_full     25.179
_diffrn_measured_fraction_theta_max     0.990
_diffrn_measured_fraction_theta_full     0.990
_diffrn_reflns_limit_h_min     -8
_diffrn_reflns_limit_h_max     8
_diffrn_reflns_limit_k_min     -33
_diffrn_reflns_limit_k_max     33
_diffrn_reflns_limit_l_min     -9
_diffrn_reflns_limit_l_max     9
_refine_special_details     ?
_reflns_number_total     2770
_reflns_number_gt     1695
_reflns_threshold_expression     'I > 2\s(I)'
_refine_ls_structure_factor_coef     Fsqd
_refine_ls_matrix_type     full
_refine_ls_R_factor_all     0.0760
_refine_ls_R_factor_gt     0.0366
_refine_ls_wR_factor_gt     0.0660
_refine_ls_wR_factor_ref     0.0730
_refine_ls_goodness_of_fit_ref     0.827
_refine_ls_restrained_S_all     0.827
_refine_ls_number_reflns     2770
_refine_ls_number_parameters     188
_refine_ls_number_restraints     0
_refine_ls_hydrogen_treatment     constr
_refine_ls_weighting_scheme     calc
_refine_ls_weighting_details
                      'w=1/[\s^2^(Fo^2^)+(0.0237P)^2^] where P=(Fo^2^+2Fc^2^)/3'
_atom_sites_solution_hydrogens     geom
_atom_sites_solution_primary     direct
_atom_sites_solution_secondary     difmap
_refine_ls_shift/su_max     0.000
_refine_ls_shift/su_mean     0.000
_refine_diff_density_max     0.125
_refine_diff_density_min     -0.126
_refine_ls_extinction_method
;
(<i>SHELXL2018/3</i>; Sheldrick, 2015)
;
_refine_ls_extinction_coef     0.0127(13)
_refine_ls_extinction_expression
                                  'Fc^*^=kFc[1+0.001xFc^2^\l^3^/sin(2\q)]^-1/4^'
loop_
    _atom_type_symbol
    _atom_type_description
    _atom_type_scat_dispersion_real
    _atom_type_scat_dispersion_imag
    _atom_type_scat_source
    'C' 'C' 0.0033 0.0016
                         'International Tables Vol C Tables 4.2.6.8 and 6.1.1.4'
    'H' 'H' 0.0000 0.0000
                         'International Tables Vol C Tables 4.2.6.8 and 6.1.1.4'
    'N' 'N' 0.0061 0.0033
                         'International Tables Vol C Tables 4.2.6.8 and 6.1.1.4'
    'O' 'O' 0.0106 0.0060
                         'International Tables Vol C Tables 4.2.6.8 and 6.1.1.4'
_computing_data_collection
;
X-Area (Stoe & Cie, 2005)
;
_computing_cell_refinement
;
X-Area (Stoe & Cie, 2005)
;
_computing_data_reduction
;
X-RED32 (Stoe & Cie, 2005)
;
_computing_structure_solution
;
SHELXS97 (Sheldrick, 2008)
;
_computing_structure_refinement
;
<i>SHELXL2018/3</i> (Sheldrick, 2015)
;
_computing_molecular_graphics
;
PLATON (Spek, 2020) and Mercury (Macrae <i>et al.</i>,  2020)
;
_computing_publication_material
;
<i>SHELXL2018/3</i> (Sheldrick, 2015), PLATON (Spek, 2020) and
publcif (Westrip, 2010)
;
loop_
    _atom_site_type_symbol
    _atom_site_label
    _atom_site_fract_x
    _atom_site_fract_y
    _atom_site_fract_z
    _atom_site_U_iso_or_equiv
    _atom_site_adp_type
    _atom_site_calc_flag
    _atom_site_occupancy
    _atom_site_disorder_assembly
    _atom_site_disorder_group
    O O1 -0.15231(15) 0.11464(4) 0.48898(14) 0.0359(3) Uani d 1 . .
    O O2 0.47503(17) 0.23289(4) 0.44354(15) 0.0389(3) Uani d 1 . .
    N N1 0.17336(17) 0.10517(4) 0.72612(15) 0.0239(3) Uani d 1 . .
    C C1 0.1701(2) 0.14010(5) 0.59863(18) 0.0240(4) Uani d 1 . .
    C C2 0.0023(2) 0.14458(5) 0.4777(2) 0.0274(4) Uani d 1 . .
    C C3 -0.0050(2) 0.17837(6) 0.3529(2) 0.0320(4) Uani d 1 . .
    H H3 -0.120713 0.181465 0.271592 0.038 Uiso calc 1 . .
    C C4 0.1545(2) 0.20752(6) 0.3461(2) 0.0326(4) Uani d 1 . .
    H H4 0.148437 0.230424 0.259885 0.039 Uiso calc 1 . .
    C C5 0.3219(2) 0.20347(5) 0.4637(2) 0.0286(4) Uani d 1 . .
    C C6 0.3285(2) 0.17020(5) 0.58934(19) 0.0264(4) Uani d 1 . .
    H H6 0.443892 0.167808 0.671343 0.032 Uiso calc 1 . .
    C C7 -0.3053(2) 0.11190(7) 0.3485(2) 0.0420(5) Uani d 1 . .
    H H7C -0.398183 0.086893 0.366432 0.063 Uiso calc 1 . .
    H H7B -0.248449 0.104630 0.248721 0.063 Uiso calc 1 . .
    H H7A -0.374711 0.142279 0.333365 0.063 Uiso calc 1 . .
    C C8 0.6384(3) 0.23518(6) 0.5748(2) 0.0407(5) Uani d 1 . .
    H H8A 0.703032 0.204187 0.588607 0.061 Uiso calc 1 . .
    H H8B 0.592985 0.244041 0.678454 0.061 Uiso calc 1 . .
    H H8C 0.732223 0.258909 0.548061 0.061 Uiso calc 1 . .
    C C9 0.1554(2) 0.12313(5) 0.89467(19) 0.0269(4) Uani d 1 . .
    C C10 0.0977(2) 0.08181(6) 0.9977(2) 0.0342(4) Uani d 1 . .
    H H10A 0.103522 0.092378 1.114443 0.041 Uiso calc 1 . .
    H H10B -0.040201 0.072692 0.954118 0.041 Uiso calc 1 . .
    C C11 0.2287(2) 0.03873(6) 0.9958(2) 0.0381(5) Uani d 1 . .
    H H11A 0.365874 0.046683 1.046272 0.046 Uiso calc 1 . .
    H H11B 0.182345 0.012857 1.061593 0.046 Uiso calc 1 . .
    C C12 0.2215(3) 0.02299(6) 0.8172(2) 0.0364(4) Uani d 1 . .
    H H12B 0.084985 0.013326 0.770843 0.044 Uiso calc 1 . .
    H H12A 0.307259 -0.005084 0.815714 0.044 Uiso calc 1 . .
    C C13 0.2870(2) 0.06129(5) 0.7049(2) 0.0294(4) Uani d 1 . .
    C C14 -0.0136(2) 0.15863(6) 0.8748(2) 0.0352(4) Uani d 1 . .
    H H14C -0.039727 0.167933 0.985055 0.053 Uiso calc 1 . .
    H H14B -0.132032 0.144135 0.810935 0.053 Uiso calc 1 . .
    H H14A 0.022371 0.186676 0.815626 0.053 Uiso calc 1 . .
    C C15 0.3403(2) 0.14765(6) 0.9888(2) 0.0361(4) Uani d 1 . .
    H H15C 0.316036 0.157724 1.098873 0.054 Uiso calc 1 . .
    H H15B 0.371277 0.175361 0.925566 0.054 Uiso calc 1 . .
    H H15A 0.451420 0.125506 1.002183 0.054 Uiso calc 1 . .
    C C16 0.5112(2) 0.06636(6) 0.7429(2) 0.0350(4) Uani d 1 . .
    H H16C 0.572685 0.036915 0.713805 0.053 Uiso calc 1 . .
    H H16B 0.552574 0.072901 0.861923 0.053 Uiso calc 1 . .
    H H16A 0.552219 0.092519 0.677366 0.053 Uiso calc 1 . .
    C C17 0.2301(2) 0.04478(6) 0.5248(2) 0.0387(5) Uani d 1 . .
    H H17A 0.280543 0.067303 0.450547 0.058 Uiso calc 1 . .
    H H17B 0.086213 0.042978 0.495777 0.058 Uiso calc 1 . .
    H H17C 0.287008 0.013449 0.512256 0.058 Uiso calc 1 . .
loop_
    _atom_site_aniso_label
    _atom_site_aniso_U_11
    _atom_site_aniso_U_22
    _atom_site_aniso_U_33
    _atom_site_aniso_U_12
    _atom_site_aniso_U_13
    _atom_site_aniso_U_23
    O1 0.0285(6) 0.0478(7) 0.0295(7) -0.0066(5) -0.0007(5) 0.0043(6)
    O2 0.0453(7) 0.0328(7) 0.0391(7) -0.0084(6) 0.0085(6) 0.0091(6)
    N1 0.0296(7) 0.0217(7) 0.0205(7) 0.0021(6) 0.0045(6) 0.0027(6)
    C1 0.0292(9) 0.0225(8) 0.0210(9) 0.0038(7) 0.0058(7) -0.0006(7)
    C2 0.0276(9) 0.0319(9) 0.0233(9) 0.0011(7) 0.0063(8) -0.0023(7)
    C3 0.0353(10) 0.0384(10) 0.0218(9) 0.0095(8) 0.0032(8) 0.0026(8)
    C4 0.0465(11) 0.0275(9) 0.0256(9) 0.0094(8) 0.0111(9) 0.0059(7)
    C5 0.0362(9) 0.0229(8) 0.0283(9) 0.0011(7) 0.0098(8) 0.0005(7)
    C6 0.0304(9) 0.0230(8) 0.0251(8) 0.0027(7) 0.0024(7) -0.0004(7)
    C7 0.0308(10) 0.0594(12) 0.0329(10) -0.0019(9) -0.0032(8) -0.0076(9)
    C8 0.0476(11) 0.0392(11) 0.0374(11) -0.0115(9) 0.0136(10) -0.0044(8)
    C9 0.0334(9) 0.0276(9) 0.0197(8) 0.0020(7) 0.0045(7) 0.0017(7)
    C10 0.0368(10) 0.0400(10) 0.0266(9) 0.0011(8) 0.0082(8) 0.0080(8)
    C11 0.0397(10) 0.0337(10) 0.0409(11) 0.0013(8) 0.0068(9) 0.0146(8)
    C12 0.0379(10) 0.0248(9) 0.0472(11) 0.0019(8) 0.0088(9) 0.0065(8)
    C13 0.0318(9) 0.0225(8) 0.0340(10) 0.0007(7) 0.0063(8) 0.0014(7)
    C14 0.0428(10) 0.0355(10) 0.0284(10) 0.0095(8) 0.0093(8) 0.0006(8)
    C15 0.0427(10) 0.0369(10) 0.0270(9) -0.0030(8) 0.0010(8) -0.0032(8)
    C16 0.0343(9) 0.0309(9) 0.0403(10) 0.0064(8) 0.0076(8) 0.0036(8)
    C17 0.0426(11) 0.0301(9) 0.0437(11) 0.0007(8) 0.0085(9) -0.0079(9)
_geom_special_details
;
 All esds (except the esd in the dihedral angle between two l.s. planes)
 are estimated using the full covariance matrix.  The cell esds are taken
 into account individually in the estimation of esds in distances, angles
 and torsion angles; correlations between esds in cell parameters are only
 used when they are defined by crystal symmetry.  An approximate (isotropic)
 treatment of cell esds is used for estimating esds involving l.s. planes.
;
loop_
    _geom_bond_atom_site_label_1
    _geom_bond_atom_site_label_2
    _geom_bond_site_symmetry_2
    _geom_bond_distance
    _geom_bond_publ_flag
    O1 C2 . 1.3743(19) ?
    O1 C7 . 1.4204(18) ?
    O2 C5 . 1.3732(19) ?
    O2 C8 . 1.416(2) ?
    N1 C1 . 1.4293(19) ?
    N1 C9 . 1.4867(19) ?
    N1 C13 . 1.4908(19) ?
    C1 C2 . 1.392(2) ?
    C1 C6 . 1.394(2) ?
    C2 C3 . 1.388(2) ?
    C3 C4 . 1.381(2) ?
    C3 H3 . 0.9500 ?
    C4 C5 . 1.374(2) ?
    C4 H4 . 0.9500 ?
    C5 C6 . 1.384(2) ?
    C6 H6 . 0.9500 ?
    C7 H7C . 0.9800 ?
    C7 H7B . 0.9800 ?
    C7 H7A . 0.9800 ?
    C8 H8A . 0.9800 ?
    C8 H8B . 0.9800 ?
    C8 H8C . 0.9800 ?
    C9 C14 . 1.524(2) ?
    C9 C10 . 1.528(2) ?
    C9 C15 . 1.536(2) ?
    C10 C11 . 1.516(2) ?
    C10 H10A . 0.9900 ?
    C10 H10B . 0.9900 ?
    C11 C12 . 1.513(2) ?
    C11 H11A . 0.9900 ?
    C11 H11B . 0.9900 ?
    C12 C13 . 1.532(2) ?
    C12 H12B . 0.9900 ?
    C12 H12A . 0.9900 ?
    C13 C17 . 1.526(2) ?
    C13 C16 . 1.529(2) ?
    C14 H14C . 0.9800 ?
    C14 H14B . 0.9800 ?
    C14 H14A . 0.9800 ?
    C15 H15C . 0.9800 ?
    C15 H15B . 0.9800 ?
    C15 H15A . 0.9800 ?
    C16 H16C . 0.9800 ?
    C16 H16B . 0.9800 ?
    C16 H16A . 0.9800 ?
    C17 H17A . 0.9800 ?
    C17 H17B . 0.9800 ?
    C17 H17C . 0.9800 ?
loop_
    _geom_angle_atom_site_label_1
    _geom_angle_atom_site_label_2
    _geom_angle_atom_site_label_3
    _geom_angle_site_symmetry_1
    _geom_angle_site_symmetry_3
    _geom_angle
    _geom_angle_publ_flag
    C2 O1 C7 . . 117.22(13) ?
    C5 O2 C8 . . 117.75(13) ?
    C1 N1 C9 . . 116.13(11) ?
    C1 N1 C13 . . 115.76(12) ?
    C9 N1 C13 . . 121.11(11) ?
    C2 C1 C6 . . 118.02(14) ?
    C2 C1 N1 . . 119.07(14) ?
    C6 C1 N1 . . 122.90(13) ?
    O1 C2 C3 . . 122.57(14) ?
    O1 C2 C1 . . 117.18(14) ?
    C3 C2 C1 . . 120.24(15) ?
    C4 C3 C2 . . 120.51(15) ?
    C4 C3 H3 . . 119.7 ?
    C2 C3 H3 . . 119.7 ?
    C5 C4 C3 . . 120.13(15) ?
    C5 C4 H4 . . 119.9 ?
    C3 C4 H4 . . 119.9 ?
    O2 C5 C4 . . 115.91(14) ?
    O2 C5 C6 . . 124.65(14) ?
    C4 C5 C6 . . 119.42(15) ?
    C5 C6 C1 . . 121.67(14) ?
    C5 C6 H6 . . 119.2 ?
    C1 C6 H6 . . 119.2 ?
    O1 C7 H7C . . 109.5 ?
    O1 C7 H7B . . 109.5 ?
    H7C C7 H7B . . 109.5 ?
    O1 C7 H7A . . 109.5 ?
    H7C C7 H7A . . 109.5 ?
    H7B C7 H7A . . 109.5 ?
    O2 C8 H8A . . 109.5 ?
    O2 C8 H8B . . 109.5 ?
    H8A C8 H8B . . 109.5 ?
    O2 C8 H8C . . 109.5 ?
    H8A C8 H8C . . 109.5 ?
    H8B C8 H8C . . 109.5 ?
    N1 C9 C14 . . 107.86(12) ?
    N1 C9 C10 . . 108.36(12) ?
    C14 C9 C10 . . 107.30(14) ?
    N1 C9 C15 . . 115.10(13) ?
    C14 C9 C15 . . 108.04(13) ?
    C10 C9 C15 . . 109.90(13) ?
    C11 C10 C9 . . 113.44(14) ?
    C11 C10 H10A . . 108.9 ?
    C9 C10 H10A . . 108.9 ?
    C11 C10 H10B . . 108.9 ?
    C9 C10 H10B . . 108.9 ?
    H10A C10 H10B . . 107.7 ?
    C12 C11 C10 . . 108.78(14) ?
    C12 C11 H11A . . 109.9 ?
    C10 C11 H11A . . 109.9 ?
    C12 C11 H11B . . 109.9 ?
    C10 C11 H11B . . 109.9 ?
    H11A C11 H11B . . 108.3 ?
    C11 C12 C13 . . 113.56(14) ?
    C11 C12 H12B . . 108.9 ?
    C13 C12 H12B . . 108.9 ?
    C11 C12 H12A . . 108.9 ?
    C13 C12 H12A . . 108.9 ?
    H12B C12 H12A . . 107.7 ?
    N1 C13 C17 . . 108.08(12) ?
    N1 C13 C16 . . 115.46(12) ?
    C17 C13 C16 . . 108.10(14) ?
    N1 C13 C12 . . 107.81(13) ?
    C17 C13 C12 . . 107.65(13) ?
    C16 C13 C12 . . 109.49(13) ?
    C9 C14 H14C . . 109.5 ?
    C9 C14 H14B . . 109.5 ?
    H14C C14 H14B . . 109.5 ?
    C9 C14 H14A . . 109.5 ?
    H14C C14 H14A . . 109.5 ?
    H14B C14 H14A . . 109.5 ?
    C9 C15 H15C . . 109.5 ?
    C9 C15 H15B . . 109.5 ?
    H15C C15 H15B . . 109.5 ?
    C9 C15 H15A . . 109.5 ?
    H15C C15 H15A . . 109.5 ?
    H15B C15 H15A . . 109.5 ?
    C13 C16 H16C . . 109.5 ?
    C13 C16 H16B . . 109.5 ?
    H16C C16 H16B . . 109.5 ?
    C13 C16 H16A . . 109.5 ?
    H16C C16 H16A . . 109.5 ?
    H16B C16 H16A . . 109.5 ?
    C13 C17 H17A . . 109.5 ?
    C13 C17 H17B . . 109.5 ?
    H17A C17 H17B . . 109.5 ?
    C13 C17 H17C . . 109.5 ?
    H17A C17 H17C . . 109.5 ?
    H17B C17 H17C . . 109.5 ?
loop_
    _geom_torsion_atom_site_label_1
    _geom_torsion_atom_site_label_2
    _geom_torsion_atom_site_label_3
    _geom_torsion_atom_site_label_4
    _geom_torsion_site_symmetry_1
    _geom_torsion_site_symmetry_2
    _geom_torsion_site_symmetry_3
    _geom_torsion_site_symmetry_4
    _geom_torsion
    _geom_torsion_publ_flag
    C9 N1 C1 C2 . . . . -106.25(16) ?
    C13 N1 C1 C2 . . . . 102.61(16) ?
    C9 N1 C1 C6 . . . . 73.77(19) ?
    C13 N1 C1 C6 . . . . -77.38(18) ?
    C7 O1 C2 C3 . . . . 13.5(2) ?
    C7 O1 C2 C1 . . . . -166.84(14) ?
    C6 C1 C2 O1 . . . . -179.96(14) ?
    N1 C1 C2 O1 . . . . 0.1(2) ?
    C6 C1 C2 C3 . . . . -0.3(2) ?
    N1 C1 C2 C3 . . . . 179.71(14) ?
    O1 C2 C3 C4 . . . . -179.64(15) ?
    C1 C2 C3 C4 . . . . 0.7(2) ?
    C2 C3 C4 C5 . . . . -0.4(2) ?
    C8 O2 C5 C4 . . . . 170.51(15) ?
    C8 O2 C5 C6 . . . . -11.2(2) ?
    C3 C4 C5 O2 . . . . 177.94(15) ?
    C3 C4 C5 C6 . . . . -0.4(2) ?
    O2 C5 C6 C1 . . . . -177.36(15) ?
    C4 C5 C6 C1 . . . . 0.9(2) ?
    C2 C1 C6 C5 . . . . -0.5(2) ?
    N1 C1 C6 C5 . . . . 179.49(14) ?
    C1 N1 C9 C14 . . . . 46.76(17) ?
    C13 N1 C9 C14 . . . . -163.75(13) ?
    C1 N1 C9 C10 . . . . 162.62(12) ?
    C13 N1 C9 C10 . . . . -47.89(17) ?
    C1 N1 C9 C15 . . . . -73.91(16) ?
    C13 N1 C9 C15 . . . . 75.58(17) ?
    N1 C9 C10 C11 . . . . 50.81(17) ?
    C14 C9 C10 C11 . . . . 167.03(14) ?
    C15 C9 C10 C11 . . . . -75.74(17) ?
    C9 C10 C11 C12 . . . . -57.94(18) ?
    C10 C11 C12 C13 . . . . 58.42(18) ?
    C1 N1 C13 C17 . . . . -46.30(16) ?
    C9 N1 C13 C17 . . . . 164.11(13) ?
    C1 N1 C13 C16 . . . . 74.85(17) ?
    C9 N1 C13 C16 . . . . -74.74(18) ?
    C1 N1 C13 C12 . . . . -162.40(12) ?
    C9 N1 C13 C12 . . . . 48.01(17) ?
    C11 C12 C13 N1 . . . . -51.42(17) ?
    C11 C12 C13 C17 . . . . -167.79(14) ?
    C11 C12 C13 C16 . . . . 74.93(18) ?
loop_
    _geom_hbond_atom_site_label_D
    _geom_hbond_atom_site_label_H
    _geom_hbond_atom_site_label_A
    _geom_hbond_site_symmetry_A
    _geom_hbond_distance_DH
    _geom_hbond_distance_HA
    _geom_hbond_distance_DA
    _geom_hbond_angle_DHA
    _geom_hbond_publ_flag
    C8 H8B O2 4_566 0.98 2.51 3.495(2) 180 yes
_shelx_space_group_comment
;
The symmetry employed for this shelxl refinement is uniquely defined
by the following loop, which should always be used as a source of
symmetry information in preference to the above space-group names.
They are only intended as comments.
;
_shelx_estimated_absorpt_T_min     0.970
_shelx_estimated_absorpt_T_max     0.992
_shelx_hkl_file
;
  -8   5   0    9.00   19.31   2-0.31882-0.51745 0.72126-0.59396-0.66283 0.52275
  -7  -4  -3   -2.28   18.23   2-0.31882-0.45660 0.72126-0.81683-0.66283 0.27430
  -7  -2  -2  -13.25   25.58   3-0.30928-0.45261 0.72909-0.77787-0.65695 0.35698
  -7   0  -1    1.81   23.87   3-0.30928-0.43922 0.72909-0.72937-0.65695 0.44630
  -7   2   0   24.67   17.01   2-0.31882-0.41389 0.72126-0.67104-0.66283 0.53965
  -7  10   2    6.93   25.15   3-0.30428-0.39737 0.73313-0.48067-0.65382 0.70578
  -6  -7  -4   49.23   18.26   2-0.31882-0.36770 0.72126-0.89156-0.66283 0.20270
  -6  -6  -3   -8.18   17.08   2-0.31882-0.35245 0.72126-0.86688-0.66283 0.29201
  -6  -4  -2   31.01   21.81   2-0.30988-0.34832 0.72860-0.82922-0.65732 0.37588
  -6   0   0 1597.39   24.72   2-0.31882-0.31002 0.72126-0.72485-0.66283 0.55741
  -6   3   1  137.68   16.26   2-0.31882-0.29567 0.72126-0.64775-0.66283 0.64518
  -6   7   2   54.65   15.72   2-0.31882-0.28029 0.72126-0.54634-0.66283 0.73322
  -6  13   3    8.39   23.81   3-0.30490-0.27795 0.73263-0.40615-0.65421 0.81308
  -5  -9  -6    8.62   19.55   2-0.31882-0.29598 0.72126-0.95072-0.66283 0.04554
  -5  -9  -5    9.43   16.96   2-0.31882-0.27892 0.72126-0.94351-0.66283 0.13353
  -5  -7  -3  253.53   21.56   2-0.31793-0.24958 0.72199-0.90157-0.66228 0.31026
  -5  -6  -2   14.44   14.23   2-0.31882-0.23376 0.72126-0.86739-0.66283 0.39745
  -5  -4  -1   26.91   13.25   2-0.31882-0.21989 0.72126-0.82053-0.66283 0.48663
  -5  11   3    1.72   25.77   3-0.30557-0.17184 0.73209-0.45691-0.65463 0.83336
  -4 -10  -7  149.10   28.19   2-0.31340-0.20880 0.72573-0.97797-0.65949-0.02928
  -4 -10  -6    2.93   24.82   3-0.30928-0.19803 0.72909-0.97640-0.65695 0.05598
  -4 -10  -5   -2.69   15.35   2-0.31882-0.17453 0.72126-0.96841-0.66283 0.15039
  -4  -9  -4  -16.32   14.33   2-0.31882-0.16026 0.72126-0.95002-0.66283 0.24121
  -4  -8  -3   96.70   14.59   2-0.31882-0.14459 0.72126-0.92425-0.66283 0.32796
  -4  18   4    8.79   27.06   3-0.30458-0.05433 0.73288-0.28067-0.65402 0.93666
  -3 -11  -7   10.70   17.73   2-0.31882-0.10026 0.72126-0.99496-0.66283-0.00805
  -3 -11  -6  174.42   17.43   2-0.31882-0.08360 0.72126-0.99256-0.66283 0.07754
  -3 -10  -5  160.46   21.67   3-0.30080-0.08841 0.73591-0.98183-0.65165 0.15489
  -3  -7  -2  248.11   14.76   2-0.31882-0.02490 0.72126-0.89780-0.66283 0.43306
  -3  -5  -1   86.05   13.88   2-0.31882-0.01008 0.72126-0.84915-0.66283 0.52244
  -3  18   4  376.07   25.56   3-0.30242 0.04889 0.73461-0.28255-0.65266 0.95377
  -2 -11  -8   27.44   18.44   2-0.31882-0.01022 0.72126-0.99647-0.66283-0.07957
  -2 -11  -7   19.79   16.20   2-0.31882 0.00568 0.72126-0.99997-0.66283 0.01004
  -2 -11  -6   20.19   15.57   2-0.31882 0.02038 0.72126-0.99568-0.66283 0.09698
  -2  -7  -2   10.44   13.60   2-0.31882 0.07928 0.72126-0.89482-0.66283 0.45020
  -2  -5  -1  951.34   21.55   2-0.31882 0.09407 0.72126-0.84553-0.66283 0.53748
  -2  20   4   22.66   21.39   3-0.30768 0.15859 0.73039-0.22862-0.65595 0.97446
  -1 -11  -7   26.51   16.44   2-0.31882 0.11068 0.72126-0.99384-0.66283 0.02618
  -1 -10  -5    6.27   13.53   2-0.31882 0.13803 0.72126-0.97391-0.66283 0.20485
  -1  -9  -4   48.43   18.18   3-0.30899 0.14394 0.72932-0.95452-0.65676 0.28560
  -1  -8  -3    7.68   11.88   2-0.31882 0.16907 0.72126-0.92028-0.66283 0.38014
  -1  25   4   43.76   23.64   3-0.30491 0.26140 0.73262-0.10443-0.65422 0.99029
  -1  26   4   -1.43   23.51   3-0.30928 0.26493 0.72909-0.07620-0.65695 0.99243
  -1  27   4    9.05   24.96   3-0.29969 0.25805 0.73679-0.05806-0.65095 0.99429
  -1  28   4   -5.74   25.99   3-0.30928 0.26551 0.72909-0.02590-0.65695 0.99479
  -1  29   4   54.85   18.55   2-0.31882 0.27277 0.72126 0.00694-0.66283 0.99419
  -1  30   4   55.20   27.66   2-0.31410 0.26875 0.72515 0.02884-0.65993 0.99413
   0 -10  -9    7.80   19.58   2-0.31882 0.18297 0.72126-0.96825-0.66283-0.13293
   0 -10  -8    5.64   23.93   2-0.31882 0.19962 0.72126-0.97627-0.66283-0.04487
   0 -10  -7   25.17   22.21   3-0.30206 0.19695 0.73490-0.98038-0.65244 0.03226
   0 -10  -6   30.31   14.77   2-0.31882 0.22935 0.72126-0.96919-0.66283 0.13104
   0  -9  -5  105.03   19.15   3-0.29969 0.22545 0.73679-0.95972-0.65095 0.20716
   0  -5  -2  392.44   23.86   3-0.29969 0.26939 0.73679-0.86142-0.65095 0.47336
   0  16   3    5.86   13.39   2-0.31882 0.36349 0.72126-0.31926-0.66283 0.92520
   1  -9  -8    5.74   23.63   2-0.31707 0.30275 0.72270-0.94929-0.66176-0.02838
   1  -9  -7    1.03   21.95   2-0.31882 0.31911 0.72126-0.94768-0.66283 0.06130
   1  12   2  214.74   18.82   2-0.31730 0.45022 0.72252-0.41976-0.66190 0.85436
   1  22   3   -8.55   20.80   3-0.29969 0.45042 0.73679-0.18589-0.65095 0.93735
   1  23   3  501.56   23.63   2-0.31545 0.46263 0.72404-0.14420-0.66076 0.94070
   1  24   3   22.69   15.00   2-0.31882 0.46787 0.72126-0.11865-0.66283 0.94251
   1  25   3   33.84   16.08   2-0.31882 0.46905 0.72126-0.09361-0.66283 0.94497
   1  26   3   67.98   16.38   2-0.31882 0.46979 0.72126-0.06874-0.66283 0.94686
   1  27   3   21.55   16.02   2-0.31882 0.47061 0.72126-0.04450-0.66283 0.94800
   1  30   3  115.22   19.05   2-0.31882 0.47071 0.72126 0.03194-0.66283 0.94818
   1  31   3    4.28   19.56   2-0.31882 0.47104 0.72126 0.05747-0.66283 0.94668
   2  -7  -9   -0.96   26.10   3-0.29969 0.37449 0.73679-0.90938-0.65095-0.11145
   2  -6  -5  231.02   22.35   3-0.30619 0.44121 0.73159-0.88087-0.65502 0.24681
   2  10   1   31.59   18.56   3-0.30116 0.52729 0.73562-0.48612-0.65187 0.77768
   2  18   2   77.36   13.63   2-0.31882 0.55569 0.72126-0.26709-0.66283 0.87068
   2  19   2   44.01   13.73   2-0.31882 0.56006 0.72126-0.24496-0.66283 0.87536
   3  -5  -9   30.35   32.61   3-0.29839 0.47789 0.73782-0.85957-0.65013-0.09418
   3  -5  -7   73.12   28.54   3-0.30132 0.51088 0.73549-0.85959-0.65197 0.08417
   3   2  -2   13.09   18.32   3-0.30295 0.58751 0.73419-0.68350-0.65299 0.52866
   3  10   0  483.39   16.34   2-0.31882 0.63274 0.72126-0.46923-0.66283 0.71561
   3  16   1   10.77   18.96   3-0.30614 0.63656 0.73163-0.32971-0.65499 0.79570
   3  17   1    5.78   13.29   2-0.31882 0.64831 0.72126-0.29399-0.66283 0.80259
   4  11  -1    4.24   13.48   2-0.31882 0.72353 0.72126-0.44514-0.66283 0.64362
   4  17   0   66.36   14.29   2-0.31882 0.73389 0.72126-0.29181-0.66283 0.72931
   4  18   0   -1.69   14.42   2-0.31882 0.73943 0.72126-0.26979-0.66283 0.73352
   5   4  -5   20.44   21.13   2-0.31495 0.76258 0.72445-0.62235-0.66045 0.30469
   5   6  -4   -1.86   20.95   3-0.30928 0.77316 0.72909-0.57783-0.65695 0.39005
   5   9  -3   10.66   14.52   2-0.31882 0.79616 0.72126-0.49255-0.66283 0.48237
   5  13  -2  111.76   20.81   2-0.31657 0.80819 0.72312-0.39369-0.66145 0.56931
   5  19  -1   40.00   23.05   3-0.29969 0.81206 0.73679-0.26020-0.65095 0.65257
   5  20  -1    7.98   15.93   2-0.31882 0.82279 0.72126-0.21793-0.66283 0.65672
   5  21  -1   59.25   16.42   2-0.31882 0.82695 0.72126-0.19246-0.66283 0.66067
   5  22  -1   31.33   17.99   2-0.31882 0.83125 0.72126-0.16917-0.66283 0.66250
   6   7  -7    6.95   26.79   3-0.29969 0.82704 0.73679-0.56204-0.65095 0.13525
   6   8  -6   11.76   25.06   2-0.31152 0.84764 0.72726-0.52318-0.65833 0.23139
   6  10  -5   40.33   23.82   3-0.30901 0.86208 0.72930-0.47623-0.65678 0.31765
   6  13  -4   31.52   23.78   2-0.31149 0.87845 0.72729-0.39978-0.65831 0.40734
   6  14  -4   30.29   17.49   2-0.31882 0.88991 0.72126-0.36928-0.66283 0.41511
   6  18  -3   13.55   24.98   2-0.31634 0.89689 0.72331-0.26981-0.66131 0.49738
   6  19  -3   -3.16   18.01   2-0.31882 0.90307 0.72126-0.24358-0.66283 0.50159
  -7  -3  -3   -3.78   18.41   3-0.29906-0.47691 0.73620-0.80917-0.65089 0.26100
  -7  -1  -2   19.79   25.18   4-0.27973-0.48041 0.75123-0.76958-0.63855 0.33653
  -7   3   0  125.15   24.27   3-0.29662-0.43641 0.73813-0.66483-0.64935 0.52645
  -7   6   1  145.39   17.87   3-0.29906-0.41935 0.73620-0.58531-0.65089 0.61548
  -6  -6  -4   13.17   17.18   3-0.29906-0.38810 0.73620-0.88510-0.65089 0.19107
  -6  -5  -3   82.68   16.60   3-0.29906-0.37388 0.73620-0.86100-0.65089 0.27997
  -6  -2  -1  147.67   15.64   3-0.29906-0.34399 0.73620-0.78349-0.65089 0.45489
  -5  -8  -5    2.29   16.57   3-0.29906-0.29944 0.73620-0.93893-0.65089 0.12019
  -5  -5  -2  341.83   16.21   3-0.29906-0.25447 0.73620-0.86438-0.65089 0.38756
  -5  -3  -1  140.10   20.37   4-0.28042-0.25822 0.75071-0.82157-0.63900 0.46028
  -5  -1   0   76.86   14.16   3-0.29906-0.22516 0.73620-0.76232-0.65089 0.56272
  -5   2   1   58.42   14.34   3-0.29906-0.20961 0.73620-0.68783-0.65089 0.65200
  -5   6   2    4.30   19.89   4-0.28783-0.20581 0.74501-0.59495-0.64376 0.73319
  -4  -9  -5   33.01   15.42   3-0.29906-0.19455 0.73620-0.96607-0.65089 0.13806
  -4  -6  -2   41.39   13.25   3-0.29906-0.14967 0.73620-0.88874-0.65089 0.40480
  -4  -4  -1  155.43   18.72   4-0.28145-0.15294 0.74992-0.84711-0.63966 0.47866
  -4  -2   0  229.43   15.26   3-0.29906-0.12004 0.73620-0.78608-0.65089 0.58002
  -4   1   1   15.69   12.50   3-0.29906-0.10540 0.73620-0.71205-0.65089 0.66880
  -4   5   2  645.07   27.43   4-0.27973-0.10980 0.75123-0.62579-0.63855 0.74473
  -4  10   3  187.33   35.81   5-0.26112-0.11404 0.76508-0.51423-0.62638 0.82037
  -3 -10  -7   43.60   25.41   3-0.29906-0.12002 0.73620-0.99279-0.65089-0.02220
  -3 -10  -6  177.34   16.92   3-0.29906-0.10474 0.73620-0.99097-0.65089 0.06832
  -3  -9  -4   -0.48   13.73   3-0.29906-0.07448 0.73620-0.96329-0.65089 0.24478
  -3  -8  -3   36.52   13.50   3-0.29906-0.06010 0.73620-0.93694-0.65089 0.33220
  -2 -10  -8   20.71   26.15   3-0.29122-0.03670 0.74238-0.99469-0.64592-0.09798
  -2 -10  -6   37.30   21.86   4-0.27973-0.01863 0.75123-0.99724-0.63855 0.07082
  -2 -10  -5  278.02   16.04   3-0.29906 0.01516 0.73620-0.98545-0.65089 0.17246
  -2  -9  -4 1003.16   23.47   3-0.29803 0.02923 0.73702-0.96563-0.65024 0.26243
  -2  -8  -3  806.70   18.51   3-0.29906 0.04476 0.73620-0.93759-0.65089 0.35033
  -2  -2   0 2587.85   39.70   4-0.28491 0.07500 0.74727-0.79681-0.64189 0.60606
  -2   1   1    0.06   19.01   4-0.27973 0.08558 0.75123-0.72524-0.63855 0.69002
  -2  19   4    8.37   21.00   4-0.27973 0.13185 0.75123-0.27465-0.63855 0.96190
  -1 -10  -8   -4.52   25.14   4-0.28942 0.06583 0.74378-0.99311-0.64478-0.08122
  -1 -10  -7   46.55   22.30   4-0.28786 0.07929 0.74499-0.99678-0.64378 0.00636
  -1 -10  -6   15.97   20.64   3-0.29767 0.10387 0.73730-0.99115-0.65001 0.10162
  -1  -6  -2  315.11   16.34   3-0.29906 0.16459 0.73620-0.88663-0.65089 0.45635
  -1  -4  -1 1092.41   27.20   3-0.29906 0.17900 0.73620-0.83580-0.65089 0.54422
  -1   6   2   47.21   18.93   4-0.28211 0.20715 0.74942-0.59909-0.64009 0.79903
  -1  12   3 1539.46   31.41   3-0.29881 0.23858 0.73640-0.43443-0.65073 0.89757
  -1  22   4   63.56   22.04   4-0.27973 0.23712 0.75123-0.19911-0.63855 0.97778
  -1  23   4    4.99   22.22   3-0.29906 0.25268 0.73620-0.15735-0.65089 0.98402
  -1  24   4   38.20   16.23   3-0.29906 0.25540 0.73620-0.13264-0.65089 0.98739
   0  -9  -9   13.30   26.75   4-0.28753 0.15383 0.74525-0.97060-0.64357-0.15341
   0  -8  -4   17.95   12.89   3-0.29906 0.23971 0.73620-0.93613-0.65089 0.29656
   0   8   2  602.01   23.71   4-0.28360 0.31390 0.74827-0.54837-0.64105 0.81844
   0  15   3   13.38   13.35   3-0.29906 0.34336 0.73620-0.35888-0.65089 0.91436
   1   2   0  307.34   27.76   3-0.29474 0.39901 0.73962-0.68932-0.64816 0.66512
   1   6   1   33.98   14.67   3-0.29906 0.41766 0.73620-0.58649-0.65089 0.75599
   1  11   2   25.74   17.22   4-0.28369 0.41800 0.74820-0.47331-0.64111 0.83601
   1  20   3   -6.40   20.00   4-0.28942 0.43927 0.74378-0.24131-0.64478 0.92756
   1  21   3    5.87   14.44   3-0.29906 0.44761 0.73620-0.20913-0.65089 0.93290
   2  -7  -8   22.75   23.62   4-0.28566 0.37677 0.74669-0.92092-0.64237-0.03115
   2  -7  -7   23.52   21.53   3-0.29042 0.39606 0.74300-0.91807-0.64542 0.06095
   2   5   0 1520.37   27.03   3-0.29906 0.50840 0.73620-0.61073-0.65089 0.68562
   2  16   2   -2.95   18.51   4-0.28942 0.52885 0.74378-0.34140-0.64478 0.85584
   2  17   2  283.13   14.97   3-0.29906 0.53962 0.73620-0.30934-0.65089 0.86347
   3  -5  -8   29.01   24.10   4-0.28370 0.47912 0.74820-0.87189-0.64111-0.01543
   3   5  -1  260.90   14.76   3-0.29906 0.59836 0.73620-0.61009-0.65089 0.61425
   3   9   0  301.45   15.29   3-0.29906 0.61204 0.73620-0.50859-0.65089 0.70126
   3  15   1   17.79   13.06   3-0.29906 0.62662 0.73620-0.35820-0.65089 0.78861
   3  28   2   28.13   25.90   4-0.27973 0.62752 0.75123-0.04812-0.63855 0.87166
   3  29   2  178.75   27.10   4-0.28071 0.62864 0.75048-0.02313-0.63919 0.87202
   4   1  -4  748.16   28.36   4-0.28511 0.64481 0.74711-0.72168-0.64202 0.35827
   4   3  -3    9.33   18.43   4-0.27973 0.65505 0.75123-0.67651-0.63855 0.44353
   4   6  -2   65.95   12.78   3-0.29906 0.68743 0.73620-0.58430-0.65089 0.54225
   4  10  -1   44.21   13.47   3-0.29906 0.70326 0.73620-0.48438-0.65089 0.63249
   4  15   0   18.91   19.25   3-0.29072 0.70908 0.74277-0.36562-0.64560 0.71453
   4  16   0   12.11   14.37   3-0.29906 0.71887 0.73620-0.33539-0.65089 0.72196
   4  26   1   30.91   24.17   3-0.28973 0.72091 0.74353-0.08932-0.64498 0.79888
   4  27   1   20.30   25.06   4-0.27973 0.71907 0.75123-0.07314-0.63855 0.80231
   4  28   1   64.77   26.37   4-0.28363 0.72140 0.74825-0.04543-0.64107 0.80257
   5   8  -3    5.23   20.27   4-0.27973 0.76256 0.75123-0.55160-0.63855 0.46271
   5  12  -2  182.38   16.07   3-0.29906 0.79183 0.73620-0.43300-0.65089 0.55878
   5  17  -1  156.11   22.23   4-0.28270 0.79376 0.74896-0.32304-0.64047 0.64229
   5  18  -1  229.13   16.80   3-0.29906 0.80723 0.73620-0.28175-0.65089 0.64769
   6   9  -5   91.67   24.39   4-0.27973 0.83540 0.75123-0.52475-0.63855 0.30246
   6  12  -4   32.25   23.77   3-0.29185 0.86122 0.74188-0.43968-0.64633 0.39699
   6  16  -3   -0.99   24.37   4-0.28942 0.87592 0.74378-0.34089-0.64478 0.48457
   6  17  -3   11.38   17.25   3-0.29906 0.88673 0.73620-0.30740-0.65089 0.49013
   6  22  -2    4.05   26.61   4-0.28942 0.88473 0.74378-0.18878-0.64478 0.56928
  -7  -2  -3   10.89   18.01   4-0.27974-0.49737 0.75049-0.80032-0.63760 0.24838
  -7   1  -1   11.73   17.30   4-0.27974-0.46685 0.75049-0.72315-0.63760 0.42467
  -7   4   0  342.58   25.76   5-0.26239-0.47008 0.76345-0.65978-0.62625 0.50009
  -7   7   1  127.75   24.46   4-0.27105-0.44700 0.75705-0.58141-0.63194 0.59599
  -7  11   2   14.85   18.26   4-0.27974-0.42306 0.75049-0.47299-0.63760 0.69150
  -6  -5  -4   21.39   17.03   4-0.27974-0.41001 0.75049-0.87766-0.63760 0.17797
  -6  -4  -3    9.69   16.00   4-0.27974-0.39474 0.75049-0.85474-0.63760 0.26768
  -6  -3  -2   37.07   15.93   4-0.27974-0.37795 0.75049-0.82379-0.63760 0.35448
  -6  -1  -1  124.18   15.82   4-0.27974-0.36425 0.75049-0.77825-0.63760 0.44430
  -6   1   0   56.17   15.59   4-0.27974-0.34854 0.75049-0.72329-0.63760 0.53018
  -6   4   1   -0.67   15.05   4-0.27974-0.33273 0.75049-0.64917-0.63760 0.61931
  -6   8   2  106.27   16.85   4-0.27974-0.31913 0.75049-0.54933-0.63760 0.70841
  -6  14   3   15.66   29.34   5-0.25848-0.32571 0.76629-0.41567-0.62366 0.78297
  -5  -6  -3   11.65   14.29   4-0.27974-0.28653 0.75049-0.89830-0.63760 0.28179
  -4  -9  -7   29.52   19.54   4-0.27974-0.24170 0.75049-0.97048-0.63760-0.05304
  -4  -9  -6   21.91   17.54   4-0.27974-0.22780 0.75049-0.97120-0.63760 0.03431
  -4  -8  -4   25.50   14.44   4-0.27974-0.19781 0.75049-0.94895-0.63760 0.21057
  -4  -7  -3   -2.93   13.74   4-0.27974-0.18311 0.75049-0.92416-0.63760 0.30107
  -3  -9  -5  209.23   15.56   4-0.27974-0.10892 0.75049-0.98072-0.63760 0.14317
  -3  -6  -2   10.16   12.79   4-0.27974-0.06506 0.75049-0.90266-0.63760 0.40939
  -3  -4  -1 1047.17   24.25   5-0.26037-0.06888 0.76492-0.86384-0.62491 0.48128
  -3  -2   0  971.75   21.78   4-0.27974-0.03472 0.75049-0.80072-0.63760 0.58449
  -3   1   1  546.78   24.97   4-0.27610-0.02329 0.75325-0.72917-0.63524 0.67100
  -3  17   4  373.76   25.55   4-0.27428 0.01938 0.75462-0.32710-0.63406 0.93492
  -2 -10  -7    1.97   16.60   4-0.27974-0.03437 0.75049-0.99936-0.63760-0.01760
  -2  -6  -2   17.70   18.72   4-0.27974 0.03998 0.75049-0.90416-0.63760 0.42674
  -2  10   3    4.70   18.30   4-0.27129 0.10621 0.75686-0.50533-0.63210 0.86245
  -2  18   4  189.11   22.05   4-0.27828 0.12805 0.75160-0.29828-0.63665 0.95416
  -1  -9  -5  196.72   20.30   4-0.27164 0.09272 0.75660-0.98311-0.63233 0.17148
  -1  20   4   25.05   20.72   5-0.26387 0.21988 0.76236-0.25966-0.62723 0.96409
  -1  21   4   43.28   15.48   4-0.27974 0.23480 0.75049-0.22189-0.63760 0.97252
   0  -9  -8    1.34   23.43   4-0.27974 0.16197 0.75049-0.98151-0.63760-0.07098
   0  -9  -7   72.80   22.50   5-0.26021 0.15738 0.76503-0.98709-0.62481 0.00317
   0  -9  -6   71.44   14.64   4-0.27974 0.19093 0.75049-0.97862-0.63760 0.10609
   0  14   3    6.66   18.38   4-0.27974 0.32445 0.75049-0.39665-0.63760 0.90124
   0  27   4  -15.81   24.72   5-0.27000 0.32938 0.75783-0.07874-0.63126 0.98291
   0  28   4   57.23   25.82   5-0.26672 0.32758 0.76026-0.05596-0.62910 0.98482
   0  29   4   43.70   26.40   4-0.27488 0.33324 0.75417-0.02419-0.63445 0.98512
   0  30   4   -5.57   26.93   5-0.27000 0.33057 0.75783-0.00326-0.63126 0.98589
   1  -8  -9   15.16   18.80   4-0.27974 0.24952 0.75049-0.94974-0.63760-0.14238
   1  -8  -8  165.07   24.61   5-0.26089 0.24921 0.76454-0.96190-0.62526-0.06613
   1  -8  -6  211.27   16.26   4-0.27974 0.29473 0.75049-0.95241-0.63760 0.12363
   1  -5  -3 1072.13   32.60   5-0.26843 0.32894 0.75899-0.88438-0.63023 0.38170
   1  18   3  171.74   20.94   5-0.26445 0.41470 0.76193-0.31080-0.62761 0.91288
   1  19   3  332.30   16.32   4-0.27974 0.42996 0.75049-0.27261-0.63760 0.92082
   2   9   1  154.88   14.35   4-0.27974 0.50473 0.75049-0.52433-0.63760 0.76095
   2  15   2   28.70   13.19   4-0.27974 0.51744 0.75049-0.37124-0.63760 0.84706
   2  29   3   33.13   26.49   5-0.26261 0.51861 0.76328-0.03408-0.62640 0.92930
   2  30   3  112.35   27.55   5-0.26021 0.51695 0.76503-0.01151-0.62481 0.93060
   3   8   0 1265.81   24.87   5-0.26021 0.57532 0.76503-0.56472-0.62481 0.67992
   3  14   1  177.93   14.58   4-0.27974 0.60941 0.75049-0.39798-0.63760 0.77838
   3  23   2   22.13   21.51   5-0.26269 0.61089 0.76322-0.18565-0.62645 0.86134
   3  24   2   62.34   17.20   4-0.27974 0.62184 0.75049-0.14496-0.63760 0.86313
   3  25   2   -9.90   16.43   4-0.27974 0.62336 0.75049-0.12095-0.63760 0.86626
   3  26   2   21.97   16.69   4-0.27974 0.62511 0.75049-0.09686-0.63760 0.86850
   3  27   2    2.70   17.44   4-0.27974 0.62723 0.75049-0.07112-0.63760 0.86991
   4  -2  -9    7.61   33.35   5-0.25831 0.54347 0.76641-0.81504-0.62355-0.10395
   4   9  -1  307.41   15.91   4-0.27974 0.68295 0.75049-0.52261-0.63760 0.61764
   4  14   0   -7.35   13.55   4-0.27974 0.69685 0.75049-0.39693-0.63760 0.70585
   4  22   1   56.54   22.20   5-0.26439 0.70061 0.76198-0.20929-0.62757 0.79013
   4  23   1   -6.32   16.59   4-0.27974 0.71064 0.75049-0.17065-0.63760 0.79219
   4  24   1   67.74   17.20   4-0.27974 0.71368 0.75049-0.14535-0.63760 0.79534
   4  25   1   34.97   16.90   4-0.27974 0.71589 0.75049-0.12195-0.63760 0.79793
   5   2  -6   -1.24   22.00   5-0.27000 0.70373 0.75783-0.70642-0.63126 0.18718
   5   3  -5   27.30   24.99   5-0.26123 0.71026 0.76429-0.68660-0.62548 0.27005
   5   5  -4  336.67   22.60   4-0.27379 0.73768 0.75499-0.62819-0.63374 0.36663
   5  11  -2   -1.55   14.09   4-0.27974 0.77310 0.75049-0.47220-0.63760 0.54696
   5  16  -1   95.68   15.31   4-0.27974 0.78734 0.75049-0.34586-0.63760 0.63517
   5  24   0    4.96   25.98   5-0.27000 0.79167 0.75783-0.15237-0.63126 0.71614
   5  25   0   23.73   25.61   4-0.27146 0.79476 0.75674-0.12695-0.63221 0.71850
   5  26   0   17.31   26.73   5-0.26399 0.79505 0.76227-0.10897-0.62731 0.72169
   6   6  -7    5.27   26.20   5-0.26857 0.79343 0.75889-0.60764-0.63032 0.11571
   6   7  -6    9.71   25.60   4-0.27028 0.80961 0.75762-0.58209-0.63144 0.20500
   6  11  -4   49.13   24.38   4-0.27623 0.84436 0.75316-0.47517-0.63532 0.38477
   6  14  -3   21.35   23.80   5-0.26341 0.84950 0.76270-0.41118-0.62692 0.46795
   6  15  -3   17.52   16.75   4-0.27974 0.86431 0.75049-0.37351-0.63760 0.47666
   6  19  -2    6.25   25.57   5-0.26021 0.86234 0.76503-0.28855-0.62481 0.55469
   6  20  -2    5.84   26.02   5-0.27000 0.87105 0.75783-0.25428-0.63126 0.56032
   6  21  -2   22.47   18.52   4-0.27974 0.87846 0.75049-0.22100-0.63760 0.56493
  -7  -1  -3   12.86   18.56   5-0.26046-0.51731 0.76492-0.79139-0.62512 0.23689
  -7   0  -2   39.06   18.24   5-0.26046-0.50142 0.76492-0.76206-0.62512 0.32195
  -7   2  -1   10.34   16.65   5-0.26046-0.48738 0.76492-0.71515-0.62512 0.41401
  -7   8   1   -8.81   24.34   6-0.25063-0.46913 0.77200-0.57250-0.61858 0.58553
  -7  12   2   36.64   26.05   6-0.24739-0.45445 0.77429-0.47244-0.61641 0.66929
  -6  -5  -5   10.45   19.08   5-0.26046-0.43954 0.76492-0.88600-0.62512 0.07604
  -6  -4  -4   -2.08   17.67   5-0.26046-0.42973 0.76492-0.87073-0.62512 0.16663
  -6  -3  -3   17.62   23.20   6-0.24075-0.42711 0.77894-0.84789-0.61193 0.24052
  -6  -2  -2   56.10   15.70   5-0.26046-0.39847 0.76492-0.81868-0.62512 0.34289
  -6   0  -1   16.55   21.19   6-0.24858-0.39467 0.77345-0.77429-0.61721 0.42330
  -6   2   0  496.51   23.65   5-0.25872-0.37015 0.76619-0.71982-0.62397 0.51840
  -6   5   1   63.71   21.98   6-0.24354-0.36937 0.77700-0.64986-0.61382 0.59427
  -6   9   2    4.38   22.51   6-0.24075-0.35694 0.77894-0.55359-0.61193 0.68301
  -5  -6  -4    4.88   15.08   5-0.26046-0.32303 0.76492-0.91600-0.62512 0.18302
  -5  -5  -3  167.48   15.40   5-0.26046-0.30834 0.76492-0.89364-0.62512 0.27198
  -5  -4  -2   23.94   14.34   5-0.26046-0.29205 0.76492-0.86308-0.62512 0.35918
  -5  -2  -1  209.19   15.56   5-0.26046-0.27822 0.76492-0.81941-0.62512 0.44908
  -5   0   0    7.33   13.46   5-0.26046-0.26287 0.76492-0.76446-0.62512 0.53771
  -5   3   1   10.73   19.39   5-0.26044-0.25007 0.76494-0.69224-0.62511 0.62672
  -4  -8  -7    9.09   19.19   5-0.26046-0.26228 0.76492-0.96501-0.62512-0.06512
  -4  -8  -6    3.63   17.28   5-0.26046-0.24832 0.76492-0.96681-0.62512 0.02325
  -4  -8  -5  -14.04   16.07   5-0.26046-0.23222 0.76492-0.96106-0.62512 0.11175
  -4  -7  -4    9.53   20.33   6-0.24824-0.22930 0.77369-0.94553-0.61698 0.19171
  -4  -6  -3   82.10   19.32   6-0.24635-0.21673 0.77502-0.92330-0.61571 0.27826
  -4  -5  -2  193.08   14.14   5-0.26046-0.18836 0.76492-0.89112-0.62512 0.37711
  -4  -3  -1   42.54   17.99   6-0.24412-0.18945 0.77659-0.85030-0.61420 0.45387
  -4  -1   0   85.98   13.81   5-0.26046-0.15903 0.76492-0.79265-0.62512 0.55494
  -4  17   4   93.25   28.97   6-0.24631-0.11382 0.77505-0.34836-0.61568 0.89872
  -3  -9  -7    8.40   17.56   5-0.26046-0.15735 0.76492-0.98745-0.62512-0.04783
  -3  -9  -6   19.11   16.45   5-0.26046-0.14280 0.76492-0.98784-0.62512 0.04055
  -3  -8  -4  149.13   14.52   5-0.26046-0.11227 0.76492-0.96485-0.62512 0.21727
  -3  -7  -3   65.65   13.43   5-0.26046-0.09892 0.76492-0.94028-0.62512 0.30615
  -2  -9  -8   87.61   18.30   5-0.26046-0.06690 0.76492-0.99170-0.62512-0.11870
  -2  -9  -7   31.61   23.48   6-0.24075-0.07114 0.77894-0.99698-0.61193-0.04371
  -2  -9  -6  278.87   22.87   5-0.25396-0.04382 0.76962-0.99722-0.62081 0.05418
  -2  -9  -5  686.79   18.55   5-0.26046-0.02213 0.76492-0.98849-0.62512 0.14538
  -2  -8  -4   49.54   18.27   5-0.25407-0.01466 0.76954-0.97152-0.62088 0.23214
  -2  -7  -3   67.91   17.95   5-0.25853 0.00492 0.76633-0.94534-0.62384 0.32358
  -2  -4  -1  211.49   15.51   5-0.26046 0.03599 0.76492-0.86505-0.62512 0.50048
  -2  17   4  120.82   21.02   5-0.25260 0.10178 0.77060-0.34345-0.61989 0.93793
  -1  -9  -8   22.74   18.11   5-0.26046 0.03742 0.76492-0.99318-0.62512-0.10081
  -1  -9  -7   25.93   22.41   6-0.24548 0.03696 0.77564-0.99878-0.61513-0.02335
  -1  -9  -6   18.64   20.31   5-0.25388 0.05954 0.76968-0.99628-0.62075 0.07173
  -1  -8  -4  201.45   14.86   5-0.26046 0.09691 0.76492-0.96620-0.62512 0.25268
  -1  -7  -3   52.19   12.26   5-0.26046 0.11116 0.76492-0.93902-0.62512 0.34038
  -1  11   3  755.31   25.18   5-0.25929 0.19795 0.76578-0.48901-0.62435 0.87124
  -1  19   4  181.64   21.96   5-0.25189 0.20578 0.77110-0.29338-0.61942 0.95521
   0  -8  -9   11.28   26.70   5-0.26046 0.12694 0.76492-0.97177-0.62512-0.17271
   0  -8  -5   10.13   18.64   5-0.25263 0.17787 0.77057-0.97262-0.61992 0.17735
   0  -6  -3  556.67   23.64   6-0.24169 0.19739 0.77829-0.92779-0.61257 0.34586
   0  13   3   21.14   17.57   6-0.24772 0.29263 0.77406-0.44808-0.61663 0.88229
   0  23   4   -3.39   22.04   6-0.24075 0.30215 0.77894-0.20113-0.61193 0.96947
   0  24   4   60.04   23.17   5-0.25944 0.31736 0.76567-0.16075-0.62445 0.97471
   0  25   4   92.18   17.20   5-0.26046 0.31978 0.76492-0.13558-0.62512 0.97821
   0  26   4   75.44   17.14   5-0.26046 0.32141 0.76492-0.11227-0.62512 0.98094
   1  -8  -7   65.85   15.78   5-0.26046 0.26217 0.76492-0.96445-0.62512 0.02260
   1  -7  -5  263.51   20.98   6-0.24551 0.27694 0.77562-0.94981-0.61514 0.18918
   1  10   2   34.37   12.94   5-0.26046 0.39342 0.76492-0.51285-0.62512 0.81859
   1  17   3   -1.39   14.47   5-0.26046 0.40921 0.76492-0.33587-0.62512 0.90525
   2  -6  -9   16.15   25.72   6-0.24633 0.32206 0.77504-0.92380-0.61570-0.14724
   2   8   1  106.84   18.80   6-0.24188 0.46722 0.77816-0.57810-0.61269 0.73817
   2  14   2    2.46   12.71   5-0.26046 0.49920 0.76492-0.41201-0.62512 0.83543
   2  24   3    4.66   22.44   6-0.24075 0.49958 0.77894-0.17659-0.61193 0.91994
   2  25   3   19.39   16.16   5-0.26046 0.51215 0.76492-0.13498-0.62512 0.92216
   2  26   3    8.38   17.68   5-0.26046 0.51468 0.76492-0.11015-0.62512 0.92459
   2  27   3   59.63   17.72   5-0.26046 0.51545 0.76492-0.08648-0.62512 0.92694
   2  28   3   -2.51   17.72   5-0.26046 0.51713 0.76492-0.06087-0.62512 0.92838
   3   4  -1  176.45   18.57   6-0.24735 0.54686 0.77432-0.67389-0.61638 0.58155
   3  13   1   77.13   13.73   5-0.26046 0.59006 0.76492-0.43804-0.62512 0.76769
   3  20   2  203.64   21.28   6-0.24543 0.59046 0.77568-0.27372-0.61509 0.84760
   3  21   2   14.95   14.37   5-0.26046 0.60355 0.76492-0.23544-0.62512 0.85227
   3  22   2   27.19   15.17   5-0.26046 0.60659 0.76492-0.21207-0.62512 0.85714
   4  -2  -7   19.68   40.45   8-0.20219 0.51742 0.80452-0.85348-0.58525 0.03521
   4   5  -2  650.60   18.61   5-0.26046 0.64933 0.76492-0.63733-0.62512 0.51769
   4   8  -1   -5.39   18.64   6-0.25063 0.65463 0.77200-0.56971-0.61858 0.59953
   4  13   0   23.16   13.18   5-0.26046 0.67925 0.76492-0.43735-0.62512 0.69491
   4  19   1   66.71   20.58   6-0.24394 0.67871 0.77672-0.29953-0.61409 0.77490
   4  20   1  501.16   17.61   5-0.26046 0.69176 0.76492-0.25805-0.62512 0.78091
   4  21   1  201.95   16.57   5-0.26046 0.69509 0.76492-0.23613-0.62512 0.78599
   5   7  -3   47.60   14.76   5-0.26046 0.73950 0.76492-0.58724-0.62512 0.44771
   5  10  -2  241.43   16.06   5-0.26046 0.75319 0.76492-0.51086-0.62512 0.53446
   5  14  -1   47.58   20.41   6-0.24466 0.75647 0.77621-0.42475-0.61457 0.61696
   5  15  -1   68.39   15.44   5-0.26046 0.77084 0.76492-0.38838-0.62512 0.62688
   5  21   0   32.90   24.23   5-0.25219 0.77485 0.77089-0.24122-0.61962 0.70589
   5  22   0   47.76   17.80   5-0.26046 0.78120 0.76492-0.20999-0.62512 0.71050
   5  23   0  -12.90   17.52   5-0.26046 0.78569 0.76492-0.18611-0.62512 0.71329
   6   8  -5   21.58   23.70   5-0.26046 0.81291 0.76492-0.56148-0.62512 0.28620
   6  10  -4    8.43   23.12   5-0.25144 0.82107 0.77142-0.51953-0.61912 0.36951
   6  13  -3    6.93   23.52   6-0.24075 0.83192 0.77894-0.45293-0.61193 0.45480
   6  18  -2   13.24   17.13   5-0.26046 0.85625 0.76492-0.31009-0.62512 0.55052
  -7   0  -3   -8.08   19.03   6-0.24104-0.53800 0.77869-0.78141-0.61225 0.22363
  -7   1  -2   34.62   18.00   6-0.24104-0.52104 0.77869-0.75275-0.61225 0.31110
  -7   3  -1   -0.48   17.08   6-0.24104-0.50883 0.77869-0.70623-0.61225 0.40154
  -7   5   0   73.72   17.47   6-0.24104-0.49148 0.77869-0.65250-0.61225 0.48754
  -7  13   2    8.34   25.77   7-0.22193-0.48081 0.79166-0.46497-0.59917 0.65310
  -6  -4  -5   29.67   19.33   6-0.24104-0.46017 0.77869-0.87656-0.61225 0.06540
  -6  -1  -2  122.54   21.57   7-0.22442-0.43299 0.79001-0.81119-0.60089 0.31671
  -5  -6  -6   11.92   18.59   6-0.24104-0.37038 0.77869-0.92764-0.61225-0.00787
  -5  -5  -4   61.81   21.63   6-0.24104-0.34285 0.77869-0.91089-0.61225 0.17124
  -5  -4  -3   -4.38   20.40   7-0.22116-0.34516 0.79217-0.88803-0.59864 0.24361
  -5  -3  -2   24.41   20.21   6-0.24104-0.31405 0.77869-0.85836-0.61225 0.34899
  -5   7   2   28.43   20.18   7-0.22766-0.26582 0.78784-0.61098-0.60312 0.69154
  -5  12   3  291.15   34.35   8-0.20735-0.27243 0.80117-0.49983-0.58901 0.76564
  -4  -7  -7   -3.91   18.53   6-0.24104-0.28290 0.77869-0.95884-0.61225-0.07828
  -4  -7  -6   14.02   23.76   6-0.24104-0.26957 0.77869-0.96162-0.61225 0.01066
  -4  -7  -5   -4.57   15.85   6-0.24104-0.25230 0.77869-0.95733-0.61225 0.09936
  -4   2   1    5.11   12.73   6-0.24104-0.16164 0.77869-0.72795-0.61225 0.63089
  -3  -8  -7   15.84   17.21   6-0.24104-0.17699 0.77869-0.98384-0.61225-0.06008
  -3  -8  -6   22.11   21.90   7-0.22922-0.17442 0.78679-0.98366-0.60419 0.01921
  -3  -8  -5   46.52   15.12   6-0.24104-0.14704 0.77869-0.97903-0.61225 0.11648
  -3  -7  -4  481.11   21.33   7-0.22116-0.15289 0.79217-0.96419-0.59864 0.18986
  -3  -5  -2  871.64   22.88   6-0.23938-0.10417 0.77984-0.90885-0.61112 0.38212
  -3   5   2  820.60   35.90   7-0.22284-0.06196 0.79106-0.66537-0.59980 0.72395
  -3  16   4    6.97   20.96   6-0.24085-0.01446 0.77882-0.37720-0.61212 0.91099
  -2  -8  -8   38.75   25.74   6-0.23585-0.09303 0.78227-0.98813-0.60872-0.13543
  -2  -8  -5   78.01   20.66   7-0.22563-0.05813 0.78920-0.98937-0.60173 0.12337
  -1  -8  -9   13.53   19.41   6-0.24104 0.00193 0.77869-0.97828-0.61225-0.20273
  -1  -5  -2  434.53   21.75   7-0.22519 0.09058 0.78949-0.91402-0.60142 0.40606
  -1  -1   0 4754.79   66.91   6-0.24104 0.13615 0.77869-0.80398-0.61225 0.59441
  -1  18   4   50.68   20.06   6-0.23696 0.19072 0.78151-0.32831-0.60948 0.94438
   0  -8  -8   28.12   23.53   6-0.23142 0.11236 0.78530-0.98564-0.60570-0.10336
   0  -8  -6   27.33   19.98   7-0.22116 0.13196 0.79217-0.99018-0.59864 0.06650
   0  -7  -4  578.04   18.53   6-0.24104 0.18217 0.77869-0.95593-0.61225 0.25815
   0   7   2   14.75   18.07   7-0.22879 0.25824 0.78707-0.61225-0.60390 0.78067
   0  21   4   77.21   21.65   7-0.22476 0.28655 0.78978-0.26196-0.60112 0.95684
   0  22   4    3.88   14.46   6-0.24104 0.30087 0.77869-0.22441-0.61225 0.96445
   1  -7  -9   18.62   18.40   6-0.24104 0.21278 0.77869-0.95468-0.61225-0.16736
   1  -6  -4  103.41   19.20   6-0.24001 0.28572 0.77940-0.93033-0.61155 0.27480
   1   5   1  542.95   21.34   6-0.24104 0.36020 0.77869-0.65288-0.61225 0.71788
   1  16   3   16.91   12.88   6-0.24104 0.39072 0.77869-0.37524-0.61225 0.89453
   2  -6  -8  125.12   23.74   7-0.22338 0.31405 0.79070-0.94029-0.60017-0.07355
   2  -6  -6   25.37   20.07   6-0.23577 0.35571 0.78233-0.93285-0.60867 0.11206
   2   1  -1   -0.74   12.53   6-0.24104 0.43546 0.77869-0.75340-0.61225 0.55920
   2   4   0   13.21   13.52   6-0.24104 0.45073 0.77869-0.67853-0.61225 0.64787
   2  13   2   68.26   12.93   6-0.24104 0.47916 0.77869-0.45008-0.61225 0.82359
   2  21   3    9.88   21.33   7-0.22530 0.48115 0.78942-0.26295-0.60150 0.90534
   2  22   3   36.83   15.09   6-0.24104 0.49365 0.77869-0.22390-0.61225 0.91142
   2  23   3   47.42   15.86   6-0.24104 0.49692 0.77869-0.20143-0.61225 0.91564
   3  -4  -9   18.65   26.06   7-0.23007 0.41139 0.78621-0.88573-0.60477-0.14037
   3  -4  -6  309.34   34.20   7-0.21164 0.43727 0.79841-0.89811-0.59201 0.11291
   3   1  -2    5.11   17.92   7-0.22116 0.50587 0.79217-0.76687-0.59864 0.47440
   3   7   0  985.90   23.90   6-0.23805 0.55124 0.78076-0.60265-0.61022 0.66160
   3  12   1  206.70   14.46   6-0.24104 0.57039 0.77869-0.47707-0.61225 0.75510
   3  18   2    5.10   20.24   7-0.22116 0.56915 0.79217-0.34143-0.59864 0.83308
   3  19   2  364.32   16.31   6-0.24104 0.58424 0.77869-0.29958-0.61225 0.84176
   4  -2  -8    5.88   35.91   8-0.20322 0.50353 0.80380-0.85226-0.58610-0.05162
   4   2  -3  460.94   23.40   7-0.22156 0.59600 0.79191-0.74167-0.59892 0.40311
   4  12   0   41.43   13.46   6-0.24104 0.66006 0.77869-0.47671-0.61225 0.68321
   4  18   1   16.37   14.52   6-0.24104 0.67341 0.77869-0.32405-0.61225 0.76814
   5   1  -7  161.47   37.70   7-0.22099 0.64075 0.79229-0.76598-0.59852 0.06589
   5   4  -4    6.44   20.27   6-0.23541 0.69792 0.78257-0.67931-0.60842 0.33977
   5   6  -3  142.06   20.99   7-0.22232 0.70234 0.79141-0.64096-0.59944 0.42267
   5   9  -2   14.77   19.58   6-0.23117 0.72643 0.78547-0.55853-0.60553 0.51647
   5  13  -1   58.57   20.56   6-0.24014 0.74672 0.77931-0.44969-0.61164 0.60840
   5  19   0   31.39   22.82   7-0.22396 0.75451 0.79032-0.31524-0.60057 0.69407
   5  20   0   15.13   16.05   6-0.24104 0.76632 0.77869-0.27527-0.61225 0.70085
   6   5  -7   24.98   32.65   7-0.21886 0.74283 0.79370-0.66736-0.59704 0.08151
   6   6  -6   10.19   24.54   6-0.24104 0.77804 0.77869-0.62528-0.61225 0.18379
   6   7  -5    0.39   23.36   7-0.23112 0.78295 0.78550-0.60628-0.60550 0.26658
   6   9  -4   58.87   22.96   7-0.22277 0.79370 0.79111-0.56585-0.59976 0.35228
   6  12  -3   41.35   23.17   6-0.23760 0.82028 0.78107-0.47725-0.60991 0.44793
   6  16  -2   20.77   23.03   6-0.23463 0.83358 0.78311-0.37941-0.60789 0.53542
   6  17  -2   71.70   17.09   6-0.24104 0.84298 0.77869-0.35046-0.61225 0.54356
   6  22  -1   25.17   26.66   7-0.22789 0.84277 0.78769-0.23359-0.60328 0.61938
  -7   1  -3  -10.54   19.16   7-0.22181-0.55804 0.79207-0.77076-0.59900 0.21130
  -7   2  -2   15.15   17.88   7-0.22181-0.54061 0.79207-0.74297-0.59900 0.29998
  -7   4  -1   17.98   24.54   8-0.20470-0.54031 0.80317-0.69866-0.58706 0.37316
  -7   6   0   12.43   17.25   7-0.22181-0.51169 0.79207-0.64331-0.59900 0.47687
  -7   9   1    8.66   17.33   7-0.22181-0.49677 0.79207-0.56749-0.59900 0.56510
  -6  -3  -5    8.63   18.38   7-0.22181-0.47986 0.79207-0.86759-0.59900 0.05085
  -6  -2  -3   -3.17   16.66   7-0.22181-0.44938 0.79207-0.83977-0.59900 0.22688
  -6   1  -1  127.29   16.15   7-0.22181-0.42212 0.79207-0.76822-0.59900 0.40520
  -6   3   0  183.18   16.48   7-0.22181-0.40630 0.79207-0.71567-0.59900 0.49326
  -6   6   1   12.24   21.47   7-0.21639-0.39681 0.79564-0.64473-0.59525 0.57873
  -6  10   2   27.30   22.24   8-0.20178-0.39716 0.80502-0.55437-0.58500 0.65543
  -6  15   3   16.73   29.30   8-0.20388-0.38046 0.80369-0.42755-0.58648 0.74536
  -5  -5  -6   21.20   17.80   7-0.22181-0.39182 0.79207-0.91914-0.59900-0.02054
  -5  -5  -5    9.48   16.63   7-0.22181-0.37584 0.79207-0.91738-0.59900 0.06864
  -5  -1  -1   34.45   14.28   7-0.22181-0.31679 0.79207-0.81774-0.59900 0.42216
  -5   1   0   86.44   14.06   7-0.22181-0.30203 0.79207-0.76568-0.59900 0.51059
  -5   4   1   72.85   19.94   8-0.20579-0.30293 0.80248-0.70070-0.58783 0.58725
  -4  -6  -7  -17.63   26.38   8-0.21181-0.31112 0.79861-0.94925-0.59205-0.09871
  -4  -6  -5   63.56   21.57   8-0.20258-0.28958 0.80452-0.94978-0.58556 0.07080
  -4  -6  -4   31.87   14.55   7-0.22181-0.25520 0.79207-0.94179-0.59900 0.17494
  -4  -5  -3   33.32   13.65   7-0.22181-0.24248 0.79207-0.92021-0.59900 0.26402
  -4  -4  -2  202.76   14.42   7-0.22181-0.22734 0.79207-0.89086-0.59900 0.35124
  -4  -2  -1   31.09   17.72   8-0.20918-0.22517 0.80031-0.85109-0.59021 0.43133
  -4   0   0  109.96   18.69   8-0.20447-0.21440 0.80332-0.80208-0.58690 0.51496
  -4   6   2   60.64   23.30   8-0.20110-0.18910 0.80545-0.65529-0.58452 0.69037
  -3  -7  -8   69.38   19.07   7-0.22181-0.21189 0.79207-0.96876-0.59900-0.16168
  -3  -7  -7    4.00   25.08   8-0.20178-0.21541 0.80502-0.97505-0.58500-0.08906
  -3  -7  -5   13.14   20.40   8-0.20181-0.18585 0.80500-0.97535-0.58502 0.08830
  -3  -6  -3  174.02   14.31   7-0.22181-0.13719 0.79207-0.94212-0.59900 0.28027
  -3  -3  -1  160.36   14.05   7-0.22181-0.10702 0.79207-0.86929-0.59900 0.45927
  -3  -1   0   23.87   12.85   7-0.22181-0.09147 0.79207-0.81719-0.59900 0.54703
  -2  -8  -7   -8.27   16.22   7-0.22181-0.09241 0.79207-0.99484-0.59900-0.05611
  -2  -8  -6   21.64   15.09   7-0.22181-0.07833 0.79207-0.99593-0.59900 0.03322
  -2  -7  -4  193.55   18.90   8-0.20587-0.06288 0.80243-0.97596-0.58788 0.19686
  -2  -5  -2 1132.70   21.86   7-0.22181-0.01777 0.79207-0.91879-0.59900 0.38727
  -2  16   4   60.14   15.24   7-0.22181 0.07277 0.79207-0.38980-0.59900 0.91784
  -1  -8  -8   14.19   16.93   7-0.22181-0.00170 0.79207-0.99146-0.59900-0.12724
  -1  -8  -7   66.83   22.35   7-0.21497 0.00601 0.79657-0.99893-0.59425-0.04263
  -1  -8  -6   58.26   20.96   7-0.21252 0.01864 0.79815-0.99903-0.59255 0.04381
  -1  -8  -5  965.29   19.78   7-0.22181 0.04245 0.79207-0.99052-0.59900 0.13741
  -1  -7  -9   -5.49   27.04   8-0.21181-0.02656 0.79861-0.97439-0.59205-0.22305
  -1  -7  -4  310.32   19.57   8-0.20452 0.04092 0.80328-0.97723-0.58694 0.21362
  -1  -3  -1   58.79   24.12   8-0.20178 0.08289 0.80502-0.87867-0.58500 0.47877
  -1  17   4  194.42   20.70   7-0.21881 0.17283 0.79405-0.36521-0.59692 0.93133
   0  -8  -7   51.81   15.48   7-0.22181 0.11715 0.79207-0.99213-0.59900-0.02130
   0  -7  -9   28.97   26.30   7-0.21345 0.07900 0.79755-0.97208-0.59319-0.20287
   0   3   1 4147.97   64.92   7-0.22181 0.23687 0.79207-0.71699-0.59900 0.68710
   0  12   3   61.29   13.54   7-0.22181 0.26727 0.79207-0.49030-0.59900 0.86336
   0  20   4  192.23   22.11   7-0.22163 0.28108 0.79219-0.28767-0.59887 0.95016
   1  -7  -8    4.96   23.42   8-0.20806 0.19283 0.80103-0.97156-0.58943-0.10097
   1  -7  -7   10.39   21.21   8-0.20178 0.20117 0.80502-0.97800-0.58500-0.01762
   1  -7  -6  270.22   21.87   7-0.21911 0.23427 0.79385-0.97113-0.59713 0.08302
   1   9   2  176.71   13.95   7-0.22181 0.35678 0.79207-0.56609-0.59900 0.79325
   1  15   3  -13.83   13.22   7-0.22181 0.37137 0.79207-0.41471-0.59900 0.88184
   1  25   4   38.09   23.93   8-0.20516 0.37097 0.80288-0.17443-0.58738 0.96167
   1  26   4   48.69   24.83   7-0.22181 0.38407 0.79207-0.13692-0.59900 0.96478
   1  27   4   -1.82   17.55   7-0.22181 0.38530 0.79207-0.11289-0.59900 0.96768
   1  28   4  -12.83   18.03   7-0.22181 0.38646 0.79207-0.08791-0.59900 0.97005
   1  29   4   18.41   18.45   7-0.22181 0.38715 0.79207-0.06406-0.59900 0.97179
   2  -6  -7  197.63   23.11   7-0.21963 0.32410 0.79351-0.94484-0.59749 0.01206
   2   7   1   44.40   18.02   8-0.20448 0.42952 0.80331-0.62845-0.58690 0.71222
   2  12   2   32.17   12.68   7-0.22181 0.45991 0.79207-0.48864-0.59900 0.80873
   2  19   3  399.14   21.65   8-0.21122 0.46539 0.79900-0.32067-0.59164 0.89179
   2  20   3   73.09   14.36   7-0.22181 0.47676 0.79207-0.28928-0.59900 0.89868
   3  -1  -3   49.65   21.81   8-0.20785 0.47770 0.80116-0.82593-0.58927 0.37608
   3  11   1   58.05   13.25   7-0.22181 0.55080 0.79207-0.51542-0.59900 0.74022
   3  17   2  162.09   14.93   7-0.22181 0.56489 0.79207-0.36247-0.59900 0.82602
   4  -1  -5    9.14   28.38   9-0.18977 0.53463 0.81247-0.83719-0.57646 0.20301
   4   4  -2  189.77   19.15   7-0.21613 0.60475 0.79581-0.69427-0.59506 0.48680
   4   7  -1  235.29   14.49   7-0.22181 0.62560 0.79207-0.61494-0.59900 0.57888
   4  11   0  322.69   15.08   7-0.22181 0.64102 0.79207-0.51527-0.59900 0.66891
   4  16   1   52.19   20.57   7-0.22050 0.65235 0.79294-0.38769-0.59809 0.75193
   4  17   1   81.97   14.60   7-0.22181 0.65795 0.79207-0.36611-0.59900 0.75957
   4  26   2   31.24   25.52   7-0.21611 0.66197 0.79582-0.14019-0.59505 0.83709
   4  27   2   11.75   26.13   8-0.21140 0.66225 0.79888-0.11921-0.59177 0.84050
   5   8  -2   54.79   19.56   8-0.20178 0.69698 0.80502-0.60443-0.58500 0.49781
   5  12  -1  378.96   16.90   7-0.22181 0.72946 0.79207-0.48808-0.59900 0.59529
   5  17   0    9.35   21.63   8-0.20333 0.73298 0.80404-0.38040-0.58609 0.67932
   5  18   0   58.46   15.37   7-0.22181 0.74763 0.79207-0.33992-0.59900 0.68822
   6  11  -3   28.45   22.33   7-0.22181 0.80259 0.79207-0.51252-0.59900 0.43581
   6  14  -2   83.35   22.90   8-0.20178 0.80275 0.80502-0.45352-0.58500 0.51670
   6  15  -2   72.68   16.65   7-0.22181 0.82044 0.79207-0.41446-0.59900 0.52618
   6  20  -1    7.05   25.34   7-0.22181 0.83026 0.79207-0.28673-0.59900 0.61073
   6  21  -1   16.24   18.37   7-0.22181 0.83624 0.79207-0.26232-0.59900 0.61524
   7  15  -4   12.52   27.16   7-0.22052 0.88556 0.79293-0.41033-0.59811 0.36318
  -7   2  -3    3.94   26.10   9-0.19187-0.58440 0.81122-0.75862-0.57743 0.18772
  -7   3  -2   46.56   18.26   8-0.20194-0.56172 0.80495-0.73320-0.58459 0.28502
  -7   5  -1  -10.81   24.86   9-0.19187-0.55725 0.81122-0.68743-0.57743 0.36684
  -7   7   0    2.72   23.91   9-0.18177-0.54705 0.81734-0.63699-0.57018 0.44466
  -7  10   1   22.01   24.58   8-0.19795-0.52197 0.80745-0.55797-0.58176 0.54923
  -7  14   2   -5.57   26.04   9-0.19187-0.51099 0.81122-0.45902-0.57743 0.63133
  -6  -2  -5    8.64   18.43   8-0.20194-0.50175 0.80495-0.85682-0.58459 0.03630
  -6  -1  -3   16.62   16.21   8-0.20194-0.47226 0.80495-0.83081-0.58459 0.21283
  -6   0  -2   27.81   15.78   8-0.20194-0.45539 0.80495-0.80437-0.58459 0.30122
  -6   2  -1  151.31   22.12   9-0.18810-0.45504 0.81352-0.76150-0.57474 0.37995
  -6   4   0  611.73   24.27   8-0.19214-0.43658 0.81105-0.71081-0.57763 0.47150
  -5  -4  -6   15.79   18.24   8-0.20194-0.41362 0.80495-0.91013-0.58459-0.03527
  -5  -4  -5   62.63   16.92   8-0.20194-0.39700 0.80495-0.90987-0.58459 0.05525
  -5  -4  -4   11.31   15.00   8-0.20194-0.37963 0.80495-0.90194-0.58459 0.14133
  -5  -3  -3   65.16   15.05   8-0.20194-0.36668 0.80495-0.88225-0.58459 0.23121
  -5  -2  -2  188.75   15.31   8-0.20194-0.35105 0.80495-0.85522-0.58459 0.31837
  -4  -6  -6   85.25   16.73   8-0.20194-0.30452 0.80495-0.95216-0.58459-0.01780
  -4  -5  -4  170.23   20.83   8-0.19306-0.28540 0.81049-0.93670-0.57828 0.15398
  -4   3   1   -6.58   18.12   9-0.19187-0.21270 0.81122-0.73767-0.57743 0.59692
  -3  -7  -6   45.36   15.57   8-0.20194-0.20117 0.80495-0.97914-0.58459-0.00018
  -3  -6  -4  240.03   20.34   9-0.19100-0.18305 0.81175-0.96229-0.57681 0.16927
  -3  -4  -2   25.29   17.99   9-0.18983-0.15374 0.81247-0.91335-0.57598 0.34710
  -3   2   1  159.57   21.19   9-0.18879-0.11052 0.81310-0.76271-0.57523 0.61053
  -3  26   5    7.66   26.62   8-0.19582-0.04319 0.80878-0.15397-0.58025 0.96602
  -3  27   5    4.34   27.31   9-0.18177-0.05739 0.81734-0.13957-0.57018 0.96502
  -2  -7  -8   18.00   17.89   8-0.20194-0.12797 0.80495-0.98163-0.58459-0.16055
  -2  -7  -5  818.28   22.96   9-0.18309-0.10107 0.81656-0.98895-0.57113 0.09163
  -2  -6  -3    1.53   13.31   8-0.20194-0.05145 0.80495-0.95422-0.58459 0.28297
  -2  -3  -1   40.00   13.93   8-0.20194-0.02166 0.80495-0.88160-0.58459 0.46214
  -2  -1   0  201.14   17.99   8-0.20194-0.00752 0.80495-0.83032-0.58459 0.54897
  -2  15   4  147.25   21.07   9-0.18437 0.03553 0.81578-0.43882-0.57206 0.89155
  -2  26   5   17.37   24.94   9-0.18658 0.05282 0.81445-0.16002-0.57365 0.98073
  -2  27   5    4.53   26.40   9-0.19187 0.05702 0.81122-0.13201-0.57743 0.98526
  -2  28   5    7.50   27.43   8-0.20194 0.06641 0.80495-0.09987-0.58459 0.98993
  -1  -7  -8   11.15   24.61   9-0.18177-0.04183 0.81734-0.98757-0.57018-0.15553
  -1  -6  -3  420.61   16.58   8-0.20194 0.05285 0.80495-0.95426-0.58459 0.29988
  -1  10   3   15.50   12.73   8-0.20194 0.14189 0.80495-0.55407-0.58459 0.83300
  -1  16   4  232.19   21.38   9-0.18857 0.14421 0.81324-0.41105-0.57507 0.91197
   0  -7  -8   -5.79   23.37   9-0.19187 0.07253 0.81122-0.98642-0.57743-0.13166
   0  -7  -5   10.02   18.50   8-0.20194 0.12789 0.80495-0.98432-0.58459 0.14155
   0  -4  -2   60.40   20.96   8-0.19580 0.16608 0.80879-0.90981-0.58023 0.40356
   0  18   4   14.87   20.54   9-0.18177 0.24306 0.81734-0.36494-0.57018 0.92713
   0  19   4    6.10   14.51   8-0.20194 0.26259 0.80495-0.32621-0.58459 0.93959
   1  -6  -9   35.79   25.66   8-0.19296 0.16355 0.81055-0.95852-0.57821-0.20113
   1  -3  -2   51.35   20.74   9-0.19042 0.26496 0.81211-0.88729-0.57640 0.41717
   1  14   3    3.06   12.88   8-0.20194 0.35154 0.80495-0.45208-0.58459 0.86754
   1  23   4   55.70   22.32   8-0.20194 0.36439 0.80495-0.22407-0.58459 0.95243
   1  24   4   32.84   15.91   8-0.20194 0.36689 0.80495-0.20111-0.58459 0.95715
   2  -5  -9    2.77   25.71   9-0.18177 0.25535 0.81734-0.93695-0.57018-0.19056
   2  -5  -5  164.50   21.08   9-0.18417 0.31892 0.81591-0.94111-0.57191 0.16332
   2  11   2   51.49   17.91   8-0.19337 0.43245 0.81029-0.53289-0.57850 0.78999
   2  18   3   44.59   14.52   8-0.20194 0.45482 0.80495-0.35140-0.58459 0.88334
   3  -4  -8   -0.52   23.93   9-0.19187 0.38667 0.81122-0.91006-0.57743-0.07952
   3  -4  -7   77.52   28.15   9-0.18020 0.38928 0.81829-0.91843-0.56905 0.00072
   3   3  -1   22.53   17.22   8-0.19970 0.49793 0.80636-0.72988-0.58300 0.54557
   3   6   0 2693.09   32.18   8-0.20152 0.51472 0.80522-0.65197-0.58429 0.63561
   3  10   1   18.64   12.93   8-0.20194 0.53043 0.80495-0.55182-0.58459 0.72377
   3  15   2   83.70   19.19   9-0.18577 0.53042 0.81494-0.43903-0.57306 0.80423
   3  16   2   22.63   13.62   8-0.20194 0.54707 0.80495-0.40278-0.58459 0.81550
   3  25   3   60.57   24.62   8-0.19869 0.55471 0.80699-0.17505-0.58228 0.89514
   3  26   3    9.04   17.64   8-0.20194 0.55890 0.80495-0.15017-0.58459 0.89791
   3  27   3   30.17   17.79   8-0.20194 0.56006 0.80495-0.12376-0.58459 0.90167
   3  28   3   47.24   19.47   8-0.20194 0.56262 0.80495-0.09952-0.58459 0.90361
   4   0  -4   41.80   23.92   9-0.18314 0.54255 0.81652-0.81608-0.57117 0.28674
   4  10   0  726.47   17.90   8-0.20194 0.62025 0.80495-0.55152-0.58459 0.65421
   4  15   1    4.51   13.75   8-0.20194 0.63519 0.80495-0.42645-0.58459 0.74167
   4  22   2  356.25   24.30   9-0.18414 0.63572 0.81592-0.26419-0.57189 0.82190
   4  23   2  152.63   24.02   8-0.20126 0.64700 0.80538-0.22330-0.58410 0.82748
   4  24   2    4.83   16.52   8-0.20194 0.65053 0.80495-0.20086-0.58459 0.83140
   4  25   2   21.44   17.81   8-0.20194 0.65335 0.80495-0.17706-0.58459 0.83543
   5   2  -5   75.64   22.36   9-0.18503 0.63447 0.81539-0.76445-0.57253 0.21703
   5   5  -3  126.09   21.02   9-0.18369 0.66344 0.81620-0.69101-0.57156 0.39396
   5  11  -1    8.29   14.36   8-0.20194 0.70810 0.80495-0.52757-0.58459 0.58160
   5  15   0   83.53   21.27   9-0.18177 0.70902 0.81734-0.44219-0.57018 0.66070
   5  16   0   96.43   15.11   8-0.20194 0.72552 0.80495-0.40157-0.58459 0.67289
   5  23   1   23.79   25.41   9-0.18941 0.73114 0.81272-0.23386-0.57567 0.75466
   5  24   1  163.16   19.28   8-0.20194 0.73836 0.80495-0.19917-0.58459 0.75925
   5  25   1   35.24   18.22   8-0.20194 0.74227 0.80495-0.17543-0.58459 0.76227
   6   5  -6   24.15   24.28   9-0.18988 0.72787 0.81244-0.68467-0.57601 0.14948
   6   6  -5   20.18   23.41   9-0.18177 0.73714 0.81734-0.66620-0.57018 0.23295
   6   8  -4   30.43   16.06   8-0.20194 0.77023 0.80495-0.60241-0.58459 0.33489
   6  10  -3   16.29   22.52   8-0.20194 0.78211 0.80495-0.54878-0.58459 0.42195
   6  13  -2  103.57   23.12   9-0.18962 0.78875 0.81260-0.48508-0.57582 0.50452
   6  18  -1   45.01   24.43   8-0.19720 0.81030 0.80792-0.35370-0.58123 0.59666
   6  19  -1   55.66   18.23   8-0.20194 0.81798 0.80495-0.32754-0.58459 0.60352
   7  14  -4   -3.05   27.10   8-0.20194 0.86912 0.80495-0.44906-0.58459 0.34950
  -7   3  -3   18.82   26.98   9-0.18277-0.60028 0.81764-0.74683-0.57084 0.18320
  -7   4  -2  -12.78   24.97  10-0.17264-0.58884 0.82363-0.72123-0.56351 0.26253
  -7   8   0   10.82   24.83  10-0.16248-0.56900 0.82947-0.62668-0.55607 0.43084
  -7  15   2   -5.04   32.71  10-0.16248-0.54145 0.82947-0.45186-0.55607 0.60901
  -6  -1  -5  -11.98   18.96   9-0.18277-0.52215 0.81764-0.84579-0.57084 0.02270
  -6  -1  -4    1.72   17.44   9-0.18277-0.50427 0.81764-0.84098-0.57084 0.11084
  -6   1  -2  105.96   22.37   9-0.18277-0.47671 0.81764-0.79578-0.57084 0.29007
  -6   7   1   37.06   15.64   9-0.18277-0.43094 0.81764-0.64209-0.57084 0.55418
  -5  -3  -5  144.72   23.67   9-0.17334-0.42476 0.82322-0.89928-0.56401 0.03396
  -5  -3  -4    3.45   15.08   9-0.18277-0.40155 0.81764-0.89445-0.57084 0.12881
  -5  -2  -3  211.15   21.58  10-0.16700-0.40068 0.82689-0.87439-0.55939 0.20470
  -5  -1  -2   17.11   19.85  10-0.17018-0.38280 0.82506-0.84909-0.56171 0.29664
  -5   0  -1   12.45   13.78   9-0.18277-0.35491 0.81764-0.81565-0.57084 0.39278
  -5   2   0   -7.65   13.26   9-0.18277-0.34028 0.81764-0.76616-0.57084 0.48211
  -5   5   1   14.36   19.47  10-0.16248-0.34615 0.82947-0.70320-0.55607 0.55576
  -5   8   2   52.31   20.68   9-0.18040-0.31365 0.81906-0.61910-0.56913 0.65851
  -4  -5  -7   40.25   18.29   9-0.18277-0.33961 0.81764-0.93838-0.57084-0.11862
  -4  -5  -6   47.75   17.24   9-0.18277-0.32591 0.81764-0.94515-0.57084-0.02943
  -4  -5  -5    6.43   15.13   9-0.18277-0.31173 0.81764-0.94387-0.57084 0.05786
  -4  -4  -3   26.08   13.47   9-0.18277-0.28072 0.81764-0.91702-0.57084 0.23444
  -4  -3  -2  263.97   14.75   9-0.18277-0.26612 0.81764-0.88995-0.57084 0.32258
  -4  16   4   15.57   35.33  11-0.13634-0.22297 0.84379-0.44179-0.53660 0.82021
  -3  -6  -7   11.86   17.47   9-0.18277-0.23586 0.81764-0.96963-0.57084-0.10148
  -3  -6  -6   36.10   21.38   9-0.17673-0.22766 0.82123-0.97359-0.56648-0.01771
  -3  -6  -5   22.51   19.16   9-0.18277-0.20570 0.81764-0.97244-0.57084 0.07621
  -3  -5  -3  426.10   16.42   9-0.18277-0.17669 0.81764-0.94251-0.57084 0.25227
  -3  15   4  952.95   33.94   9-0.17816-0.07675 0.82039-0.44335-0.56751 0.86852
  -3  25   5   54.08   27.14   9-0.17975-0.05962 0.81944-0.19147-0.56867 0.95619
  -2  -7  -7   99.87   16.02   9-0.18277-0.13068 0.81764-0.98927-0.57084-0.08428
  -2  -7  -6  620.06   18.53   9-0.18277-0.11631 0.81764-0.99298-0.57084 0.00450
  -2  -6  -8   -5.02   25.35  10-0.17264-0.15623 0.82363-0.97477-0.56351-0.18120
  -2   9   3  102.93   23.35  10-0.16756 0.00244 0.82657-0.60084-0.55980 0.78985
  -2  24   5   18.42   23.81   9-0.17568 0.04075 0.82185-0.21887-0.56572 0.96841
  -2  25   5    7.74   24.86  10-0.16248 0.02703 0.82947-0.20179-0.55607 0.97015
  -1  -7  -7   25.58   22.12  10-0.16618-0.04295 0.82736-0.99622-0.55879-0.07936
  -1  -7  -6  374.61   22.42  10-0.16889-0.02432 0.82580-0.99962-0.56077 0.01110
  -1  -7  -5  155.28   14.35   9-0.18277 0.00239 0.81764-0.99399-0.57084 0.11065
  -1  -6  -9   11.41   19.37   9-0.18277-0.05600 0.81764-0.96892-0.57084-0.24464
  -1  26   5    6.92   25.19  10-0.16248 0.13365 0.82947-0.17674-0.55607 0.98415
  -1  27   5   51.44   26.39   9-0.17677 0.14672 0.82120-0.14121-0.56651 0.99011
  -1  28   5    8.25   19.11   9-0.18277 0.15186 0.81764-0.11395-0.57084 0.99364
   0  -7  -7   70.21   15.55   9-0.18277 0.07781 0.81764-0.99483-0.57084-0.04867
   0  -7  -6  -13.06   20.07  10-0.17264 0.08272 0.82363-0.99645-0.56351 0.03136
   0  -6  -9   -0.32   18.66   9-0.18277 0.04810 0.81764-0.96930-0.57084-0.22725
   0  -6  -4 1033.32   25.34  10-0.16583 0.10668 0.82756-0.97682-0.55853 0.20318
   0  11   3  380.08   16.26   9-0.18277 0.22849 0.81764-0.54207-0.57084 0.83686
   0  17   4    8.83   19.88   9-0.17337 0.23230 0.82320-0.39546-0.56404 0.91597
   1  -6  -8   49.08   23.29  10-0.16786 0.15429 0.82640-0.97456-0.56002-0.13188
   1  -6  -5   57.34   19.01   9-0.17440 0.20479 0.82260-0.97327-0.56478 0.13900
   1   8   2   31.50   12.05   9-0.18277 0.31760 0.81764-0.61621-0.57084 0.76529
   1  13   3   -2.74   12.40   9-0.18277 0.33143 0.81764-0.48947-0.57084 0.85197
   1  21   4   12.35   15.09   9-0.18277 0.34637 0.81764-0.28832-0.57084 0.93889
   1  22   4   -8.31   15.97   9-0.18277 0.34895 0.81764-0.26553-0.57084 0.94523
   2  -5  -8   23.05   23.47  10-0.16248 0.25322 0.82947-0.95303-0.55607-0.11877
   2   3   0  529.12   20.43   9-0.18277 0.39159 0.81764-0.74157-0.57084 0.60453
   2  16   3    4.45   18.82  10-0.17264 0.42565 0.82363-0.42103-0.56351 0.86211
   2  17   3   53.44   14.45   9-0.18277 0.43854 0.81764-0.39100-0.57084 0.87232
   2  28   4   29.11   26.86   9-0.17671 0.44492 0.82124-0.11497-0.56646 0.95058
   3   9   1   70.25   18.56  10-0.16718 0.49716 0.82679-0.60116-0.55952 0.70171
   3  14   2  149.76   19.21   9-0.17593 0.51892 0.82170-0.46842-0.56590 0.79320
   3  22   3   14.50   22.92  10-0.16343 0.52660 0.82894-0.27723-0.55677 0.88137
   3  23   3   11.18   16.41   9-0.18277 0.54074 0.81764-0.23805-0.57084 0.88677
   3  24   3   27.14   16.95   9-0.18277 0.54442 0.81764-0.21467-0.57084 0.89135
   4   6  -1  169.88   14.43   9-0.18277 0.58727 0.81764-0.66701-0.57084 0.55219
   4   9   0  540.82   21.08   9-0.18090 0.59877 0.81876-0.58970-0.56950 0.63625
   4  14   1  182.64   14.55   9-0.18277 0.61745 0.81764-0.46600-0.57084 0.72956
   4  20   2  303.08   23.05   9-0.17817 0.62510 0.82038-0.31395-0.56752 0.81025
   4  21   2  180.44   16.33   9-0.18277 0.63139 0.81764-0.28827-0.57084 0.81645
   5   1  -6   15.92   27.61  10-0.16611 0.59957 0.82740-0.80016-0.55874 0.11444
   5   3  -4  173.42   21.55   9-0.17481 0.63816 0.82236-0.74574-0.56509 0.29745
   5   7  -2   20.64   19.70   9-0.18277 0.67454 0.81764-0.63876-0.57084 0.47964
   5  10  -1   46.99   20.23   9-0.18277 0.68937 0.81764-0.56324-0.57084 0.56621
   5  14   0  145.18   20.97   9-0.17909 0.70096 0.81984-0.46458-0.56818 0.65230
   5  20   1  -10.48   22.90  10-0.17264 0.71041 0.82363-0.31979-0.56351 0.73816
   5  21   1   84.78   17.88   9-0.18277 0.72036 0.81764-0.28758-0.57084 0.74394
   5  22   1   97.45   17.33   9-0.18277 0.72425 0.81764-0.26577-0.57084 0.74955
   6   7  -4    5.21   22.05  10-0.16248 0.73441 0.82947-0.65312-0.55607 0.30670
   6   9  -3   10.29   22.19   9-0.17954 0.75879 0.81957-0.58833-0.56851 0.40428
   6  12  -2    5.55   22.71   9-0.18277 0.77647 0.81764-0.51137-0.57084 0.49461
   6  16  -1   -4.88   23.28   9-0.18277 0.79103 0.81764-0.41001-0.57084 0.58147
   6  17  -1   69.55   16.51   9-0.18277 0.79800 0.81764-0.39009-0.57084 0.58784
   6  22   0   43.92   26.65  10-0.16486 0.79583 0.82812-0.27532-0.55782 0.66602
   7  11  -5    3.03   27.00  10-0.17264 0.83161 0.82363-0.54563-0.56351 0.24261
   7  13  -4   28.51   26.63   9-0.17616 0.84908 0.82156-0.49230-0.56607 0.33254
   7  16  -3    3.43   27.12   9-0.18277 0.86691 0.81764-0.41078-0.57084 0.42490
  -7   4  -3   -7.55   26.55  11-0.15259-0.62520 0.83535-0.73328-0.54888 0.15972
  -7   5  -2   12.10   25.44  10-0.16278-0.60449 0.82966-0.70957-0.55641 0.25692
  -7   6  -1   12.60   18.12  10-0.16278-0.58472 0.82966-0.67709-0.55641 0.34384
  -7  11   1    9.71   17.69  10-0.16278-0.55614 0.82966-0.55209-0.55641 0.52042
  -6   0  -4  115.71   18.24  10-0.16278-0.52490 0.82966-0.83053-0.55641 0.09662
  -6   2  -2   43.84   22.62  11-0.14446-0.51177 0.83979-0.78545-0.54283 0.25890
  -6   3  -1  202.95   16.38  10-0.16278-0.48098 0.82966-0.75440-0.55641 0.36141
  -6   5   0    7.95   15.00  10-0.16278-0.46635 0.82966-0.70449-0.55641 0.45088
  -6  11   2   11.59   22.16  10-0.16278-0.43706 0.82966-0.55362-0.55641 0.62691
  -6  16   3   11.04   24.29  11-0.14752-0.43614 0.83813-0.43533-0.54511 0.70437
  -5  -2  -4  -11.96   21.78  11-0.15259-0.43002 0.83535-0.88472-0.54888 0.10651
  -5   1  -1   33.58   20.14  11-0.15172-0.38695 0.83584-0.80990-0.54823 0.37164
  -4  -4  -7   10.37   18.28  10-0.16278-0.36063 0.82966-0.92921-0.55641-0.13469
  -4  -4  -6   29.53   23.79  10-0.15642-0.35238 0.83323-0.93562-0.55172-0.04969
  -4  -4  -5  145.78   21.94  10-0.15264-0.34089 0.83533-0.93546-0.54892 0.03546
  -4  -4  -4  121.25   14.54  10-0.16278-0.31564 0.82966-0.93068-0.55641 0.13117
  -4  -3  -3   26.26   19.17  11-0.15007-0.31383 0.83674-0.91170-0.54701 0.21081
  -4  -2  -2   33.49   18.43  11-0.14901-0.29968 0.83732-0.88675-0.54622 0.29887
  -4  -1  -1    5.56   12.77  10-0.16278-0.27053 0.82966-0.85297-0.55641 0.39689
  -4   1   0   84.06   13.99  10-0.16278-0.25617 0.82966-0.80568-0.55641 0.48571
  -3  -5  -7   21.57   23.49  11-0.14781-0.26945 0.83797-0.95892-0.54533-0.12796
  -3  -5  -4   19.63   19.23  10-0.15880-0.21447 0.83190-0.95944-0.55348 0.14656
  -3  -2  -1 1581.58   24.22  10-0.16278-0.16638 0.82966-0.87945-0.55641 0.41415
  -3   0   0   93.96   18.55  10-0.16278-0.15144 0.82966-0.83146-0.55641 0.50391
  -3  23   5   13.78   24.42  11-0.14589-0.09319 0.83902-0.26104-0.54389 0.93232
  -3  24   5   10.69   25.44  10-0.16278-0.07749 0.82966-0.22707-0.55641 0.94468
  -2  -6  -7   18.03   22.30  10-0.15726-0.15628 0.83276-0.98431-0.55234-0.10287
  -2  -6  -5    9.02   19.11  10-0.16278-0.12195 0.82966-0.98770-0.55641 0.07824
  -2  -6  -4   -8.33   12.74  10-0.16278-0.10596 0.82966-0.97715-0.55641 0.16645
  -2  -5  -3  113.12   18.68  10-0.16278-0.09116 0.82966-0.95761-0.55641 0.25677
  -2  -4  -2  306.58   15.61  10-0.16278-0.07635 0.82966-0.93025-0.55641 0.34366
  -2  23   5   59.03   24.11  10-0.15776 0.02116 0.83248-0.25304-0.55271 0.95782
  -1  -6  -8   30.18   23.95  10-0.15794-0.06560 0.83238-0.98367-0.55285-0.17306
  -1  -6  -4 1522.35   27.14  10-0.16267-0.00121 0.82971-0.98269-0.55633 0.18537
  -1  -5  -9   15.73   26.73  11-0.14238-0.09569 0.84091-0.95981-0.54126-0.27306
  -1  -4  -2   92.58   19.88  10-0.16278 0.02877 0.82966-0.93243-0.55641 0.36276
  -1  15   4    3.85   13.51  10-0.16278 0.11771 0.82966-0.45247-0.55641 0.89259
  -1  24   5   35.97   23.78  11-0.14964 0.11958 0.83697-0.23411-0.54669 0.97193
  -1  25   5    9.89   17.30  10-0.16278 0.13100 0.82966-0.19981-0.55641 0.97986
   0  -6  -8   10.23   23.34  11-0.14238 0.02245 0.84091-0.98421-0.54126-0.16643
   0  -5  -3  185.58   14.86  10-0.16278 0.11857 0.82966-0.95520-0.55641 0.29035
   0   6   2   81.95   14.57  10-0.16278 0.19206 0.82966-0.67928-0.55641 0.73264
   0  16   4    7.28   19.05  10-0.16278 0.22158 0.82966-0.42479-0.55641 0.90383
   0  28   5    8.50   25.74  11-0.14726 0.22183 0.83828-0.13413-0.54491 0.98976
   1  -6  -7    3.01   21.35  10-0.16278 0.16342 0.82966-0.98355-0.55641-0.04673
   1  -6  -6  217.90   21.88  11-0.14865 0.16420 0.83751-0.98653-0.54596 0.03157
   1  -5  -9   65.12   26.07  10-0.15614 0.12744 0.83339-0.95837-0.55151-0.22792
   1   4   1 1022.81   27.05  10-0.16278 0.28232 0.82966-0.73036-0.55641 0.66294
   1  12   3  104.46   18.34  10-0.15279 0.30216 0.83524-0.53304-0.54903 0.83152
   1  19   4  162.85   20.75  10-0.16038 0.32221 0.83101-0.35078-0.55464 0.92201
   1  20   4   32.83   14.42  10-0.16278 0.32752 0.82966-0.32779-0.55641 0.92961
   2  -5  -7   80.31   21.89  11-0.14238 0.24716 0.84091-0.96495-0.54126-0.04421
   2  -5  -6  594.46   26.49  11-0.14328 0.26320 0.84042-0.96490-0.54194 0.04483
   2  -4  -4   83.24   23.01  11-0.14405 0.29354 0.84001-0.94033-0.54252 0.22267
   2   6   1   21.80   12.34  10-0.16278 0.38731 0.82966-0.67994-0.55641 0.68109
   2  10   2  343.78   15.08  10-0.16278 0.40179 0.82966-0.57875-0.55641 0.76896
   2  15   3  206.36   19.95  10-0.15531 0.40869 0.83385-0.45537-0.55090 0.84983
   2  24   4    2.65   23.36  11-0.15259 0.42072 0.83535-0.23119-0.54888 0.93616
   2  25   4    8.87   17.54  10-0.16278 0.42886 0.82966-0.19952-0.55641 0.94120
   2  26   4   28.47   18.25  10-0.16278 0.43213 0.82966-0.17529-0.55641 0.94516
   2  27   4   18.60   18.80  10-0.16278 0.43338 0.82966-0.15219-0.55641 0.94890
   3  -3  -9   34.00   26.17  10-0.15631 0.33611 0.83329-0.90666-0.55164-0.19291
   3   5   0  505.10   20.54  10-0.15719 0.47070 0.83280-0.70557-0.55229 0.60371
   3  13   2   33.49   18.79  11-0.15236 0.49588 0.83548-0.50977-0.54872 0.77802
   3  20   3   57.70   21.92  10-0.16174 0.51732 0.83024-0.32376-0.55565 0.86887
   3  21   3  111.47   16.44  10-0.16278 0.52162 0.82966-0.30154-0.55641 0.87536
   4  -1  -9    3.84   33.80  11-0.13601 0.42005 0.84430-0.86743-0.53647-0.19062
   4   1  -3    2.93   19.07  10-0.16278 0.53619 0.82966-0.79955-0.55641 0.36009
   4   3  -2   -0.97   12.28  10-0.16278 0.55128 0.82966-0.75346-0.55641 0.44872
   4  13   1   45.78   13.61  10-0.16278 0.59732 0.82966-0.50368-0.55641 0.71730
   4  18   2  138.61   21.59  10-0.15344 0.60123 0.83489-0.38102-0.54951 0.79467
   4  19   2   25.09   14.95  10-0.16278 0.61159 0.82966-0.35161-0.55641 0.80257
   5   9  -1   37.59   20.36  11-0.15100 0.66031 0.83623-0.60896-0.54770 0.54647
   5  13   0   49.03   14.21  10-0.16278 0.68414 0.82966-0.49927-0.55641 0.64084
   5  18   1  -18.44   21.50  11-0.15259 0.69007 0.83535-0.38174-0.54888 0.72337
   5  19   1   22.59   15.78  10-0.16278 0.70068 0.82966-0.35120-0.55641 0.73113
   6   4  -7    5.31   31.83  10-0.15391 0.67711 0.83462-0.73160-0.54986 0.03407
   6  11  -2   19.66   22.35  10-0.16278 0.75634 0.82966-0.54843-0.55641 0.48083
   6  15  -1   -3.05   16.05  10-0.16278 0.77388 0.82966-0.45041-0.55641 0.57062
   6  20   0   -3.96   25.62  11-0.15259 0.78145 0.83535-0.33197-0.54888 0.65327
   6  21   0    8.81   19.00  10-0.16278 0.79032 0.82966-0.30066-0.55641 0.66008
   7  10  -5    9.83   26.73  10-0.15538 0.81097 0.83381-0.57820-0.55095 0.22916
   7  12  -4   28.43   26.65  10-0.16214 0.83142 0.83002-0.52552-0.55594 0.32048
   7  15  -3   25.09   19.40  10-0.16278 0.85030 0.82966-0.45143-0.55641 0.41165
  -7   5  -3   68.88   26.67  11-0.14213-0.64032 0.84082-0.72074-0.54070 0.15472
  -7   6  -2   31.79   25.20  11-0.13748-0.62928 0.84330-0.69521-0.53721 0.23747
  -7   7  -1   -5.87   17.57  11-0.14213-0.60686 0.84082-0.66445-0.54070 0.32882
  -7   9   0    6.40   17.80  11-0.14213-0.59045 0.84082-0.61475-0.54070 0.41714
  -7  12   1    8.43   25.09  12-0.12459-0.59041 0.85000-0.54429-0.52743 0.48907
  -7  16   2   -1.12   27.20  12-0.13189-0.57118 0.84624-0.44274-0.53298 0.58604
  -6   1  -4   22.35   16.92  11-0.14213-0.54771 0.84082-0.81811-0.54070 0.08101
  -6   4  -1   89.80   21.38  11-0.13824-0.50719 0.84290-0.74421-0.53778 0.34429
  -6   6   0   97.06   21.66  12-0.12444-0.50271 0.85008-0.69696-0.52731 0.42072
  -6   8   1    7.87   15.17  11-0.14213-0.47169 0.84082-0.63859-0.54070 0.52116
  -5  -2  -5   -2.40   16.60  11-0.14213-0.45425 0.84082-0.88661-0.54070 0.00888
  -5  -1  -3  231.57   15.58  11-0.14213-0.42626 0.84082-0.86578-0.54070 0.18785
  -5   0  -2   -7.67   14.36  11-0.14213-0.41164 0.84082-0.84202-0.54070 0.27574
  -5   3   0   15.69   13.10  11-0.14213-0.38119 0.84082-0.76339-0.54070 0.45129
  -5  13   3    9.86   27.12  12-0.12163-0.35820 0.85150-0.52489-0.52517 0.70189
  -4  -3  -7   13.20   18.17  11-0.14213-0.38321 0.84082-0.91894-0.54070-0.15236
  -4  -3  -4  257.03   21.02  12-0.12473-0.35353 0.84993-0.92108-0.52754 0.10233
  -4  25   5   10.36   27.79  11-0.13771-0.20726 0.84318-0.21461-0.53738 0.90645
  -3  -5  -6   19.92   15.83  11-0.14213-0.26063 0.84082-0.96529-0.54070-0.04370
  -3  -5  -5   90.95   15.11  11-0.14213-0.24679 0.84082-0.96510-0.54070 0.04543
  -3  -4  -8   22.66   18.41  11-0.14213-0.29047 0.84082-0.94026-0.54070-0.22108
  -3  -4  -3    7.31   13.06  11-0.14213-0.21624 0.84082-0.94099-0.54070 0.22188
  -3  -3  -2  245.43   14.88  11-0.14213-0.20200 0.84082-0.91534-0.54070 0.31109
  -3  22   5   -6.25   24.80  12-0.13189-0.10749 0.84624-0.29180-0.53298 0.91942
  -2  -6  -6  196.56   16.33  11-0.14213-0.15681 0.84082-0.98754-0.54070-0.02670
  -2  -5  -8   10.12   17.61  11-0.14213-0.18546 0.84082-0.96650-0.54070-0.20349
  -2   2   1   45.41   19.68  11-0.14124-0.05286 0.84130-0.79123-0.54003 0.59332
  -2  14   4  807.26   23.96  11-0.14213-0.00739 0.84082-0.48896-0.54070 0.85965
  -2  22   5   22.63   23.57  12-0.13175-0.00319 0.84631-0.29299-0.53287 0.94258
  -1  -6  -7  611.34   19.16  11-0.14213-0.06787 0.84082-0.99376-0.54070-0.09617
  -1  -6  -6    1.51   20.24  12-0.12163-0.07214 0.85150-0.99725-0.52517-0.02435
  -1  -6  -5  602.00   22.35  11-0.13846-0.04142 0.84278-0.99555-0.53794 0.07835
  -1  -5  -3  234.19   14.76  11-0.14213-0.00778 0.84082-0.96554-0.54070 0.25719
  -1   5   2  751.45   34.36  12-0.13085 0.05617 0.84678-0.72160-0.53219 0.69122
  -1   9   3  501.81   20.74  11-0.14213 0.08216 0.84082-0.61481-0.54070 0.78838
  -1  14   4  149.56   19.70  12-0.12683 0.08252 0.84885-0.49731-0.52914 0.86631
  -1  22   5   95.36   23.20  12-0.12383 0.09503 0.85039-0.29833-0.52685 0.95283
  -1  23   5    4.40   16.71  11-0.14213 0.11077 0.84082-0.26096-0.54070 0.96452
   0  -6  -7  114.11   21.92  11-0.13787 0.03293 0.84309-0.99528-0.53750-0.08247
   0  -6  -5    9.64   18.08  11-0.14213 0.06862 0.84082-0.99403-0.54070 0.09775
   0  -5  -9   57.66   18.58  11-0.14213 0.00846 0.84082-0.96444-0.54070-0.25691
   0  -2  -1 3009.54   59.96  11-0.14213 0.12668 0.84082-0.89149-0.54070 0.45213
   0  10   3    4.90   12.03  11-0.14213 0.18643 0.84082-0.59060-0.54070 0.80664
   0  25   5   32.31   25.04  11-0.13437 0.20806 0.84494-0.21704-0.53485 0.97563
   0  26   5   43.61   17.95  11-0.14213 0.21643 0.84082-0.18732-0.54070 0.98133
   0  27   5   12.68   18.35  11-0.14213 0.21680 0.84082-0.16194-0.54070 0.98580
   1  -5  -4  268.26   21.36  11-0.14213 0.18647 0.84082-0.96724-0.54070 0.20380
   1   1   0 4941.07   67.67  11-0.14213 0.24666 0.84082-0.81645-0.54070 0.55808
   1   7   2  126.06   18.93  11-0.14213 0.27584 0.84082-0.66357-0.54070 0.73345
   1  18   4   28.75   14.50  11-0.14213 0.30528 0.84082-0.38731-0.54070 0.90979
   2  -4  -9   24.15   19.26  11-0.14213 0.21753 0.84082-0.93965-0.54070-0.22213
   2   9   2   38.94   18.03  11-0.13683 0.37552 0.84364-0.61604-0.53672 0.74723
   2  14   3   13.60   18.18  11-0.14213 0.39352 0.84082-0.48607-0.54070 0.83654
   2  22   4   22.30   22.10  12-0.13136 0.40102 0.84651-0.29309-0.53258 0.92369
   2  23   4   -1.88   16.17  11-0.14213 0.41142 0.84082-0.26241-0.54070 0.93024
   3   2  -1  175.82   19.16  12-0.12327 0.42246 0.85067-0.80132-0.52642 0.49073
   3   8   1   99.31   14.11  11-0.14213 0.47073 0.84082-0.63888-0.54070 0.68060
   3  12   2   27.85   18.40  11-0.13822 0.48035 0.84291-0.53880-0.53776 0.76434
   3  18   3   47.99   20.75  12-0.12979 0.48899 0.84733-0.39552-0.53138 0.84960
   3  19   3   36.93   15.10  11-0.14213 0.50115 0.84082-0.36297-0.54070 0.85954
   4   5  -1    6.71   12.44  11-0.14213 0.54752 0.84082-0.71440-0.54070 0.52359
   4   8   0  492.08   16.83  11-0.14213 0.56185 0.84082-0.64093-0.54070 0.61178
   4  12   1  101.90   14.04  11-0.14213 0.57749 0.84082-0.54103-0.54070 0.70122
   4  17   2    3.58   14.35  11-0.14213 0.58892 0.84082-0.41221-0.54070 0.78537
   4  25   3   -3.91   26.00  12-0.13189 0.59260 0.84624-0.21663-0.53298 0.86497
   4  26   3   38.39   26.71  11-0.13455 0.59722 0.84485-0.18982-0.53499 0.86911
   5   4  -3   51.03   14.59  11-0.14213 0.62118 0.84082-0.73963-0.54070 0.36230
   5   6  -2   14.95   13.88  11-0.14213 0.63646 0.84082-0.68945-0.54070 0.45005
   5  12   0   22.90   15.09  11-0.14213 0.66372 0.84082-0.53692-0.54070 0.62648
   5  17   1    7.03   14.92  11-0.14213 0.67899 0.84082-0.41181-0.54070 0.71442
   5  24   2   66.20   26.04  12-0.12561 0.68074 0.84948-0.24787-0.52821 0.79463
   6   4  -6   -5.77   23.89  12-0.13189 0.66962 0.84624-0.74302-0.53298 0.10624
   6   5  -5  123.59   23.78  11-0.14184 0.69507 0.84098-0.71438-0.54049 0.20129
   6   6  -4   77.78   22.71  11-0.13243 0.70081 0.84595-0.69407-0.53339 0.28325
   6   8  -3   94.64   16.27  11-0.14213 0.72509 0.84082-0.63838-0.54070 0.37886
   6  10  -2   20.55   21.99  11-0.13279 0.73017 0.84577-0.59241-0.53366 0.46032
   6  14  -1   37.36   16.33  11-0.14213 0.75611 0.84082-0.48884-0.54070 0.55758
   6  18   0   78.44   25.15  11-0.13609 0.76285 0.84404-0.38887-0.53616 0.63863
   6  19   0   14.20   17.75  11-0.14213 0.77122 0.84082-0.36272-0.54070 0.64641
   7  11  -4   -6.23   25.54  12-0.13189 0.80567 0.84624-0.56887-0.53298 0.30100
   7  13  -3   31.40   26.02  12-0.12625 0.81515 0.84915-0.52227-0.52869 0.38604
   7  14  -3   -0.58   19.08  11-0.14213 0.83259 0.84082-0.48903-0.54070 0.39828
   7  17  -2    6.23   18.85  11-0.14213 0.84315 0.84082-0.41142-0.54070 0.48444
  -7   6  -3   30.14   26.95  12-0.11199-0.66603 0.85676-0.70552-0.51766 0.12869
  -7   7  -2    6.25   26.24  13-0.10080-0.65858 0.86216-0.68105-0.50898 0.20668
  -7   8  -1    8.35   17.93  12-0.12139-0.62803 0.85207-0.65210-0.52488 0.31486
  -7  10   0   29.05   25.28  12-0.12139-0.61278 0.85207-0.60282-0.52488 0.40238
  -7  13   1   58.17   26.09  13-0.10945-0.60826 0.85800-0.53056-0.51570 0.48118
  -7  17   2    7.05   27.51  12-0.11211-0.59307 0.85670-0.43026-0.51775 0.57235
  -6   2  -5   23.10   26.33  12-0.12002-0.58652 0.85276-0.80667-0.52384-0.02507
  -6   2  -4    4.51   24.56  13-0.11110-0.57548 0.85719-0.80336-0.51698 0.05631
  -6   2  -3   -2.10   16.06  12-0.12139-0.55000 0.85207-0.79812-0.52488 0.15224
  -6   3  -2   30.73   15.42  12-0.12139-0.53692 0.85207-0.77477-0.52488 0.24101
  -6   9   1   83.76   22.45  13-0.11062-0.50325 0.85743-0.63086-0.51660 0.49933
  -6  12   2   15.01   22.74  12-0.11560-0.48235 0.85497-0.55211-0.52045 0.59088
  -6  17   3    6.23   30.15  13-0.10621-0.47846 0.85957-0.43288-0.51319 0.67389
  -5  -1  -6   44.91   18.01  12-0.12139-0.48992 0.85207-0.87160-0.52488-0.09482
  -5  -1  -5   14.42   16.49  12-0.12139-0.47667 0.85207-0.87611-0.52488-0.00674
  -5  -1  -4  110.85   16.24  12-0.12139-0.46179 0.85207-0.87258-0.52488 0.08171
  -5   0  -3  -11.85   20.87  13-0.10080-0.46377 0.86216-0.85451-0.50898 0.15505
  -5   2  -1  190.98   15.54  12-0.12139-0.41803 0.85207-0.80381-0.52488 0.34925
  -5   4   0   48.37   19.42  13-0.10644-0.41753 0.85946-0.75837-0.51337 0.42541
  -5   6   1    5.40   14.17  12-0.12139-0.38814 0.85207-0.70236-0.52488 0.52496
  -5   9   2    1.00   20.05  12-0.12139-0.37363 0.85207-0.62517-0.52488 0.61448
  -4  -3  -6   59.79   16.78  12-0.12139-0.38574 0.85207-0.92245-0.52488-0.07759
  -4  -3  -5   89.65   15.70  12-0.12139-0.37185 0.85207-0.92545-0.52488 0.01145
  -4  -2  -3   22.21   18.84  13-0.10949-0.35299 0.85798-0.90459-0.51573 0.17883
  -4  -1  -2   12.25   18.57  12-0.11490-0.33544 0.85532-0.88166-0.51990 0.27333
  -4   0  -1    5.12   12.39  12-0.12139-0.31275 0.85207-0.85127-0.52488 0.36523
  -4   2   0  207.10   19.51  13-0.10687-0.31185 0.85925-0.80777-0.51370 0.44305
  -4   4   1  204.04   15.48  12-0.12139-0.28269 0.85207-0.75100-0.52488 0.54290
  -4   7   2   12.08   18.89  12-0.11807-0.27165 0.85374-0.67858-0.52234 0.62903
  -4  24   5   14.16   32.62  13-0.10842-0.23529 0.85850-0.25517-0.51490 0.88564
  -3  -4  -7   73.97   17.07  12-0.12139-0.29676 0.85207-0.94950-0.52488-0.14739
  -3  -4  -6  120.81   22.01  12-0.11532-0.28939 0.85511-0.95701-0.52022-0.06417
  -3  -4  -5   84.58   20.02  13-0.10080-0.28776 0.86216-0.95590-0.50898 0.01206
  -3  -4  -4  192.31   14.98  12-0.12139-0.25302 0.85207-0.95397-0.52488 0.11893
  -3  -3  -8   -2.90   18.70  12-0.12139-0.31363 0.85207-0.93005-0.52488-0.23857
  -3  -1  -1  587.94   21.57  13-0.10625-0.22324 0.85955-0.88327-0.51322 0.37148
  -3  14   4 1315.14   43.22  13-0.09650-0.15803 0.86419-0.51273-0.50562 0.80680
  -2  -5  -7   23.38   15.64  12-0.12139-0.19245 0.85207-0.97585-0.52488-0.13117
  -2  -5  -6   22.22   20.94  13-0.11109-0.18790 0.85719-0.98193-0.51697-0.05018
  -2  -5  -5  131.50   20.76  13-0.10609-0.17734 0.85962-0.98217-0.51310 0.03447
  -2  -5  -4   89.17   13.29  12-0.12139-0.14810 0.85207-0.97599-0.52488 0.13541
  -2  -4  -8   14.97   25.10  13-0.10758-0.22052 0.85891-0.95498-0.51425-0.22977
  -2  -2  -1  375.43   17.47  12-0.12139-0.10296 0.85207-0.90095-0.52488 0.40089
  -2  21   5   18.72   16.32  12-0.12139-0.01306 0.85207-0.32475-0.52488 0.93100
  -1  -5  -8   38.00   17.03  12-0.12139-0.10305 0.85207-0.97631-0.52488-0.20194
  -1  -4  -9   13.15   19.28  12-0.12139-0.11767 0.85207-0.95321-0.52488-0.29140
  -1  21   5    5.70   22.75  12-0.11394 0.08383 0.85579-0.32805-0.51916 0.94261
   0  -6  -6   62.16   14.57  12-0.12139 0.03223 0.85207-0.99936-0.52488-0.00686
   0  -5  -8  100.43   23.70  12-0.11434-0.00548 0.85560-0.98102-0.51947-0.18903
   0  -4  -9  108.01   26.02  13-0.10252-0.03065 0.86134-0.95680-0.51032-0.28728
   0  15   4    2.53   13.19  12-0.12139 0.18097 0.85207-0.47551-0.52488 0.88049
   0  23   5   64.41   23.93  12-0.11977 0.19291 0.85289-0.27308-0.52364 0.96229
   0  24   5    9.43   17.11  12-0.12139 0.19610 0.85207-0.24922-0.52488 0.96860
   1  -5  -8   44.40   16.67  12-0.12139 0.10715 0.85207-0.97588-0.52488-0.16659
   1  -4  -9    3.06   25.26  13-0.11110 0.08119 0.85719-0.95546-0.51698-0.26319
   1  -4  -3  127.20   15.92  12-0.12139 0.18104 0.85207-0.95203-0.52488 0.27654
   1  11   3   86.31   13.31  12-0.12139 0.27113 0.85207-0.57623-0.52488 0.80737
   1  17   4   72.96   14.86  12-0.12139 0.28589 0.85207-0.42490-0.52488 0.89604
   1  27   5   28.81   26.75  12-0.11282 0.29132 0.85635-0.17746-0.51830 0.97616
   2   0  -1   -2.18   18.00  13-0.11110 0.30582 0.85719-0.85685-0.51698 0.46321
   2   5   1  963.71   21.31  12-0.12139 0.34514 0.85207-0.72565-0.52488 0.64702
   2  13   3  103.03   18.92  12-0.11141 0.36581 0.85704-0.53029-0.51721 0.81708
   2  20   4  130.18   22.26  12-0.11775 0.38565 0.85390-0.34893-0.52210 0.90788
   2  21   4    7.50   15.89  12-0.12139 0.39232 0.85207-0.32540-0.52488 0.91507
   3  -3  -8    1.82   23.63  12-0.12139 0.31710 0.85207-0.92897-0.52488-0.13222
   3   0  -2   94.51   19.26  12-0.12099 0.40445 0.85227-0.85166-0.52458 0.39921
   3  11   2   53.08   18.98  13-0.10161 0.44706 0.86177-0.58785-0.50961 0.74160
   3  17   3  491.77   16.73  12-0.12139 0.47938 0.85207-0.42232-0.52488 0.84027
   3  26   4    5.77   26.79  13-0.10080 0.47843 0.86216-0.20970-0.50898 0.92168
   4   7   0  244.75   19.34  12-0.12075 0.53865 0.85239-0.67365-0.52439 0.59148
   4  11   1   32.24   13.44  12-0.12139 0.55649 0.85207-0.57662-0.52488 0.68504
   4  15   2   45.04   20.33  12-0.11403 0.55942 0.85575-0.47815-0.51923 0.76298
   4  16   2  109.39   15.26  12-0.12139 0.57141 0.85207-0.45104-0.52488 0.77333
   4  23   3   20.07   24.51  12-0.11373 0.57807 0.85590-0.27713-0.51901 0.85464
   4  24   3  -10.12   18.22  12-0.12139 0.58522 0.85207-0.24818-0.52488 0.86016
   5   2  -4   84.37   20.74  13-0.10474 0.56882 0.86028-0.80885-0.51205 0.24521
   5   8  -1    4.67   13.58  12-0.12139 0.63057 0.85207-0.65101-0.52488 0.52464
   5  11   0   18.59   14.47  12-0.12139 0.64308 0.85207-0.57213-0.52488 0.61172
   5  15   1   13.82   21.23  12-0.11120 0.64939 0.85714-0.47993-0.51705 0.69218
   5  16   1  205.13   17.07  12-0.12139 0.66148 0.85207-0.45162-0.52488 0.70286
   5  22   2   19.81   24.92  12-0.12139 0.67117 0.85207-0.29652-0.52488 0.78354
   5  23   2    4.80   17.53  12-0.12139 0.67453 0.85207-0.27441-0.52488 0.78990
   6   7  -3   38.93   22.11  13-0.10859 0.69203 0.85842-0.68112-0.51503 0.35429
   6  12  -1   77.49   22.46  13-0.10484 0.71868 0.86023-0.55907-0.51212 0.53020
   6  13  -1   -8.68   15.95  12-0.12139 0.73707 0.85207-0.52631-0.52488 0.54352
   6  16   0   -6.03   23.41  13-0.11110 0.73723 0.85719-0.45263-0.51698 0.61989
   6  17   0   19.20   16.27  12-0.12139 0.74896 0.85207-0.42384-0.52488 0.62938
   7   9  -5   11.95   26.12  13-0.10996 0.77173 0.85775-0.63257-0.51609 0.19668
   7  10  -4   10.20   26.07  12-0.11783 0.78658 0.85386-0.59747-0.52215 0.28806
   7  12  -3   16.69   25.90  12-0.11184 0.79790 0.85683-0.55253-0.51754 0.37352
   7  15  -2  -11.95   26.52  13-0.11110 0.81424 0.85719-0.47905-0.51698 0.46172
   7  16  -2   16.73   18.08  12-0.12139 0.82768 0.85207-0.45014-0.52488 0.47101
  -7   7  -3   21.34   27.52  14-0.08860-0.68803 0.86786-0.68943-0.49974 0.10965
  -7   8  -2    8.80   26.41  14-0.08021-0.68025 0.87164-0.66514-0.49310 0.19125
  -7   9  -1   30.38   25.13  13-0.09394-0.65403 0.86540-0.63856-0.50393 0.29183
  -7  11   0    5.25   24.90  13-0.10086-0.63520 0.86215-0.58930-0.50934 0.38722
  -6   3  -5   28.66   26.43  14-0.08639-0.61331 0.86886-0.78815-0.49800-0.05070
  -6   3  -4    3.81   24.43  14-0.09054-0.59695 0.86697-0.78978-0.50127 0.04094
  -6   3  -3   22.30   16.79  13-0.10086-0.57194 0.86215-0.78612-0.50934 0.13724
  -6   4  -2   33.60   15.28  13-0.10086-0.55905 0.86215-0.76366-0.50934 0.22674
  -6   5  -1   12.50   15.42  13-0.10086-0.54161 0.86215-0.73456-0.50934 0.31420
  -6   7   0   13.28   14.89  13-0.10086-0.52843 0.86215-0.68774-0.50934 0.40405
  -5   0  -6   41.04   17.59  13-0.10086-0.51165 0.86215-0.85873-0.50934-0.10904
  -5   0  -5    7.54   16.24  13-0.10086-0.49852 0.86215-0.86472-0.50934-0.02140
  -5   0  -4   45.14   15.34  13-0.10086-0.48353 0.86215-0.86274-0.50934 0.06708
  -5   1  -2   29.48   14.42  13-0.10086-0.45065 0.86215-0.83312-0.50934 0.24300
  -4  -2  -6   11.59   16.18  13-0.10086-0.40831 0.86215-0.91236-0.50934-0.09341
  -4  -2  -5   -2.94   21.06  13-0.10086-0.39421 0.86215-0.91695-0.50934-0.00314
  -4  -2  -4   99.97   14.88  13-0.10086-0.37823 0.86215-0.91368-0.50934 0.08587
  -4  11   3   37.14   28.99  15-0.06683-0.30741 0.87746-0.60169-0.48242 0.67701
  -3  -3  -7   44.35   16.35  13-0.10086-0.31878 0.86215-0.94086-0.50934-0.16320
  -3  -3  -3   -6.38   12.82  13-0.10086-0.25802 0.86215-0.93732-0.50934 0.19055
  -3  -2  -8   60.11   25.86  14-0.08988-0.34280 0.86727-0.91591-0.50075-0.26018
  -3  -2  -2  299.36   15.16  13-0.10086-0.24383 0.86215-0.91438-0.50934 0.28060
  -3   1   0   13.82   17.76  13-0.09377-0.22043 0.86547-0.84162-0.50380 0.45176
  -3   3   1   24.96   13.33  13-0.10086-0.19825 0.86215-0.78704-0.50934 0.54515
  -3  21   5   -5.78   23.57  14-0.09054-0.14973 0.86697-0.34002-0.50127 0.89116
  -2  -4  -7  201.80   23.29  14-0.08697-0.22680 0.86860-0.96593-0.49846-0.15754
  -2  -4  -3   42.63   12.86  13-0.10086-0.15321 0.86215-0.96004-0.50934 0.20826
  -2  -3  -2   10.39   12.98  13-0.10086-0.13874 0.86215-0.93677-0.50934 0.29647
  -2   0   0 1505.24   30.74  13-0.10086-0.10875 0.86215-0.86137-0.50934 0.47374
  -2  13   4  628.62   26.41  14-0.08631-0.06298 0.86890-0.54295-0.49793 0.81671
  -2  20   5    7.69   22.14  13-0.09145-0.04402 0.86655-0.36503-0.50198 0.91053
  -1  -5  -7  103.60   15.70  13-0.10086-0.10815 0.86215-0.98752-0.50934-0.12758
  -1  -5  -6  378.41   21.75  14-0.08092-0.11267 0.87132-0.99277-0.49367-0.05599
  -1  -5  -4 1511.32   23.04  13-0.10086-0.06389 0.86215-0.98707-0.50934 0.13744
  -1  -4  -8   45.76   23.67  14-0.09001-0.13435 0.86721-0.96840-0.50085-0.22636
  -1  -3  -9    1.75   26.13  14-0.09054-0.14878 0.86697-0.94298-0.50127-0.31527
  -1  -2  -1  710.49   25.63  13-0.10086-0.01907 0.86215-0.91226-0.50934 0.40320
  -1  13   4   21.87   18.96  14-0.08885 0.04417 0.86774-0.54211-0.49993 0.83646
  -1  20   5  144.14   23.30  13-0.09865 0.06799 0.86319-0.35953-0.50762 0.93005
   0  -5  -7    9.30   21.40  14-0.08021-0.02378 0.87164-0.99174-0.49310-0.12489
   0  -5  -4   76.22   13.46  13-0.10086 0.04093 0.86215-0.98830-0.50934 0.15509
   0   9   3  461.12   17.88  13-0.10086 0.14556 0.86215-0.63549-0.50934 0.77410
   0  14   4    9.28   13.69  13-0.10086 0.16047 0.86215-0.51013-0.50934 0.86168
   0  21   5   53.13   23.05  14-0.08479 0.16079 0.86959-0.34215-0.49673 0.94080
   0  22   5   12.75   16.29  13-0.10086 0.17666 0.86215-0.31034-0.50934 0.95152
   1  -5  -7   94.73   21.39  13-0.09842 0.09827 0.86330-0.98836-0.50744-0.09474
   1  -5  -6  741.57   24.87  14-0.08057 0.09602 0.87148-0.99454-0.49339-0.02096
   1  -5  -5   65.82   19.15  13-0.09187 0.12131 0.86636-0.99118-0.50231 0.07661
   1  10   3  138.00   18.19  14-0.08146 0.23221 0.87108-0.62199-0.49409 0.77832
   1  16   4   17.90   13.82  13-0.10086 0.26467 0.86215-0.46121-0.50934 0.88091
   1  24   5   31.07   24.65  14-0.08498 0.26519 0.86950-0.26912-0.49688 0.95820
   1  25   5   26.08   17.76  13-0.10086 0.28034 0.86215-0.23370-0.50934 0.96570
   1  26   5   48.38   18.14  13-0.10086 0.28236 0.86215-0.21015-0.50934 0.97087
   2  -4  -8   17.46   16.35  13-0.10086 0.19144 0.86215-0.96032-0.50934-0.16457
   2  -3  -9   19.29   25.81  14-0.08495 0.16057 0.86951-0.94046-0.49686-0.26519
   2   2   0 2605.80   37.07  13-0.10086 0.30997 0.86215-0.81136-0.50934 0.54346
   2   8   2  173.36   14.53  13-0.10086 0.33981 0.86215-0.66001-0.50934 0.71989
   2  19   4   -0.37   15.20  13-0.10086 0.36979 0.86215-0.38443-0.50934 0.89731
   3  -3  -5   47.00   26.89  14-0.07080 0.30994 0.87576-0.94996-0.48561 0.09467
   3  -2  -9   -1.12   26.32  14-0.09054 0.27088 0.86697-0.91584-0.50127-0.24364
   3   4   0    9.42   11.83  13-0.10086 0.41488 0.86215-0.76184-0.50934 0.56279
   3   7   1  198.64   14.56  13-0.10086 0.43062 0.86215-0.68745-0.50934 0.65126
   3  16   3  577.19   17.22  13-0.10086 0.46052 0.86215-0.46001-0.50934 0.82737
   3  23   4   -4.92   24.98  14-0.09054 0.46378 0.86697-0.28806-0.50127 0.90486
   3  24   4   10.63   17.95  13-0.10086 0.47281 0.86215-0.25763-0.50934 0.91105
   3  25   4    3.12   18.63  13-0.10086 0.47547 0.86215-0.23394-0.50934 0.91674
   4   2  -2   77.52   13.69  13-0.10086 0.48949 0.86215-0.81097-0.50934 0.40114
   4   4  -1  194.37   14.26  13-0.10086 0.50475 0.86215-0.76065-0.50934 0.48997
   4  10   1   75.41   13.73  13-0.10086 0.53468 0.86215-0.61062-0.50934 0.66789
   4  14   2   28.10   20.62  13-0.09960 0.54548 0.86275-0.50763-0.50836 0.75090
   4  20   3   99.95   23.37  14-0.08122 0.54719 0.87119-0.37114-0.49391 0.83284
   4  21   3   64.47   16.32  13-0.10086 0.56346 0.86215-0.33223-0.50934 0.84153
   4  22   3   18.54   17.74  13-0.10086 0.56683 0.86215-0.31144-0.50934 0.84824
   5   1  -5    5.01   21.77  14-0.08736 0.53611 0.86842-0.84265-0.49876 0.14374
   5   3  -3  109.18   20.53  14-0.09028 0.56909 0.86709-0.79037-0.50106 0.32221
   5   5  -2   64.24   14.42  13-0.10086 0.59528 0.86215-0.73621-0.50934 0.42011
   5   7  -1    2.91   19.22  14-0.09054 0.60014 0.86697-0.69086-0.50127 0.50080
   5  10   0  101.30   20.53  13-0.09952 0.62202 0.86278-0.60841-0.50830 0.59261
   5  14   1   68.17   21.10  13-0.09599 0.63450 0.86444-0.51116-0.50554 0.67999
   5  20   2   22.95   16.22  13-0.10086 0.65233 0.86215-0.35717-0.50934 0.76993
   5  21   2  -13.14   17.01  13-0.10086 0.65762 0.86215-0.33544-0.50934 0.77670
   6   4  -5   10.61   22.79  13-0.09288 0.64531 0.86589-0.76207-0.50310 0.16449
   6   5  -4   13.58   22.61  13-0.09845 0.66486 0.86329-0.73306-0.50746 0.25614
   6   9  -2    5.52   15.52  13-0.10086 0.70094 0.86215-0.63641-0.50934 0.43759
   6  11  -1   22.96   21.70  14-0.08561 0.69933 0.86922-0.59299-0.49738 0.51316
   6  15   0   11.71   22.59  13-0.10086 0.72505 0.86215-0.48134-0.50934 0.60919
   6  20   1   79.38   26.38  14-0.08655 0.72998 0.86879-0.36702-0.49812 0.69240
   6  21   1  -18.83   19.28  13-0.10086 0.74188 0.86215-0.33246-0.50934 0.69995
   7   8  -5   14.00   25.84  14-0.08314 0.74309 0.87033-0.66749-0.49542 0.17542
   7  11  -3    9.34   25.61  14-0.08141 0.77216 0.87111-0.59521-0.49405 0.35141
   7  14  -2    2.42   26.23  14-0.08021 0.79222 0.87164-0.52429-0.49310 0.44296
  -7   9  -2   -5.81   26.55  15-0.05877-0.70149 0.88052-0.64912-0.47635 0.17392
  -7  10  -1   25.27   25.83  14-0.07122-0.67730 0.87525-0.62327-0.48637 0.27337
  -7  12   0   24.12   25.79  15-0.05877-0.67057 0.88052-0.57483-0.47635 0.35138
  -7  14   1   71.42   18.89  14-0.07946-0.63689 0.87163-0.51751-0.49294 0.45796
  -6   4  -5   15.27   25.87  15-0.06744-0.63385 0.87687-0.77229-0.48334-0.06597
  -6   4  -4   31.65   25.14  14-0.07590-0.61580 0.87321-0.77665-0.49011 0.02880
  -6   4  -3    7.20   17.06  14-0.07946-0.59640 0.87163-0.77139-0.49294 0.12055
  -6   5  -2   10.88   22.22  15-0.06528-0.59177 0.87779-0.74834-0.48160 0.19803
  -6   6  -1  511.20   18.88  14-0.07946-0.56495 0.87163-0.72286-0.49294 0.29942
  -6   8   0  114.25   22.64  15-0.06005-0.56669 0.87999-0.67573-0.47738 0.37157
  -6  10   1   12.61   22.17  14-0.07691-0.53703 0.87277-0.62191-0.49091 0.47354
  -6  13   2   95.36   16.76  14-0.07946-0.51893 0.87163-0.54435-0.49294 0.56428
  -5   1  -6   47.40   17.82  14-0.07946-0.53262 0.87163-0.84525-0.49294-0.12586
  -5   1  -4  138.82   22.10  14-0.07576-0.50833 0.87327-0.85062-0.49000 0.04881
  -5   1  -3  209.70   16.61  14-0.07946-0.48885 0.87163-0.84362-0.49294 0.13905
  -5   2  -2  181.57   15.48  14-0.07946-0.47491 0.87163-0.82336-0.49294 0.22883
  -5   3  -1  155.66   15.61  14-0.07946-0.45919 0.87163-0.79492-0.49294 0.31611
  -5   5   0  727.40   24.07  15-0.06192-0.46166 0.87921-0.75090-0.47890 0.39025
  -5   7   1    6.04   19.48  15-0.06416-0.44300 0.87827-0.70035-0.48070 0.47948
  -5  10   2  253.01   22.98  15-0.05992-0.43373 0.88004-0.62798-0.47728 0.56608
  -4  -1  -3   62.17   13.69  14-0.07946-0.38420 0.87163-0.89620-0.49294 0.15658
  -4   0  -2  539.03   21.03  14-0.07840-0.37127 0.87211-0.87521-0.49209 0.24585
  -4   1  -1   12.42   13.26  14-0.07946-0.35451 0.87163-0.84673-0.49294 0.33404
  -4  23   5   -3.10   31.74  15-0.05330-0.29298 0.88277-0.30484-0.47192 0.84516
  -3  -3  -6    8.01   14.99  14-0.07946-0.32355 0.87163-0.94522-0.49294-0.09177
  -3  -3  -5  126.74   14.19  14-0.07946-0.31011 0.87163-0.94939-0.49294-0.00167
  -3  -3  -4   88.53   14.11  14-0.07946-0.29423 0.87163-0.94619-0.49294 0.08581
  -3  -2  -7   68.57   23.42  15-0.06567-0.35233 0.87763-0.92564-0.48191-0.19154
  -3   6   2  835.62   36.02  15-0.05998-0.22479 0.88002-0.72932-0.47733 0.60155
  -3  20   5   38.16   28.44  15-0.06316-0.17688 0.87869-0.37616-0.47989 0.86811
  -2  -4  -6   37.52   14.97  14-0.07946-0.21996 0.87163-0.97458-0.49294-0.07416
  -2  -4  -5   24.90   18.67  15-0.06745-0.21608 0.87687-0.97551-0.48335 0.00569
  -2  -4  -4  260.81   14.83  14-0.07946-0.18971 0.87163-0.97253-0.49294 0.10379
  -2  -3  -8   45.52   17.70  14-0.07946-0.24857 0.87163-0.94425-0.49294-0.25121
  -2  19   5    6.27   22.09  14-0.07946-0.05544 0.87163-0.39330-0.49294 0.89666
  -1  -5  -5   -2.08   13.55  14-0.07946-0.09910 0.87163-0.99395-0.49294 0.03252
  -1  -4  -3   37.78   13.08  14-0.07946-0.06995 0.87163-0.97256-0.49294 0.20997
  -1  -3  -2   28.13   20.02  14-0.07090-0.06324 0.87539-0.95046-0.48611 0.29234
  -1   8   3   80.78   19.01  15-0.05999 0.00028 0.88001-0.67990-0.47734 0.72510
  -1  19   5  215.89   23.04  14-0.07612 0.04528 0.87311-0.39479-0.49028 0.91350
   0  -5  -6   34.86   19.84  14-0.07571-0.01363 0.87329-0.99901-0.48995-0.04079
   0  -5  -5  508.57   22.48  14-0.07893 0.00402 0.87187-0.99888-0.49252 0.05023
   0  -4  -8  495.11   25.61  14-0.07339-0.04604 0.87431-0.97471-0.48811-0.22018
   0  -4  -3 1046.16   27.04  15-0.06756 0.02283 0.87682-0.97665-0.48343 0.21755
   0  -3  -9   36.15   25.65  15-0.06803-0.06608 0.87662-0.94857-0.48381-0.31324
   0   5   2  374.76   23.47  14-0.07946 0.10890 0.87163-0.74564-0.49294 0.66873
   0  13   4  196.20   20.14  15-0.06167 0.12179 0.87931-0.55446-0.47869 0.83379
   0  20   5   20.75   22.03  14-0.07946 0.15294 0.87163-0.36778-0.49294 0.93108
   1  -4  -8    4.41   22.68  14-0.07946 0.06649 0.87163-0.97405-0.49294-0.19914
   1  -3  -9   17.22   25.05  15-0.06348 0.03534 0.87855-0.94916-0.48015-0.29947
   1   3   1   74.96   17.30  14-0.07946 0.19911 0.87163-0.79673-0.49294 0.59850
   1   6   2  316.26   15.83  14-0.07946 0.21409 0.87163-0.72171-0.49294 0.68718
   1  15   4   33.43   13.53  14-0.07946 0.24413 0.87163-0.49459-0.49294 0.86487
   1  22   5   32.80   23.65  15-0.06483 0.24434 0.87798-0.32502-0.48124 0.94269
   1  23   5   74.19   17.47  14-0.07946 0.25912 0.87163-0.29404-0.49294 0.95138
   2  -4  -7   17.99   21.22  14-0.07166 0.17673 0.87506-0.97524-0.48672-0.09873
   2  12   3    4.39   13.34  14-0.07946 0.33483 0.87163-0.57198-0.49294 0.79625
   2  17   4   21.74   20.85  15-0.06787 0.33731 0.87669-0.45009-0.48368 0.87317
   2  18   4    9.69   14.90  14-0.07946 0.34992 0.87163-0.42110-0.49294 0.88502
   3  -3  -7   12.15   22.16  15-0.06705 0.27815 0.87704-0.95082-0.48303-0.08535
   3  10   2   34.97   12.96  14-0.07946 0.42390 0.87163-0.62230-0.49294 0.72193
   3  14   3  386.22   20.40  15-0.06010 0.42046 0.87997-0.53086-0.47743 0.79767
   3  15   3   11.79   13.56  14-0.07946 0.43925 0.87163-0.49635-0.49294 0.81352
   3  21   4  119.05   22.79  15-0.06736 0.44179 0.87691-0.34962-0.48327 0.88975
   3  22   4   76.26   17.23  14-0.07946 0.45309 0.87163-0.31766-0.49294 0.89820
   4  -1  -8    0.50   30.98  14-0.07946 0.38042 0.87163-0.89920-0.49294-0.14693
   4   6   0  130.94   13.45  14-0.07946 0.49819 0.87163-0.72013-0.49294 0.56216
   4   9   1   -3.81   12.88  14-0.07946 0.51170 0.87163-0.64337-0.49294 0.64939
   4  13   2   54.66   19.54  14-0.07487 0.52285 0.87366-0.54602-0.48928 0.73488
   4  19   3   24.58   15.39  14-0.07946 0.54178 0.87163-0.39316-0.49294 0.82458
   5   9   0  154.09   20.57  15-0.06706 0.59113 0.87703-0.65117-0.48304 0.57069
   5  13   1   36.80   14.39  14-0.07946 0.61694 0.87163-0.54287-0.49294 0.66711
   5  18   2  -13.64   15.99  14-0.07946 0.62977 0.87163-0.41640-0.49294 0.75353
   5  19   2   40.72   16.18  14-0.07946 0.63529 0.87163-0.39663-0.49294 0.76118
   6   6  -3  134.92   22.57  14-0.07791 0.65989 0.87232-0.71905-0.49171 0.32854
   6   8  -2  121.69   16.12  14-0.07946 0.67716 0.87163-0.66861-0.49294 0.41909
   6  14   0   29.68   16.75  14-0.07946 0.70642 0.87163-0.51800-0.49294 0.59586
   6  18   1   21.25   24.91  14-0.07406 0.71192 0.87402-0.41849-0.48864 0.67686
   6  19   1   -1.84   18.64  14-0.07946 0.72139 0.87163-0.39288-0.49294 0.68461
   7   9  -4   17.94   18.54  14-0.07946 0.75320 0.87163-0.64408-0.49294 0.26120
   7  13  -2   10.74   17.60  14-0.07946 0.78120 0.87163-0.54276-0.49294 0.43727
   7  16  -1   12.06   27.62  15-0.06393 0.78747 0.87836-0.47851-0.48052 0.51689
   7  17  -1    4.01   19.33  14-0.07946 0.80133 0.87163-0.44602-0.49294 0.52913
  -7  10  -2   37.81   26.77  16-0.04030-0.72073 0.88777-0.63273-0.46164 0.16073
  -7  11  -1   -5.89   26.18  16-0.04796-0.69979 0.88474-0.60739-0.46791 0.25558
  -7  13   0   -2.35   25.90  16-0.04796-0.68699 0.88474-0.55872-0.46791 0.34490
  -7  15   1   -4.34   18.60  15-0.05833-0.66041 0.88053-0.50256-0.47633 0.44112
  -6   5  -5    3.29   26.78  16-0.04796-0.65388 0.88474-0.75623-0.46791-0.08091
  -6   5  -4   30.50   24.68  15-0.05145-0.63910 0.88334-0.76029-0.47075 0.01066
  -6   5  -3   85.44   23.44  15-0.05833-0.61704 0.88053-0.75857-0.47633 0.10582
  -6   7  -1   31.89   22.05  16-0.04339-0.59895 0.88656-0.70872-0.46417 0.26964
  -6  14   2  103.39   24.49  16-0.03814-0.55988 0.88860-0.53575-0.45986 0.53113
  -6  18   3    5.10   26.06  16-0.04468-0.53832 0.88605-0.43341-0.46523 0.62380
  -5   2  -6   19.49   17.39  15-0.05833-0.55500 0.88053-0.83020-0.47633-0.14341
  -5   2  -3  189.48   15.68  15-0.05833-0.51107 0.88053-0.83368-0.47633 0.12367
  -5   4  -1   19.37   19.74  16-0.04222-0.49540 0.88702-0.78469-0.46321 0.28705
  -5  14   3   32.90   27.77  16-0.03970-0.43924 0.88800-0.53642-0.46114 0.63864
  -4  -1  -5   45.90   15.18  15-0.05833-0.43410 0.88053-0.90034-0.47633-0.03745
  -4  -1  -4   41.40   14.32  15-0.05833-0.41789 0.88053-0.90063-0.47633 0.05097
  -4   0  -7   -7.59   18.49  15-0.05833-0.46247 0.88053-0.87538-0.47633-0.21392
  -4   3   0    4.73   12.32  15-0.05833-0.36110 0.88053-0.80515-0.47633 0.40602
  -4   5   1    6.53   12.78  15-0.05833-0.34515 0.88053-0.75480-0.47633 0.49461
  -3  -2  -6   23.85   20.87  16-0.03759-0.36412 0.88881-0.92904-0.45941-0.12348
  -3  -2  -3   16.33   12.98  15-0.05833-0.30052 0.88053-0.93078-0.47633 0.15811
  -3  -1  -8   34.03   18.48  15-0.05833-0.37278 0.88053-0.89961-0.47633-0.28405
  -3  -1  -2   39.51   17.98  16-0.04388-0.29986 0.88637-0.91019-0.46457 0.23452
  -3   0  -1   37.18   17.54  16-0.04539-0.28419 0.88577-0.88293-0.46581 0.32379
  -2  -3  -7   49.62   15.88  15-0.05833-0.25543 0.88053-0.95655-0.47633-0.17862
  -2  -3  -3   94.75   13.83  15-0.05833-0.19632 0.88053-0.95805-0.47633 0.17618
  -2  -2  -8   17.90   24.82  16-0.04272-0.28432 0.88682-0.92875-0.46363-0.27932
  -2  -1  -1  477.82   23.42  15-0.04981-0.17466 0.88400-0.90937-0.46942 0.34594
  -2  18   5  193.21   23.26  16-0.03847-0.09578 0.88847-0.43646-0.46013 0.86733
  -1  -4  -7   24.26   15.12  15-0.05833-0.15007 0.88053-0.97858-0.47633-0.16106
  -1  -3  -8    8.54   23.57  16-0.03759-0.18519 0.88881-0.95317-0.45941-0.26379
  -1  -2  -9   33.00   19.45  15-0.05833-0.18032 0.88053-0.93143-0.47633-0.33894
  -1   0   0 1085.17   40.35  15-0.05833-0.04638 0.88053-0.88114-0.47633 0.45899
  -1  12   4   18.11   17.51  16-0.04671 0.00179 0.88524-0.58413-0.46689 0.80236
  -1  18   5   -2.31   21.37  16-0.04796 0.01724 0.88474-0.43247-0.46791 0.89302
   0  -3  -2    3.93   15.56  15-0.05833 0.02986 0.88053-0.95441-0.47633 0.30085
   0  19   5  364.35   17.68  15-0.05833 0.13259 0.88053-0.40172-0.47633 0.91680
   1   9   3   91.24   17.55  15-0.05115 0.20027 0.88346-0.65668-0.47051 0.75244
   1  14   4   45.65   13.75  15-0.05833 0.22242 0.88053-0.52829-0.47633 0.84676
   1  21   5    3.61   16.05  15-0.05833 0.23668 0.88053-0.35192-0.47633 0.93357
   2  -4  -6  423.89   24.12  15-0.04805 0.16829 0.88471-0.98380-0.46798-0.02908
   2  -4  -5  168.44   20.89  15-0.05758 0.19235 0.88083-0.98075-0.47573 0.06753
   2   4   1  215.33   15.14  15-0.05833 0.28236 0.88053-0.78041-0.47633 0.59975
   2   7   2   20.07   13.58  15-0.05833 0.29686 0.88053-0.70415-0.47633 0.68784
   2  11   3   62.00   13.09  15-0.05833 0.31248 0.88053-0.60435-0.47633 0.77677
   2  16   4   43.34   20.16  15-0.05327 0.32188 0.88260-0.48044-0.47223 0.85972
   2  24   5   34.03   25.41  15-0.05158 0.33425 0.88329-0.27853-0.47085 0.94453
   2  25   5   35.76   18.78  15-0.05833 0.34191 0.88053-0.25084-0.47633 0.95090
   2  26   5    8.78   18.59  15-0.05833 0.34399 0.88053-0.22699-0.47633 0.95658
   3  -3  -6   11.79   25.60  16-0.03925 0.26346 0.88817-0.96235-0.46077-0.01809
   3   1  -1  552.68   22.63  16-0.04434 0.34379 0.88618-0.86134-0.46495 0.42898
   3   3   0  424.37   20.89  16-0.04290 0.35739 0.88675-0.81240-0.46377 0.51660
   3   6   1  929.62   19.38  15-0.05833 0.38825 0.88053-0.73210-0.47633 0.61912
   3   9   2   29.31   13.27  15-0.05833 0.40241 0.88053-0.65142-0.47633 0.70356
   3  13   3  158.46   19.74  16-0.03759 0.39819 0.88881-0.56530-0.45941 0.78067
   3  19   4  184.29   23.45  16-0.03906 0.41450 0.88825-0.41366-0.46062 0.86987
   3  20   4    9.92   15.94  15-0.05833 0.43155 0.88053-0.37742-0.47633 0.88123
   4   0  -9    0.73   33.14  16-0.03759 0.32314 0.88881-0.88691-0.45941-0.26832
   4   0  -3    2.66   18.14  15-0.05833 0.43114 0.88053-0.87778-0.47633 0.28068
   4   3  -1    6.55   16.93  15-0.04921 0.45243 0.88425-0.80804-0.46893 0.45022
   4   8   1  121.60   19.04  16-0.04199 0.47628 0.88711-0.68737-0.46302 0.62249
   4  12   2   81.40   14.53  15-0.05833 0.50576 0.88053-0.57563-0.47633 0.71996
   4  17   3  500.84   23.82  15-0.05444 0.51681 0.88213-0.45123-0.47318 0.80522
   4  18   3  468.32   17.75  15-0.05833 0.52384 0.88053-0.43028-0.47633 0.81385
   5   4  -2    1.96   13.42  15-0.05833 0.55164 0.88053-0.78022-0.47633 0.38539
   5   6  -1  -15.97   13.82  15-0.05833 0.56653 0.88053-0.72943-0.47633 0.47502
   5  12   1    7.65   15.37  15-0.05833 0.59636 0.88053-0.57782-0.47633 0.65099
   5  16   2   34.50   22.02  16-0.04301 0.59847 0.88671-0.48555-0.46386 0.72998
   5  17   2   88.02   16.29  15-0.05833 0.61307 0.88053-0.45376-0.47633 0.74167
   6   3  -7    1.68   32.31  17-0.02255 0.54889 0.89444-0.81926-0.44695-0.06856
   6   3  -6   13.29   24.32  16-0.04485 0.58474 0.88598-0.80873-0.46536 0.03910
   6   7  -2   39.73   21.38  16-0.03759 0.63877 0.88881-0.71481-0.45941 0.38966
   6  10  -1   -2.25   15.52  15-0.05833 0.67364 0.88053-0.63083-0.47633 0.49430
   6  13   0   22.30   15.82  15-0.05833 0.68606 0.88053-0.55416-0.47633 0.58133
   6  17   1   30.46   17.43  15-0.05833 0.69866 0.88053-0.45039-0.47633 0.66644
   7   7  -5   62.10   26.49  16-0.04667 0.70575 0.88526-0.70788-0.46685 0.14595
   7   8  -4   14.47   25.71  15-0.05637 0.72639 0.88134-0.67684-0.47474 0.24083
   7  10  -3   15.82   17.35  15-0.05833 0.74858 0.88053-0.62912-0.47633 0.33348
   7  12  -2   24.30   18.00  15-0.05833 0.76080 0.88053-0.57763-0.47633 0.42072
   7  15  -1    7.84   18.47  15-0.05833 0.77579 0.88053-0.50166-0.47633 0.50873
  -7  11  -2   37.96   27.08  17-0.01674-0.74225 0.89622-0.61476-0.44254 0.14161
  -7  12  -1   48.00   26.17  16-0.03169-0.71844 0.89074-0.59126-0.45498 0.24340
  -7  16   1   29.31   27.07  16-0.03043-0.68695 0.89121-0.48851-0.45394 0.41713
  -6   6  -5   -6.29   27.14  17-0.02713-0.67417 0.89245-0.73897-0.45120-0.09780
  -6   6  -4    9.58   25.19  17-0.02074-0.66510 0.89478-0.74102-0.44589-0.01432
  -6   6  -3    5.65   23.02  17-0.02713-0.64584 0.89245-0.74030-0.45120 0.07987
  -6   6  -2   65.12   16.33  16-0.03751-0.61934 0.88852-0.73331-0.45978 0.17611
  -6   9   0   33.32   16.08  16-0.03751-0.59196 0.88852-0.66355-0.45978 0.35439
  -6  11   1   10.08   15.37  16-0.03751-0.57537 0.88852-0.61149-0.45978 0.44133
  -5   2  -4  -18.22   15.04  16-0.03751-0.54278 0.88852-0.83337-0.45978 0.01755
  -5   3  -6   83.94   18.08  16-0.03751-0.57654 0.88852-0.81479-0.45978-0.15989
  -5   3  -3   62.61   21.15  17-0.01674-0.54993 0.89622-0.81598-0.44254 0.08782
  -5   3  -2   26.37   14.51  16-0.03751-0.51431 0.88852-0.81029-0.45978 0.19429
  -5   6   0  491.41   22.88  17-0.02360-0.50001 0.89374-0.74160-0.44827 0.35993
  -5   8   1   -7.93   20.10  17-0.02713-0.48152 0.89245-0.69204-0.45120 0.45199
  -4   0  -5    7.53   15.04  16-0.03751-0.45664 0.88852-0.88977-0.45978-0.05425
  -4   0  -4  137.69   14.73  16-0.03751-0.44169 0.88852-0.89088-0.45978 0.03588
  -4   0  -3   -5.70   13.21  16-0.03751-0.42467 0.88852-0.88457-0.45978 0.12307
  -4   1  -7   -0.11   17.98  16-0.03751-0.48485 0.88852-0.86122-0.45978-0.23092
  -4   1  -2   12.43   12.79  16-0.03751-0.41276 0.88852-0.86577-0.45978 0.21332
  -4   2  -1    2.60   12.92  16-0.03751-0.39750 0.88852-0.83955-0.45978 0.30167
  -4   8   2   22.27   18.73  17-0.02202-0.36591 0.89432-0.69325-0.44695 0.55316
  -4  22   5   98.69   33.32  17-0.01791-0.32600 0.89580-0.34370-0.44352 0.81468
  -3  -2  -5   50.93   13.84  16-0.03751-0.35066 0.88852-0.93655-0.45978-0.03578
  -3  -2  -4  105.04   14.32  16-0.03751-0.33588 0.88852-0.93610-0.45978 0.05169
  -3  -1  -7   38.37   17.32  16-0.03751-0.38046 0.88852-0.91211-0.45978-0.21321
  -3   0  -8    5.20   18.78  16-0.03751-0.39505 0.88852-0.88667-0.45978-0.30156
  -3  19   5    8.11   26.89  18-0.00362-0.23630 0.90076-0.42556-0.43150 0.82292
  -2  -3  -6   95.32   15.00  16-0.03751-0.26120 0.88852-0.96317-0.45978-0.10672
  -2  -3  -5   19.70   18.73  17-0.02651-0.25686 0.89267-0.96656-0.45069-0.02740
  -2  -3  -4   32.26   17.91  16-0.03584-0.23342 0.88916-0.96665-0.45841 0.06923
  -2  -2  -7   24.89   21.71  16-0.03475-0.28116 0.88958-0.94684-0.45750-0.19964
  -2  -2  -2    6.92   12.81  16-0.03751-0.20110 0.88852-0.93807-0.45978 0.24774
  -2  12   4   35.77   23.58  17-0.01832-0.13116 0.89566-0.59414-0.44386 0.76224
  -1  -4  -6  105.89   14.94  16-0.03751-0.15562 0.88852-0.98560-0.45978-0.08998
  -1  -4  -5   20.22   13.02  16-0.03751-0.14188 0.88852-0.98978-0.45978-0.00041
  -1  -4  -4  178.23   14.11  16-0.03751-0.12629 0.88852-0.98633-0.45978 0.08708
  -1  -1  -9   -2.94   26.45  17-0.02713-0.21176 0.89245-0.91763-0.45120-0.36469
  -1  17   5   -0.73   21.33  17-0.02713-0.00328 0.89245-0.46450-0.45120 0.87389
  -1  26   6   24.12   27.49  16-0.03157 0.01550 0.89079-0.23597-0.45488 0.96119
   0  -4  -7  193.96   16.84  16-0.03751-0.06572 0.88852-0.98581-0.45978-0.16060
   0  -3  -8   18.13   22.98  16-0.03751-0.08226 0.88852-0.96691-0.45978-0.24915
   0  -2  -9  119.49   19.61  16-0.03751-0.09709 0.88852-0.93948-0.45978-0.33751
   0   2   1 2902.42   61.14  17-0.02339 0.03840 0.89382-0.84427-0.44809 0.53594
   0   8   3 1442.83   25.94  16-0.03751 0.08256 0.88852-0.68880-0.45978 0.72593
   0  12   4  131.33   19.71  16-0.03751 0.09655 0.88852-0.58508-0.45978 0.81173
   0  18   5    9.62   14.77  16-0.03751 0.11136 0.88852-0.43598-0.45978 0.90036
   1  -4  -7  253.64   17.67  16-0.03751 0.03874 0.88852-0.98720-0.45978-0.14281
   1  -4  -4    4.70   17.92  16-0.02788 0.07264 0.89217-0.99208-0.45182 0.11568
   1  -3  -8    7.55   22.49  17-0.01674 0.00259 0.89622-0.96701-0.44254-0.24772
   1  -2  -9    8.71   25.53  17-0.02255-0.00642 0.89413-0.94090-0.44739-0.33205
   1  13   4   18.88   18.95  16-0.02985 0.19393 0.89143-0.56557-0.45346 0.82437
   1  19   5   21.19   21.35  16-0.02736 0.20583 0.89236-0.41443-0.45139 0.90966
   1  20   5   -3.06   15.80  16-0.03751 0.21740 0.88852-0.38672-0.45978 0.92108
   2  -3  -8   17.12   16.53  16-0.03751 0.12717 0.88852-0.96162-0.45978-0.21506
   2  -2  -9   56.00   18.17  16-0.03751 0.11326 0.88852-0.93733-0.45978-0.30274
   2  10   3  235.09   19.32  16-0.03570 0.28919 0.88922-0.63513-0.45829 0.75633
   2  15   4    9.21   14.46  16-0.03751 0.30549 0.88852-0.50844-0.45978 0.84633
   2  22   5   58.54   23.40  16-0.02834 0.31286 0.89199-0.33814-0.45221 0.92841
   2  23   5   33.34   17.80  16-0.03751 0.32165 0.88852-0.31005-0.45978 0.93679
   3  -2  -8   37.95   24.04  17-0.01793 0.21349 0.89580-0.94292-0.44353-0.21267
   3  -1  -9   36.97   27.00  17-0.01931 0.19983 0.89530-0.91856-0.44469-0.29948
   3  18   4  563.09   24.13  16-0.03647 0.40952 0.88892-0.43230-0.45892 0.86183
   4  -1  -4  716.61   32.81  17-0.02673 0.38603 0.89259-0.91674-0.45087 0.16630
   4   1  -2  894.13   26.22  17-0.02391 0.41314 0.89363-0.86828-0.44853 0.34167
   4   5   0    2.09   12.85  16-0.03751 0.45685 0.88852-0.76244-0.45978 0.53012
   4  11   2  697.97   22.31  16-0.03664 0.48432 0.88885-0.60805-0.45907 0.70288
   4  16   3   15.11   15.08  16-0.03751 0.49981 0.88852-0.48467-0.45978 0.79272
   4  23   4   42.63   26.57  16-0.03426 0.51127 0.88976-0.30920-0.45711 0.87706
   5   1  -4    2.69   20.15  17-0.01674 0.48205 0.89622-0.87073-0.44254 0.17606
   5   2  -3   60.04   19.76  16-0.02913 0.50816 0.89170-0.83985-0.45286 0.27428
   5   8   0  138.18   14.99  16-0.03751 0.56193 0.88852-0.68809-0.45978 0.54832
   5  11   1   12.95   13.87  16-0.03751 0.57634 0.88852-0.60896-0.45978 0.63531
   5  15   2  175.73   16.36  16-0.03751 0.58927 0.88852-0.50679-0.45978 0.72034
   5  21   3   38.17   25.75  16-0.03282 0.60019 0.89031-0.36006-0.45591 0.80565
   5  22   3   46.34   19.41  16-0.03751 0.60680 0.88852-0.33511-0.45978 0.81313
   6   3  -5    9.25   22.27  16-0.02713 0.58010 0.89245-0.81400-0.45120 0.11267
   6   4  -4   -1.12   15.44  16-0.03751 0.60695 0.88852-0.78688-0.45978 0.21082
   6   5  -3   16.82   21.74  17-0.02403 0.61034 0.89359-0.76959-0.44862 0.28786
   6   9  -1   85.13   15.39  16-0.03751 0.65163 0.88852-0.66162-0.45978 0.47618
   6  12   0   13.48   15.61  16-0.03751 0.66726 0.88852-0.58682-0.45978 0.56526
   6  15   1  -14.12   24.74  17-0.02713 0.66956 0.89245-0.51352-0.45120 0.64242
   6  16   1   29.49   17.20  16-0.03751 0.68203 0.88852-0.48666-0.45978 0.65358
   7   6  -6   36.22   28.29  17-0.02054 0.66472 0.89486-0.74257-0.44572 0.03750
   7   9  -3   30.39   18.07  16-0.03751 0.72542 0.88852-0.65980-0.45978 0.31511
   7  11  -2   20.66   17.36  16-0.03751 0.74016 0.88852-0.60993-0.45978 0.40389
   7  13  -1   80.60   25.20  17-0.01843 0.73856 0.89562-0.56974-0.44395 0.48008
   7  14  -1   56.07   18.42  16-0.03751 0.75706 0.88852-0.53691-0.45978 0.49480
  -7  12  -2   38.84   27.14  17-0.00808-0.75671 0.89934-0.59897-0.43566 0.13523
  -7  13  -1   14.26   26.73  18-0.00123-0.74421 0.90166-0.57289-0.42988 0.21712
  -7  14   0   11.20   18.36  17-0.01677-0.71436 0.89630-0.54312-0.44296 0.31814
  -7  17   1   18.82   27.16  17-0.01020-0.70803 0.89861-0.47121-0.43744 0.40225
  -6   7  -5  -17.01   27.31  18-0.00639-0.69393 0.89992-0.72066-0.43423-0.11418
  -6   7  -4   30.26   26.24  18-0.00129-0.68611 0.90164-0.72333-0.42992-0.03024
  -6   7  -3   -4.75   22.68  18-0.00639-0.66729 0.89992-0.72472-0.43423 0.06269
  -6   7  -2   42.26   16.38  17-0.01677-0.64124 0.89630-0.71945-0.44296 0.15983
  -6   8  -1   22.10   15.50  17-0.01677-0.62572 0.89630-0.69395-0.44296 0.25002
  -6  10   0   21.45   22.27  18-0.00617-0.62303 0.90000-0.64944-0.43405 0.32866
  -6  12   1   71.32   23.20  17-0.00863-0.60578 0.89916-0.59820-0.43612 0.41853
  -6  15   2   79.93   24.21  18 0.00110-0.59891 0.90243-0.52425-0.42790 0.49888
  -6  19   3    3.88   25.31  18-0.00439-0.57922 0.90060-0.42351-0.43255 0.59153
  -5   3  -5  122.61   17.72  17-0.01677-0.57930 0.89630-0.81561-0.44296-0.08817
  -5   3  -4    5.78   15.63  17-0.01677-0.56576 0.89630-0.81971-0.44296 0.00081
  -5   4  -6    4.31   18.20  17-0.01677-0.59785 0.89630-0.79808-0.44296-0.17654
  -5   4  -2   31.10   20.31  17-0.01670-0.53822 0.89633-0.79915-0.44290 0.17816
  -5   5  -1  619.15   23.61  17-0.01636-0.52349 0.89645-0.77439-0.44261 0.26651
  -5  11   2    7.97   20.20  17-0.01677-0.47861 0.89630-0.62204-0.44296 0.53347
  -4   1  -6   12.85   16.55  17-0.01677-0.49107 0.89630-0.86776-0.44296-0.15908
  -4   1  -5   31.20   21.36  17-0.00731-0.48686 0.89961-0.87391-0.43501-0.07816
  -4   1  -3   69.53   18.64  17-0.01147-0.45287 0.89817-0.87413-0.43852 0.10236
  -4   2  -7    0.01   17.97  17-0.01677-0.50659 0.89630-0.84600-0.44296-0.24791
  -4   4   0  433.68   21.34  18-0.00224-0.41677 0.90132-0.79963-0.43073 0.36004
  -3  -1  -6   22.91   14.69  17-0.01677-0.38621 0.89630-0.91920-0.44296-0.14104
  -3  -1  -5   20.73   20.07  17-0.00647-0.38174 0.89989-0.92461-0.43430-0.06123
  -3  -1  -4   40.50   18.97  18 0.00400-0.37618 0.90339-0.92355-0.42543 0.01778
  -3  -1  -3  181.34   14.07  17-0.01677-0.34243 0.89630-0.92218-0.44296 0.12482
  -3   1  -8   30.18   19.11  17-0.01677-0.41743 0.89630-0.87274-0.44296-0.31751
  -3   2   0  948.18   22.33  17-0.01677-0.29746 0.89630-0.84604-0.44296 0.38997
  -3   4   1  180.52   21.49  18 0.00018-0.29941 0.90213-0.80133-0.42868 0.46380
  -2  -1  -8   -0.56   17.40  17-0.01677-0.31022 0.89630-0.91610-0.44296-0.29996
  -2   8   3 1658.02   50.33  18 0.00070-0.16559 0.90230-0.70162-0.42824 0.65826
  -2  17   5  178.08   22.62  18 0.00033-0.13430 0.90218-0.47589-0.42855 0.83623
  -2  26   6    5.55   26.94  17-0.01677-0.10304 0.89630-0.24238-0.44296 0.93472
  -1  -3  -7  466.08   18.04  17-0.01677-0.19075 0.89630-0.96715-0.44296-0.19497
  -1  -3  -3   23.50   17.77  17-0.01677-0.13300 0.89630-0.97424-0.44296 0.16149
  -1  -2  -8  146.97   17.80  17-0.01677-0.20633 0.89630-0.94475-0.44296-0.28283
  -1  25   6   10.05   26.26  18 0.00400-0.02012 0.90339-0.27916-0.42543 0.94413
   0  -4  -6   38.12   13.82  17-0.01677-0.07260 0.89630-0.99412-0.44296-0.08840
   0  -4  -5  125.09   19.01  17-0.01487-0.05963 0.89698-0.99826-0.44137-0.00102
   0  -4  -4   -4.06   12.41  17-0.01677-0.04208 0.89630-0.99474-0.44296 0.08905
   0  17   5  184.96   16.43  17-0.01677 0.09145 0.89630-0.46782-0.44296 0.88367
   0  25   6   26.83   26.74  17-0.01677 0.10539 0.89630-0.26698-0.44296 0.96300
   0  26   6   28.94   19.30  17-0.01677 0.10544 0.89630-0.24106-0.44296 0.96966
   1  -4  -6    1.23   14.16  17-0.01677 0.03206 0.89630-0.99611-0.44296-0.07157
   1  -4  -5  238.39   20.97  17-0.00839 0.03839 0.89924-0.99923-0.43593 0.01035
   1   5   2  439.70   18.02  17-0.01677 0.15115 0.89630-0.77156-0.44296 0.63722
   1   8   3   -0.58   17.07  18 0.00400 0.14626 0.90339-0.70528-0.42543 0.71085
   1  12   4  -24.13   19.62  18-0.00639 0.17051 0.89992-0.59707-0.43423 0.80344
   1  18   5   18.08   20.96  18-0.00306 0.18368 0.90105-0.45032-0.43142 0.89377
   2   1   0  219.49   21.49  18 0.00377 0.20556 0.90331-0.87942-0.42563 0.46064
   2   6   2   23.50   13.06  17-0.01677 0.25494 0.89630-0.74483-0.44296 0.65311
   2  14   4   84.30   14.55  17-0.01677 0.28563 0.89630-0.54207-0.44296 0.82881
   2  20   5   39.61   23.24  18 0.00400 0.28194 0.90339-0.40371-0.42543 0.90667
   2  21   5    4.25   16.28  17-0.01677 0.30110 0.89630-0.36824-0.44296 0.91888
   3   5   1   85.52   13.39  17-0.01677 0.34670 0.89630-0.77234-0.44296 0.58522
   3   8   2   59.34   13.62  17-0.01677 0.36110 0.89630-0.69695-0.44296 0.67353
   3  12   3   74.34   14.10  17-0.01677 0.37660 0.89630-0.59728-0.44296 0.76312
   3  17   4   12.59   14.82  17-0.01677 0.39068 0.89630-0.46697-0.44296 0.84905
   3  24   5   -1.42   26.93  17-0.01677 0.40092 0.89630-0.28879-0.44296 0.92523
   4   7   1  112.97   14.15  17-0.01677 0.45022 0.89630-0.71869-0.44296 0.59995
   4  10   2   67.75   19.58  18-0.00017 0.45052 0.90201-0.65257-0.42897 0.67810
   4  15   3  288.66   16.28  17-0.01677 0.48085 0.89630-0.51935-0.44296 0.77862
   4  21   4    9.67   18.18  17-0.01677 0.49333 0.89630-0.36593-0.44296 0.86177
   4  22   4  -14.44   18.92  17-0.01677 0.49774 0.89630-0.34390-0.44296 0.86944
   5   3  -2  125.32   19.09  17-0.01345 0.50688 0.89748-0.81979-0.44018 0.34928
   5   5  -1   14.40   13.94  17-0.01677 0.52699 0.89630-0.77092-0.44296 0.44280
   5   7   0   15.37   13.99  17-0.01677 0.53868 0.89630-0.71678-0.44296 0.52864
   5  10   1  693.09   18.87  17-0.01677 0.55459 0.89630-0.64192-0.44296 0.61670
   5  14   2   -4.33   15.18  17-0.01677 0.56953 0.89630-0.54292-0.44296 0.70540
   5  19   3   -4.09   24.36  17-0.01677 0.58021 0.89630-0.41433-0.44296 0.78972
   5  20   3   20.02   17.65  17-0.01677 0.58691 0.89630-0.39361-0.44296 0.79702
   6   6  -2  218.97   22.50  17-0.01677 0.61427 0.89630-0.74219-0.44296 0.36835
   6   8  -1    1.01   15.17  17-0.01677 0.62816 0.89630-0.69195-0.44296 0.45751
   6  11   0  189.98   16.60  17-0.01677 0.64601 0.89630-0.61995-0.44296 0.54878
   6  14   1   40.20   23.14  17-0.00968 0.65342 0.89879-0.54484-0.43701 0.62900
   6  19   2    1.78   27.07  17-0.01677 0.67124 0.89630-0.41464-0.44296 0.71931
   7   6  -5    4.15   25.45  18 0.00400 0.65779 0.90339-0.75259-0.42543 0.10598
   7   7  -4   -4.95   17.39  17-0.01677 0.68988 0.89630-0.71724-0.44296 0.21047
   7   8  -3   49.64   25.03  18-0.00493 0.69426 0.90042-0.69784-0.43300 0.29009
   7  10  -2   -0.59   17.23  17-0.01677 0.71817 0.89630-0.64158-0.44296 0.38682
   7  12  -1   -6.42   24.78  18-0.00639 0.72353 0.89992-0.59561-0.43423 0.46632
   7  16   0   37.79   19.48  17-0.01677 0.74928 0.89630-0.49183-0.44296 0.56382
  -7  14  -1    5.29   26.51  19 0.01478-0.76278 0.90687-0.55431-0.41590 0.20345
  -7  15   0    3.97   19.16  18 0.00439-0.73631 0.90357-0.52510-0.42478 0.29990
  -6   8  -4   24.09   25.40  19 0.02516-0.70914 0.91002-0.70263-0.40695-0.05220
  -6   8  -3  138.25   24.61  19 0.02186-0.69356 0.90903-0.70424-0.40980 0.03837
  -6   8  -2  141.70   16.83  18 0.00439-0.66321 0.90357-0.70410-0.42478 0.14296
  -6   9  -1   21.80   22.65  18 0.00439-0.64981 0.90357-0.67929-0.42478 0.23075
  -5   4  -5   55.18   16.57  18 0.00439-0.60056 0.90357-0.80002-0.42478-0.10548
  -5   4  -4   23.57   16.11  18 0.00439-0.58803 0.90357-0.80547-0.42478-0.01815
  -5   4  -3   -7.88   15.00  18 0.00439-0.57276 0.90357-0.80307-0.42478 0.07111
  -5   5  -6   24.11   17.66  18 0.00439-0.61941 0.90357-0.77974-0.42478-0.19515
  -5   7   0   11.18   20.12  19 0.02516-0.54561 0.91002-0.73008-0.40695 0.31752
  -5   9   1   34.95   20.72  19 0.02516-0.53297 0.91002-0.68266-0.40695 0.40650
  -4   1  -4   35.82   14.58  18 0.00439-0.48092 0.90357-0.87363-0.42478-0.00016
  -4   2  -6   11.13   15.97  18 0.00439-0.51325 0.90357-0.85326-0.42478-0.17771
  -4   2  -2   32.19   12.99  18 0.00439-0.45345 0.90357-0.85466-0.42478 0.17751
  -4   3  -7   -8.54   18.10  18 0.00439-0.52878 0.90357-0.82900-0.42478-0.26710
  -4   3  -1   42.20   18.03  18 0.00994-0.44437 0.90535-0.83042-0.42005 0.26063
  -4   6   1  195.10   15.18  18 0.00439-0.40867 0.90357-0.75321-0.42478 0.44276
  -3   0  -6  183.51   21.54  18 0.00613-0.41060 0.90413-0.90707-0.42330-0.16037
  -3   0  -2  506.22   16.87  18 0.00439-0.34856 0.90357-0.90262-0.42478 0.19472
  -3   1  -1  603.55   17.98  18 0.00439-0.33378 0.90357-0.87897-0.42478 0.28361
  -3  13   4  180.98   32.70  19 0.03433-0.28957 0.91267-0.58642-0.39898 0.69948
  -2  -2  -6   18.12   14.95  18 0.00439-0.30180 0.90357-0.94883-0.42478-0.14135
  -2  -2  -5   88.33   19.34  18 0.00439-0.28966 0.90357-0.95733-0.42478-0.05271
  -2  -2  -4   46.73   18.55  18 0.01258-0.28175 0.90618-0.95693-0.41779 0.02819
  -2  -2  -3 1099.29   20.86  18 0.00439-0.25848 0.90357-0.95191-0.42478 0.12334
  -2  -1  -7   46.56   16.00  18 0.00439-0.31892 0.90357-0.93033-0.42478-0.22997
  -2   0  -8  -25.59   17.77  18 0.00439-0.33322 0.90357-0.90328-0.42478-0.32003
  -2   1   0  219.30   17.32  18 0.00439-0.21392 0.90357-0.87813-0.42478 0.38946
  -2  24   6   33.77   26.53  19 0.01716-0.13565 0.90760-0.30475-0.41386 0.90776
  -2  25   6   26.21   19.24  18 0.00439-0.12330 0.90357-0.27552-0.42478 0.92020
  -1  -3  -6  401.40   16.97  18 0.00439-0.19767 0.90357-0.97568-0.42478-0.12477
  -1  -3  -5  237.48   19.25  19 0.01496-0.19405 0.90693-0.98102-0.41574-0.04488
  -1  -3  -4    7.35   17.43  18 0.00439-0.16933 0.90357-0.98249-0.42478 0.05339
  -1  -2  -7  762.69   24.43  19 0.01815-0.22604 0.90791-0.95494-0.41301-0.22504
  -1  -2  -2  818.18   26.46  19 0.02447-0.15886 0.90981-0.95808-0.40755 0.21227
  -1  -1  -8   -1.18   23.58  18 0.00439-0.22945 0.90357-0.93430-0.42478-0.30478
  -1   0  -9   -0.94   19.28  18 0.00439-0.24303 0.90357-0.90159-0.42478-0.39089
  -1  11   4    7.84   13.51  18 0.00439-0.04930 0.90357-0.62748-0.42478 0.76004
  -1  16   5   -0.42   14.55  18 0.00439-0.03441 0.90357-0.50133-0.42478 0.84834
  -1  23   6   17.16   25.11  18 0.01462-0.02946 0.90682-0.32879-0.41604 0.92681
  -1  24   6    1.92   18.30  18 0.00439-0.01988 0.90357-0.30206-0.42478 0.93733
   0  -3  -7  -14.07   14.80  18 0.00439-0.10826 0.90357-0.97709-0.42478-0.19584
   0  -2  -8   38.52   17.13  18 0.00439-0.12384 0.90357-0.95462-0.42478-0.28480
   0  -1  -9   -8.84   17.70  18 0.00439-0.13754 0.90357-0.92390-0.42478-0.37212
   0   7   3  637.02   24.07  19 0.02435 0.02066 0.90978-0.73531-0.40765 0.67384
   0  11   4   41.70   12.62  18 0.00439 0.05507 0.90357-0.62677-0.42478 0.77764
   0  16   5   76.99   20.63  18 0.00702 0.06725 0.90442-0.50124-0.42254 0.86347
   0  24   6   32.16   18.72  18 0.00439 0.08520 0.90357-0.29981-0.42478 0.95205
   1  -3  -7   43.22   21.37  19 0.02077-0.01934 0.90870-0.98068-0.41074-0.19181
   1  -1  -9    2.98   25.57  18 0.00439-0.03432 0.90357-0.93250-0.42478-0.35703
   1  17   5   73.04   15.40  18 0.00439 0.17452 0.90357-0.47431-0.42478 0.88150
   1  25   6   21.38   27.61  18 0.00779 0.18524 0.90466-0.27427-0.42189 0.96225
   2  -3  -7    7.34   20.77  18 0.00439 0.10151 0.90357-0.97740-0.42478-0.16195
   2  -2  -8   27.00   23.84  18 0.00915 0.08152 0.90510-0.95819-0.42072-0.25316
   2  -1  -9   16.49   25.65  19 0.02516 0.04937 0.91002-0.92753-0.40695-0.35363
   2   3   1   30.56   13.62  18 0.00439 0.21943 0.90357-0.82808-0.42478 0.54796
   2   9   3  104.77   13.20  18 0.00439 0.25018 0.90357-0.67816-0.42478 0.72533
   2  13   4  206.63   20.27  18 0.00593 0.26286 0.90407-0.57467-0.42347 0.80995
   2  19   5   92.40   16.15  18 0.00439 0.27843 0.90357-0.42281-0.42478 0.89820
   3  -1  -2    5.98   17.79  19 0.02516 0.25977 0.91002-0.93536-0.40695 0.28263
   3   2   0  982.71   24.73  19 0.01876 0.29551 0.90809-0.85849-0.41248 0.46523
   3   7   2  252.48   19.42  18 0.00756 0.33585 0.90459-0.72640-0.42208 0.64961
   3  11   3   21.11   13.33  18 0.00439 0.35543 0.90357-0.62821-0.42478 0.74381
   3  15   4   14.31   20.27  19 0.02048 0.35409 0.90862-0.53277-0.41100 0.81874
   3  16   4   34.38   15.77  18 0.00439 0.37074 0.90357-0.50345-0.42478 0.83309
   3  22   5   23.35   25.77  19 0.02516 0.36670 0.91002-0.35957-0.40695 0.90848
   3  23   5    2.68   18.88  18 0.00439 0.38360 0.90357-0.32485-0.42478 0.91754
   4   2  -1    9.39   16.96  18 0.00557 0.39773 0.90395-0.85182-0.42378 0.40489
   4   4   0  438.45   16.51  18 0.00439 0.41483 0.90357-0.80249-0.42478 0.49448
   4  13   3  291.61   21.76  19 0.02449 0.44073 0.90982-0.58621-0.40753 0.74576
   4  14   3  113.36   14.85  18 0.00439 0.46082 0.90357-0.55386-0.42478 0.76250
   4  19   4   -4.78   24.03  19 0.01478 0.46530 0.90687-0.43062-0.41590 0.84166
   4  20   4   13.18   17.20  18 0.00439 0.47647 0.90357-0.40267-0.42478 0.85154
   5   9   1    0.49   20.36  19 0.01478 0.52462 0.90687-0.68155-0.41590 0.59266
   5  13   2    8.92   14.88  18 0.00439 0.54970 0.90357-0.57661-0.42478 0.68959
   5  17   3    8.86   23.35  19 0.02516 0.54753 0.91002-0.48621-0.40695 0.76453
   5  18   3   12.55   16.54  18 0.00439 0.56470 0.90357-0.45012-0.42478 0.77784
   6   3  -4   38.73   22.32  19 0.01960 0.55008 0.90835-0.83191-0.41175 0.16191
   6   4  -3  147.27   23.06  18 0.00830 0.57476 0.90483-0.80165-0.42145 0.25888
   6   7  -1   35.68   20.92  19 0.02197 0.59278 0.90907-0.73410-0.40971 0.42736
   6  10   0    2.56   15.72  18 0.00439 0.62483 0.90357-0.65217-0.42478 0.52939
   6  13   1  -10.73   16.61  18 0.00439 0.63686 0.90357-0.57389-0.42478 0.61570
   6  17   2   14.15   25.78  18 0.01221 0.64541 0.90607-0.47662-0.41811 0.69784
   6  18   2  -12.64   18.50  18 0.00439 0.65574 0.90357-0.45097-0.42478 0.70799
   7   9  -2    1.98   24.53  19 0.01478 0.68987 0.90687-0.67990-0.41590 0.36156
   7  11  -1   29.03   24.83  18 0.01343 0.70284 0.90645-0.62716-0.41706 0.44984
   7  14   0   13.84   25.55  18 0.01028 0.72001 0.90546-0.54994-0.41976 0.53908
   7  15   0   12.77   19.05  18 0.00439 0.73137 0.90357-0.52789-0.42478 0.54933
  -7  15  -1   57.20   27.97  19 0.03186-0.78091 0.91201-0.53577-0.40121 0.18869
  -7  16   0   42.56   19.63  19 0.02536-0.75711 0.91012-0.50561-0.40685 0.28354
  -6   9  -4   -4.49   25.35  20 0.03574-0.72472 0.91311-0.68721-0.39782-0.06262
  -6   9  -2   44.40   22.15  19 0.03398-0.69072 0.91262-0.68520-0.39936 0.11613
  -6  10  -1    5.48   22.64  20 0.04611-0.68570 0.91594-0.65975-0.38873 0.19173
  -6  11   0  190.84   17.28  19 0.02536-0.65395 0.91012-0.63360-0.40685 0.30104
  -6  13   1   -2.22   15.53  19 0.02536-0.63930 0.91012-0.58329-0.40685 0.38955
  -6  16   2    4.55   24.71  20 0.04611-0.64191 0.91594-0.51263-0.38873 0.45692
  -6  20   3   41.08   26.87  20 0.03901-0.62288 0.91402-0.41151-0.39496 0.55337
  -5   5  -5   28.14   16.62  19 0.02536-0.62231 0.91012-0.78290-0.40685-0.12385
  -5   5  -4   60.12   22.91  19 0.03022-0.61381 0.91154-0.78749-0.40263-0.03911
  -5   5  -2  311.17   16.40  19 0.02536-0.57800 0.91012-0.78082-0.40685 0.14122
  -5   6  -6   26.34   18.88  19 0.02536-0.64007 0.91012-0.76088-0.40685-0.21288
  -5   6  -1  451.35   17.31  19 0.02536-0.56425 0.91012-0.75873-0.40685 0.23011
  -5  15   3    1.41   22.07  20 0.04611-0.52339 0.91594-0.53824-0.38873 0.56584
  -4   2  -5   28.02   14.77  19 0.02536-0.51629 0.91012-0.85647-0.40685-0.10666
  -4   2  -4   67.37   14.91  19 0.02536-0.50460 0.91012-0.86131-0.40685-0.01774
  -4   2  -3   10.11   13.19  19 0.02536-0.48930 0.91012-0.85926-0.40685 0.07027
  -4   3  -6   70.46   16.39  19 0.02536-0.53519 0.91012-0.83792-0.40685-0.19515
  -4   4  -7   11.25   17.77  19 0.02536-0.55079 0.91012-0.81103-0.40685-0.28527
  -4  21   5   73.21   37.46  20 0.05535-0.40033 0.91833-0.39127-0.38057 0.75143
  -3   0  -5  -18.75   13.97  19 0.02536-0.41441 0.91012-0.91009-0.40685-0.08915
  -3   0  -4  128.83   19.28  19 0.02536-0.40081 0.91012-0.91416-0.40685 0.00009
  -3   0  -3    3.94   13.13  19 0.02536-0.38478 0.91012-0.91066-0.40685 0.08893
  -3  18   5  342.22   27.00  19 0.03427-0.27461 0.91270-0.46073-0.39911 0.78785
  -2  -1  -6   60.76   20.67  19 0.02953-0.32831 0.91134-0.93797-0.40324-0.16342
  -2  -1  -2 3633.55   34.99  19 0.02536-0.26477 0.91012-0.93452-0.40685 0.19433
  -2   0  -1   -5.57   13.91  19 0.02536-0.25015 0.91012-0.91160-0.40685 0.28353
  -2   1  -8   22.14   24.25  19 0.02536-0.35583 0.91012-0.88945-0.40685-0.33991
  -2   3   1  187.59   22.72  20 0.04510-0.23967 0.91567-0.84053-0.38962 0.44223
  -2  16   5  307.68   23.52  20 0.04153-0.17664 0.91471-0.51373-0.39275 0.80007
  -2  23   6    3.03   25.44  20 0.03574-0.15541 0.91311-0.33395-0.39782 0.89178
  -1  -1  -1 4549.93   52.60  19 0.02536-0.14495 0.91012-0.93436-0.40685 0.30036
  -1   1  -9   -8.36   26.86  20 0.03574-0.27321 0.91311-0.88408-0.39782-0.41677
  -1   7   3 5189.83   58.60  19 0.03504-0.09549 0.91291-0.73742-0.39844 0.64598
  -1  15   5  121.38   20.89  20 0.04400-0.07432 0.91538-0.53982-0.39059 0.81620
  -1  22   6    4.38   24.15  20 0.03574-0.05127 0.91311-0.36122-0.39782 0.91066
   0  -3  -6  249.92   20.13  19 0.02666-0.11621 0.91051-0.98707-0.40572-0.12543
   0  -3  -3  145.18   14.53  19 0.02536-0.07028 0.91012-0.98600-0.40685 0.14126
   0   0  -9    6.17   25.57  20 0.03574-0.16887 0.91311-0.90974-0.39782-0.39917
   0   4   2   60.06   20.42  19 0.02536 0.00443 0.91012-0.80927-0.40685 0.58282
   0  15   5   92.93   20.88  20 0.03593 0.03845 0.91316-0.53635-0.39766 0.83959
   0  22   6   11.06   24.99  20 0.03636 0.05308 0.91328-0.36082-0.39728 0.92816
   0  23   6   -5.70   18.23  19 0.02536 0.06436 0.91012-0.33314-0.40685 0.93937
   1  -2  -8   -5.73   16.07  19 0.02536-0.03954 0.91012-0.95756-0.40685-0.28467
   1   2   1  704.01   25.60  19 0.02536 0.09400 0.91012-0.86045-0.40685 0.51251
   1  11   4   32.39   13.36  19 0.02536 0.13916 0.91012-0.63223-0.40685 0.77695
   1  16   5  147.24   16.27  19 0.02536 0.15347 0.91012-0.50584-0.40685 0.86437
   1  23   6   32.57   26.03  20 0.04145 0.15304 0.91469-0.33731-0.39282 0.94257
   1  24   6  -13.86   17.91  19 0.02536 0.16814 0.91012-0.30639-0.40685 0.95295
   2  -3  -6   -0.04   19.76  19 0.02536 0.09583 0.91012-0.98909-0.40685-0.08998
   2  -2  -2  635.97   48.30  21 0.05734 0.12227 0.91883-0.96867-0.37881 0.23676
   2   5   2 1091.21   25.15  19 0.03269 0.20639 0.91225-0.78585-0.40048 0.61198
   2   8   3  742.82   22.03  20 0.04321 0.21096 0.91517-0.71639-0.39128 0.69345
   2  12   4  120.41   20.37  19 0.03531 0.23324 0.91299-0.61138-0.39820 0.78667
   2  18   5   29.39   15.98  19 0.02536 0.25912 0.91012-0.45753-0.40685 0.88356
   3  -2  -7   21.26   21.88  20 0.04084 0.16979 0.91452-0.96300-0.39336-0.17377
   3  -2  -3  307.02   33.02  20 0.05370 0.21597 0.91791-0.96739-0.38204 0.16902
   3   0  -9    3.16   26.33  20 0.04611 0.13453 0.91594-0.91208-0.38873-0.35572
   3   4   1 1026.97   20.37  19 0.02536 0.30373 0.91012-0.81004-0.40685 0.54800
   3  10   3   59.50   13.72  19 0.02536 0.33318 0.91012-0.65793-0.40685 0.72381
   3  14   4  603.83   23.04  20 0.03821 0.33552 0.91380-0.56253-0.39567 0.80305
   3  20   5  103.42   24.82  20 0.04348 0.34583 0.91524-0.41616-0.39105 0.88841
   3  21   5   87.66   18.23  19 0.02536 0.36344 0.91012-0.38126-0.40685 0.90018
   4  -1  -7    6.42   27.34  20 0.04715 0.26798 0.91622-0.93936-0.38781-0.16175
   4   6   1  395.70   15.65  19 0.02536 0.40888 0.91012-0.76137-0.40685 0.56686
   4   9   2  295.33   15.28  19 0.02536 0.42422 0.91012-0.68604-0.40685 0.65596
   4  12   3  778.50   23.22  20 0.04447 0.41977 0.91550-0.61691-0.39018 0.72864
   4  17   4   68.49   23.07  20 0.04316 0.43625 0.91515-0.49040-0.39133 0.81846
   4  18   4   51.92   16.50  19 0.02536 0.45380 0.91012-0.45784-0.40685 0.83119
   5   0  -5    3.67   26.14  20 0.04355 0.40579 0.91526-0.91296-0.39098 0.03599
   5   1  -3   52.40   19.38  20 0.04480 0.43470 0.91559-0.88951-0.38988 0.21280
   5   4  -1   78.15   14.08  19 0.02536 0.48441 0.91012-0.81056-0.40685 0.40775
   5   6   0  483.87   17.45  19 0.02536 0.49926 0.91012-0.76024-0.40685 0.49555
   5   8   1   70.71   19.77  20 0.04227 0.49647 0.91491-0.71566-0.39210 0.56960
   5  12   2   12.76   14.48  19 0.02536 0.52930 0.91012-0.60937-0.40685 0.67252
   5  16   3    2.40   16.48  19 0.02536 0.54046 0.91012-0.50499-0.40685 0.75556
   6   5  -2    5.54   15.42  19 0.02536 0.57305 0.91012-0.78362-0.40685 0.33402
   6   9   0   44.75   15.81  19 0.02536 0.60240 0.91012-0.68231-0.40685 0.51105
   6  12   1   -4.71   16.06  19 0.02536 0.61700 0.91012-0.60692-0.40685 0.59893
   6  16   2   -5.19   17.92  19 0.02536 0.63180 0.91012-0.50581-0.40685 0.68636
   7   5  -6   -1.39   27.99  20 0.03574 0.60816 0.91311-0.78454-0.39782-0.01157
   7   5  -5   26.87   26.41  20 0.04463 0.61459 0.91555-0.78755-0.39004 0.07001
   7   6  -4   13.26   17.64  19 0.02536 0.64935 0.91012-0.75722-0.40685 0.17574
   7   7  -3  240.23   18.39  19 0.02536 0.66295 0.91012-0.73260-0.40685 0.26352
   7   8  -2   80.40   24.24  20 0.04291 0.66121 0.91509-0.71394-0.39154 0.33905
   7  10  -1   22.09   24.47  19 0.03560 0.68136 0.91307-0.65823-0.39795 0.43115
   7  13   0   -7.49   25.55  20 0.03574 0.69948 0.91311-0.58665-0.39782 0.52097
  -6   9  -3   26.95   17.42  20 0.04594-0.71567 0.91565-0.68555-0.38849 0.01642
  -6  10  -4    2.53   25.92  21 0.06667-0.74903 0.92086-0.66230-0.37011-0.09009
  -6  10  -2   35.59   23.39  21 0.06147-0.71614 0.91961-0.66511-0.37474 0.09201
  -6  12   0    9.03   22.25  21 0.06667-0.69121 0.92086-0.61474-0.37011 0.26102
  -6  14   1   43.09   23.27  21 0.06192-0.67387 0.91972-0.56576-0.37434 0.35748
  -5   6  -5    8.22   16.38  20 0.04594-0.64427 0.91565-0.76445-0.38849-0.14289
  -5   6  -4   36.38   22.63  20 0.05169-0.63890 0.91716-0.76844-0.38342-0.05942
  -5   6  -2   29.43   14.43  20 0.04594-0.60095 0.91565-0.76735-0.38849 0.12337
  -5   7  -6   -7.67   17.89  20 0.04594-0.66069 0.91565-0.74078-0.38849-0.23207
  -5   7  -1  184.18   21.16  21 0.06520-0.60264 0.92051-0.74074-0.37141 0.19470
  -5   8   0  153.42   20.11  20 0.04770-0.57246 0.91612-0.71751-0.38694 0.29784
  -5  12   2  199.90   22.71  20 0.04594-0.54128 0.91565-0.61563-0.38849 0.47582
  -4   3  -5  111.78   15.42  20 0.04594-0.53940 0.91565-0.84171-0.38849-0.12469
  -4   3  -4  260.49   20.94  21 0.06443-0.54163 0.92032-0.84029-0.37211-0.05257
  -4   3  -3    3.18   18.67  21 0.05631-0.52064 0.91833-0.84425-0.37933 0.04310
  -4   3  -2  256.22   15.07  20 0.04594-0.49445 0.91565-0.84030-0.38849 0.13993
  -4   4  -1  158.01   19.14  20 0.05249-0.48694 0.91737-0.81794-0.38271 0.22354
  -4   5  -7   74.52   19.36  20 0.04594-0.57042 0.91565-0.79412-0.38849-0.30231
  -4   5   0    5.18   12.42  20 0.04594-0.46496 0.91565-0.79021-0.38849 0.31836
  -4   9   2    1.81   18.89  20 0.04708-0.43728 0.91596-0.69171-0.38748 0.49542
  -3   1  -6   -2.58   15.20  20 0.04594-0.44746 0.91565-0.88612-0.38849-0.19452
  -3   1  -5   24.33   19.54  21 0.06164-0.44978 0.91965-0.89223-0.37459-0.12067
  -3   1  -2   24.80   13.37  20 0.04594-0.39119 0.91565-0.89257-0.38849 0.15908
  -3   2  -7   44.97   17.30  20 0.04594-0.46258 0.91565-0.86135-0.38849-0.28401
  -3   3   0  428.06   21.39  20 0.05015-0.36484 0.91676-0.84287-0.38477 0.33159
  -2  -1  -5   55.16   13.38  20 0.04594-0.33045 0.91565-0.94340-0.38849-0.08906
  -2  -1  -4 1164.69   23.90  21 0.06553-0.33441 0.92059-0.94206-0.37112-0.01889
  -2  -1  -3    6.38   18.34  20 0.04594-0.30048 0.91565-0.94396-0.38849 0.08843
  -2   0  -7    1.38   15.29  20 0.04594-0.35727 0.91565-0.91032-0.38849-0.26490
  -2  11   4  370.45   27.78  21 0.06703-0.21669 0.92094-0.64463-0.36978 0.68822
  -2  22   6   12.40   25.23  20 0.05428-0.17336 0.91782-0.36439-0.38113 0.87389
  -1  -2  -6  205.28   16.01  20 0.04594-0.23842 0.91565-0.96331-0.38849-0.16057
  -1  -1  -7   -2.32   20.90  21 0.05631-0.26411 0.91833-0.93962-0.37933-0.25734
  -1   0  -8  579.74   19.99  20 0.04594-0.26857 0.91565-0.91592-0.38849-0.33738
  -1  21   6   14.21   23.50  20 0.05608-0.07077 0.91828-0.39170-0.37953 0.89352
   0  -3  -5   41.78   13.16  20 0.04594-0.11997 0.91565-0.99219-0.38849-0.05403
   0  -3  -4   68.99   17.43  20 0.04874-0.10831 0.91639-0.99304-0.38602 0.03203
   0  -2  -7  575.50   18.78  20 0.04594-0.14904 0.91565-0.96593-0.38849-0.23162
   0  -1  -8  697.55   20.87  20 0.04594-0.16345 0.91565-0.94014-0.38849-0.32017
   0  10   4   42.80   12.59  20 0.04594 0.01339 0.91565-0.66398-0.38849 0.74102
   0  21   6   16.29   16.71  20 0.04594 0.04265 0.91565-0.38690-0.38849 0.91623
   1  -3  -6    7.47   19.25  20 0.04848-0.03362 0.91633-0.99139-0.38625-0.12798
   1  -3  -3  704.77   25.70  20 0.04594 0.01454 0.91565-0.99038-0.38849 0.14063
   1   0  -9  -23.12   25.76  21 0.05631-0.08528 0.91833-0.91525-0.37933-0.40020
   1   0   0 1115.71   39.83  20 0.04618 0.05795 0.91572-0.91519-0.38828 0.40524
   1   4   2   97.91   14.44  20 0.04594 0.08745 0.91565-0.81474-0.38849 0.58182
   1   7   3   72.94   12.91  20 0.04594 0.10299 0.91565-0.74170-0.38849 0.67255
   1  15   5   35.84   20.88  20 0.04738 0.13083 0.91604-0.53648-0.38722 0.84520
   1  22   6   11.42   17.49  20 0.04594 0.14867 0.91565-0.35999-0.38849 0.93383
   2  -3  -4   88.59   22.58  21 0.06878 0.08022 0.92135-0.99615-0.36821 0.04894
   2  -1  -1    2.20   18.17  20 0.05035 0.14331 0.91681-0.94042-0.38460 0.33016
   2   0  -9   -8.99   25.57  21 0.05631 0.01934 0.91833-0.91840-0.37933-0.38383
   2  16   5   23.02   21.56  21 0.06304 0.22154 0.91999-0.51901-0.37335 0.85231
   2  17   5  156.23   16.29  20 0.04594 0.23903 0.91565-0.48966-0.38849 0.86793
   3  -1  -8   71.66   24.73  21 0.05640 0.13967 0.91836-0.94123-0.37924-0.27682
   3   0  -1   -0.58   12.73  20 0.04594 0.25226 0.91565-0.91571-0.38849 0.35254
   3   6   2    9.44   12.52  20 0.04594 0.29712 0.91565-0.76353-0.38849 0.61682
   3   9   3    8.79   18.60  20 0.04594 0.31130 0.91565-0.68578-0.38849 0.70237
   3  13   4  545.81   22.68  21 0.05637 0.31776 0.91835-0.59083-0.37928 0.78578
   3  19   5   26.49   17.10  20 0.04594 0.34162 0.91565-0.43442-0.38849 0.87996
   4   0  -8    5.58   30.15  20 0.05589 0.24487 0.91823-0.91930-0.37970-0.25949
   4   0  -2   37.42   18.67  21 0.06141 0.32760 0.91960-0.92003-0.37480 0.26820
   4   1  -9    3.50   27.89  21 0.06667 0.21761 0.92086-0.89005-0.37011-0.35554
   4   3   0   -4.59   12.71  20 0.04594 0.37234 0.91565-0.83773-0.38849 0.45789
   4   5   1   90.96   18.44  20 0.05618 0.37740 0.91830-0.79209-0.37944 0.53791
   4   8   2   26.75   13.20  20 0.04594 0.40277 0.91565-0.71307-0.38849 0.63483
   4  11   3  312.69   21.41  21 0.06618 0.39931 0.92074-0.64749-0.37054 0.70832
   4  16   4   50.13   22.67  20 0.05026 0.42774 0.91679-0.51202-0.38468 0.80727
   5   2  -2   53.55   14.06  20 0.04594 0.44819 0.91565-0.86471-0.38849 0.29962
   5   5   0  681.82   23.52  20 0.05577 0.46806 0.91820-0.79152-0.37981 0.46730
   5  11   2  264.65   16.05  20 0.04594 0.50751 0.91565-0.63994-0.38849 0.65525
   5  15   3   13.54   16.27  20 0.04594 0.52235 0.91565-0.53782-0.38849 0.74115
   5  20   4    8.55   26.75  20 0.04594 0.53264 0.91565-0.40773-0.38849 0.82142
   6   2  -6   76.89   30.70  21 0.05998 0.47869 0.91925-0.86712-0.37607-0.05042
   6   2  -5   18.14   22.96  21 0.06028 0.49393 0.91932-0.86775-0.37580 0.03807
   6   3  -3   -5.25   21.72  21 0.05631 0.52638 0.91833-0.83988-0.37933 0.21827
   6   6  -1    9.29   15.01  20 0.04594 0.56626 0.91565-0.76307-0.38849 0.40310
   6  11   1   17.82   15.55  20 0.04594 0.59764 0.91565-0.63816-0.38849 0.57989
   6  14   2    2.96   24.65  20 0.04594 0.60536 0.91565-0.55694-0.38849 0.66322
   6  15   2    2.95   17.19  20 0.04594 0.61457 0.91565-0.53914-0.38849 0.67186
   7   6  -3   34.64   23.59  21 0.06515 0.62478 0.92050-0.77033-0.37146 0.22934
   7  12   0   12.93   17.87  20 0.04594 0.68551 0.91565-0.60936-0.38849 0.50865
   7  15   1   49.33   27.17  21 0.05740 0.69120 0.91861-0.54068-0.37836 0.58954
  -6  10  -3   11.82   17.91  21 0.06648-0.73682 0.92080-0.66537-0.36933-0.00173
  -6  11  -4   23.21   25.83  21 0.06648-0.76053 0.92080-0.64888-0.36933-0.09202
  -6  11  -2   43.57   23.74  21 0.07065-0.73309 0.92178-0.64843-0.36559 0.08176
  -6  11  -1    5.96   16.25  21 0.06648-0.70734 0.92080-0.64246-0.36933 0.17385
  -6  13   0   29.20   22.59  22 0.08296-0.71157 0.92450-0.59698-0.35449 0.24740
  -6  17   2   40.81   25.33  21 0.06648-0.66558 0.92080-0.49406-0.36933 0.44075
  -6  21   3   -5.00   28.40  22 0.07682-0.66018 0.92317-0.39505-0.36004 0.51968
  -5   7  -5   15.33   16.76  21 0.06648-0.66501 0.92080-0.74554-0.36933-0.16122
  -5   7  -2  914.19   24.29  22 0.08637-0.63838 0.92522-0.74547-0.35141 0.08461
  -5   8  -6   16.50   19.02  21 0.06648-0.67991 0.92080-0.72043-0.36933-0.25041
  -5  10   1   41.41   14.10  21 0.06648-0.57451 0.92080-0.66939-0.36933 0.36941
  -5  20   4   48.80   37.00  22 0.09340-0.55839 0.92664-0.42442-0.34501 0.60970
  -4   6  -7    5.52   17.49  21 0.06648-0.59257 0.92080-0.77294-0.36933-0.32328
  -4   7   1  256.55   15.97  21 0.06648-0.47087 0.92080-0.74546-0.36933 0.38767
  -4  12   3    4.51   25.14  22 0.08716-0.46259 0.92538-0.62426-0.35069 0.54416
  -3   1  -4   84.11   14.06  21 0.06648-0.44123 0.92080-0.89701-0.36933-0.03776
  -3   1  -3  191.76   14.49  21 0.06648-0.42607 0.92080-0.89651-0.36933 0.05168
  -3   2  -6   19.94   15.16  21 0.06648-0.47044 0.92080-0.87165-0.36933-0.21525
  -3   2  -1 1593.07   24.76  21 0.06648-0.39550 0.92080-0.86938-0.36933 0.22780
  -3   3  -7   35.27   16.88  21 0.06648-0.48511 0.92080-0.84480-0.36933-0.30398
  -3  24   6  110.22   28.10  22 0.08532-0.31025 0.92500-0.32276-0.35236 0.82991
  -2   0  -6  497.40   17.36  21 0.06648-0.36565 0.92080-0.92056-0.36933-0.19705
  -2   1  -7   29.43   16.13  21 0.06648-0.38089 0.92080-0.89669-0.36933-0.28590
  -2   2  -8    5.44   17.26  21 0.06648-0.39283 0.92080-0.86502-0.36933-0.37305
  -2  15   5   58.44   21.36  22 0.08716-0.22282 0.92538-0.54881-0.35069 0.75780
  -2  21   6   16.43   24.79  22 0.08571-0.20556 0.92508-0.39714-0.35201 0.84788
  -1  -2  -5  205.55   14.25  21 0.06648-0.24525 0.92080-0.96819-0.36933-0.09164
  -1  -2  -4   -4.41   12.50  21 0.06648-0.23050 0.92080-0.97261-0.36933-0.00259
  -1  -2  -3  145.26   14.33  21 0.06648-0.21549 0.92080-0.96898-0.36933 0.08590
  -1   1  -8   19.61   24.13  22 0.08219-0.30467 0.92434-0.89517-0.35519-0.37100
  -1   2  -9   37.46   19.48  21 0.06648-0.30296 0.92080-0.86498-0.36933-0.44427
  -1  10   4   76.46   13.35  21 0.06648-0.11118 0.92080-0.66995-0.36933 0.70609
  -1  14   5  149.99   20.97  21 0.07592-0.10608 0.92297-0.57113-0.36085 0.78557
  -1  20   6   40.63   23.39  21 0.07054-0.08613 0.92175-0.41806-0.36570 0.87770
   0  -2  -2 1028.88   32.21  22 0.08327-0.11284 0.92457-0.97401-0.35421 0.17664
   0   1  -9  -10.74   18.50  21 0.06648-0.19982 0.92080-0.89382-0.36933-0.42812
   0  14   5   50.91   14.80  21 0.06648 0.00917 0.92080-0.57014-0.36933 0.81230
   0  20   6   47.82   17.19  21 0.06648 0.02370 0.92080-0.41858-0.36933 0.89963
   1  -3  -5  516.09   23.07  21 0.07153-0.04190 0.92198-0.99757-0.36480-0.06082
   1  -3  -4 1182.98   29.74  22 0.08521-0.03887 0.92498-0.99906-0.35246 0.01539
   1  -2  -7  126.14   15.79  21 0.06648-0.06687 0.92080-0.97162-0.36933-0.23347
   1  -1  -8   42.85   16.41  21 0.06648-0.08134 0.92080-0.94602-0.36933-0.32152
   1  10   4  173.26   14.46  21 0.06648 0.09876 0.92080-0.67116-0.36933 0.74191
   1  14   5  113.40   20.96  21 0.07238 0.10641 0.92217-0.56917-0.36405 0.82250
   1  20   6   71.60   24.12  22 0.08313 0.11233 0.92454-0.42351-0.35434 0.90566
   1  21   6   -3.93   17.34  21 0.06648 0.12801 0.92080-0.39337-0.36933 0.91961
   2  -3  -5  282.66   22.26  21 0.06799 0.06625 0.92116-0.99631-0.36798-0.04018
   2  -2  -7   -4.22   21.02  22 0.07682 0.02826 0.92317-0.97174-0.36004-0.22453
   2  -1  -8   -0.71   22.81  22 0.07682 0.01347 0.92317-0.94688-0.36004-0.31283
   2   2   1  391.09   21.86  21 0.06986 0.15422 0.92159-0.87000-0.36630 0.48883
   2   7   3   77.98   18.21  21 0.06979 0.18380 0.92158-0.74388-0.36637 0.66540
   2  11   4  203.01   14.61  21 0.06648 0.20385 0.92080-0.64634-0.36933 0.76009
   2  15   5    1.91   21.37  22 0.08716 0.19860 0.92538-0.55125-0.35069 0.83305
   2  22   6   81.40   25.99  21 0.07427 0.22510 0.92260-0.36808-0.36234 0.92770
   2  23   6  145.74   19.54  21 0.06648 0.23527 0.92080-0.34375-0.36933 0.93624
   3   3   1  158.76   19.32  21 0.06676 0.26199 0.92087-0.84306-0.36908 0.50815
   3  12   4   95.56   20.05  22 0.08030 0.29338 0.92393-0.62331-0.35690 0.76473
   3  17   5  125.00   23.62  22 0.08308 0.30587 0.92453-0.49905-0.35439 0.85139
   3  18   5  261.03   18.54  21 0.06648 0.32346 0.92080-0.46905-0.36933 0.86515
   4  -1  -3    1.84   18.54  22 0.08716 0.28851 0.92538-0.95114-0.35069 0.15673
   4   1  -1   15.61   17.03  21 0.07444 0.32974 0.92264-0.89766-0.36219 0.34446
   4   7   2  198.21   19.74  22 0.07754 0.37141 0.92333-0.74665-0.35940 0.60737
   4  15   4    1.00   15.42  21 0.06648 0.41164 0.92080-0.54235-0.36933 0.79188
   4  21   5   29.57   18.57  21 0.06648 0.42481 0.92080-0.38987-0.36933 0.87734
   5   0  -4   86.48   21.40  22 0.08202 0.38330 0.92430-0.92304-0.35534 0.08980
   5   3  -1   34.31   13.32  21 0.06648 0.44295 0.92080-0.84574-0.36933 0.36832
   5   7   1  171.17   15.80  21 0.06648 0.47224 0.92080-0.74459-0.36933 0.54520
   5  10   2  325.86   16.04  21 0.06648 0.48754 0.92080-0.66984-0.36933 0.63474
   5  13   3   73.77   21.82  22 0.08479 0.48464 0.92489-0.60043-0.35284 0.70921
   5  14   3    9.27   15.66  21 0.06648 0.50402 0.92080-0.56912-0.36933 0.72582
   5  18   4   73.98   25.54  22 0.07870 0.50418 0.92359-0.47081-0.35834 0.79900
   5  19   4   25.72   18.17  21 0.06648 0.51633 0.92080-0.44215-0.36933 0.81032
   6   2  -4   47.56   21.99  22 0.08386 0.48573 0.92469-0.87346-0.35368 0.10582
   6   4  -2   51.07   15.42  21 0.06648 0.53201 0.92080-0.82005-0.36933 0.29726
   6  10   1   13.46   15.60  21 0.06648 0.57626 0.92080-0.66751-0.36933 0.56227
   6  13   2    3.38   24.49  22 0.07682 0.58263 0.92317-0.59581-0.36004 0.64342
   7   5  -4    2.45   17.82  21 0.06648 0.60768 0.92080-0.79294-0.36933 0.13887
   7   7  -2   -6.40   16.93  21 0.06648 0.63608 0.92080-0.74225-0.36933 0.31449
   7   9  -1   21.86   17.64  21 0.06648 0.65298 0.92080-0.69601-0.36933 0.40428
   7  11   0   -3.89   18.06  21 0.06648 0.66444 0.92080-0.64084-0.36933 0.49105
   7  14   1   10.66   18.74  21 0.06648 0.67898 0.92080-0.56448-0.36933 0.57727
  -6  11  -3    0.89   17.23  22 0.08740-0.75632 0.92558-0.64568-0.35045-0.02056
  -6  12  -4  -12.27   19.17  22 0.08740-0.77955 0.92558-0.62626-0.35045-0.11003
  -6  12  -3    4.65   25.30  23 0.10802-0.77764 0.92949-0.62240-0.33157-0.04014
  -6  12  -2    6.10   23.94  23 0.09772-0.75728 0.92761-0.62612-0.34104 0.05795
  -6  12  -1    3.99   16.73  22 0.08740-0.73004 0.92558-0.62299-0.35045 0.15612
  -6  15   1    9.80   16.42  22 0.08740-0.70079 0.92558-0.54871-0.35045 0.33308
  -6  18   2   12.24   24.62  23 0.10802-0.70555 0.92949-0.47501-0.33157 0.40111
  -5   7  -4   72.18   16.77  22 0.08740-0.66757 0.92558-0.74451-0.35045-0.09220
  -5   7  -3  225.83   15.87  22 0.08740-0.65529 0.92558-0.74812-0.35045-0.00410
  -5   8  -5   -1.63   16.94  22 0.08740-0.68654 0.92558-0.72412-0.35045-0.18076
  -5   8  -1   65.47   15.19  22 0.08740-0.62713 0.92558-0.72665-0.35045 0.17319
  -5   9  -6    2.11   18.56  22 0.08740-0.69984 0.92558-0.69738-0.35045-0.26933
  -5   9   0  130.82   15.22  22 0.08740-0.61196 0.92558-0.70049-0.35045 0.26100
  -5  13   2  116.53   21.78  23 0.10374-0.59749 0.92873-0.60162-0.33551 0.42373
  -5  16   3   11.22   27.07  23 0.11441-0.59260 0.93058-0.52788-0.32566 0.50151
  -4   4  -4  108.66   14.39  22 0.08740-0.56568 0.92558-0.82457-0.35045-0.07448
  -4   4  -3   23.33   13.13  22 0.08740-0.55250 0.92558-0.82681-0.35045 0.01424
  -4   4  -2  213.87   14.51  22 0.08740-0.53564 0.92558-0.82238-0.35045 0.10152
  -4   5  -1   91.19   19.41  23 0.10099-0.53425 0.92823-0.80129-0.33804 0.17787
  -4   6   0  146.08   19.16  22 0.09701-0.51605 0.92748-0.77701-0.34169 0.27065
  -4   7  -7   -5.24   18.01  22 0.08740-0.61313 0.92558-0.75158-0.35045-0.34179
  -3   2  -5   35.70   14.29  22 0.08740-0.47636 0.92558-0.87674-0.35045-0.14543
  -3   2  -2  336.50   20.24  23 0.10472-0.44769 0.92891-0.87609-0.33461 0.10376
  -3   3  -6   39.36   21.63  22 0.09761-0.50125 0.92759-0.84986-0.34114-0.24360
  -3   4  -7   70.75   17.31  22 0.08740-0.50673 0.92558-0.82743-0.35045-0.32246
  -3   5   1  263.44   22.08  22 0.08967-0.38974 0.92604-0.80162-0.34838 0.38334
  -3   6  -8   83.74   27.37  23 0.10576-0.53538 0.92909-0.77186-0.33366-0.42670
  -3   7   2    2.11   21.30  23 0.10904-0.39279 0.92967-0.75436-0.33063 0.45430
  -3  17   5  479.43   29.57  23 0.09965-0.34039 0.92798-0.50122-0.33927 0.72821
  -2   0  -5   -3.06   13.52  22 0.08740-0.37151 0.92558-0.92600-0.35045-0.12798
  -2   0  -2    2.99   12.82  22 0.08740-0.32639 0.92558-0.92523-0.35045 0.13828
  -2   1  -6   50.64   20.76  23 0.10802-0.40345 0.92949-0.89902-0.33157-0.23430
  -2   2  -7   38.26   22.47  23 0.09986-0.41257 0.92802-0.87539-0.33907-0.31623
  -2   3  -8   43.69   17.68  22 0.08740-0.41493 0.92558-0.84782-0.35045-0.39372
  -1  -1  -6   52.68   14.27  22 0.08740-0.27956 0.92558-0.94749-0.35045-0.19848
  -1   0  -7   13.80   14.99  22 0.08740-0.29641 0.92558-0.92382-0.35045-0.28697
  -1   3  -9   17.55   18.46  22 0.08740-0.32640 0.92558-0.84816-0.35045-0.46451
  -1   4   2 8228.10  106.73  23 0.10278-0.17793 0.92856-0.82870-0.33640 0.49508
  -1  19   6  248.23   24.41  22 0.09396-0.11057 0.92689-0.44892-0.34447 0.85650
   0  -2  -6  138.59   15.34  22 0.08740-0.17458 0.92558-0.97219-0.35045-0.18148
   0  -1  -7   60.82   15.33  22 0.08740-0.19103 0.92558-0.95117-0.35045-0.26929
   0   0  -8  270.48   18.16  22 0.08740-0.20370 0.92558-0.92165-0.35045-0.35799
   0   2  -9  155.10   25.88  23 0.09864-0.23032 0.92779-0.87525-0.34020-0.45623
   0   6   3  587.34   20.22  22 0.08740-0.04350 0.92558-0.77511-0.35045 0.61573
   0   9   4   63.92   17.97  22 0.08846-0.02959 0.92579-0.69816-0.34948 0.70168
   0  13   5  404.01   22.42  22 0.09132-0.01823 0.92637-0.59792-0.34688 0.78817
   0  19   6   75.42   16.27  22 0.08740 0.00148 0.92558-0.44976-0.35045 0.88166
   1   1  -9    8.45   17.35  22 0.08740-0.11685 0.92558-0.90070-0.35045-0.43028
   1   6   3  449.24   16.91  22 0.08740 0.06155 0.92558-0.77394-0.35045 0.63327
   1   9   4   31.00   18.24  23 0.10144 0.06295 0.92831-0.70347-0.33763 0.70992
   1  13   5   10.02   19.87  23 0.10802 0.07243 0.92949-0.60506-0.33157 0.79505
   1  19   6   89.08   24.23  22 0.08763 0.10481 0.92562-0.44526-0.35024 0.89514
   2   4   2  294.73   15.60  22 0.08740 0.15151 0.92558-0.82553-0.35045 0.56306
   2  10   4   11.88   12.84  22 0.08740 0.18200 0.92558-0.67368-0.35045 0.73804
   2  14   5   59.28   20.48  23 0.10802 0.17694 0.92949-0.58133-0.33157 0.81383
   2  20   6   27.80   24.98  23 0.09804 0.19962 0.92767-0.42491-0.34075 0.90481
   2  21   6   13.22   18.13  22 0.08740 0.21196 0.92558-0.39818-0.35045 0.91622
   3  -2  -6    6.85   24.04  23 0.11347 0.11160 0.93042-0.97831-0.32653-0.15105
   3   1  -9   18.62   26.01  23 0.10017 0.08134 0.92807-0.90052-0.33879-0.40545
   3   1   0   22.58   12.38  22 0.08740 0.22676 0.92558-0.90163-0.35045 0.40290
   3   5   2  893.71   19.08  22 0.08740 0.25642 0.92558-0.79923-0.35045 0.58052
   3   8   3   59.19   13.86  22 0.08740 0.27202 0.92558-0.72572-0.35045 0.67009
   3  11   4  142.06   20.10  23 0.10791 0.26599 0.92947-0.65641-0.33167 0.74192
   3  16   5  248.71   23.83  22 0.08959 0.29780 0.92602-0.51935-0.34846 0.84068
   4   2   0  236.82   19.56  23 0.10670 0.31279 0.92926-0.88073-0.33279 0.40476
   4   4   1  180.70   18.63  22 0.08882 0.34428 0.92587-0.82195-0.34916 0.50667
   4  10   3   49.40   14.44  22 0.08740 0.37701 0.92558-0.67604-0.35045 0.68876
   4  14   4  199.96   16.82  22 0.08740 0.39116 0.92558-0.57395-0.35045 0.77604
   4  19   5   94.38   26.32  22 0.08940 0.40159 0.92598-0.44511-0.34863 0.85733
   4  20   5   -2.83   18.64  22 0.08740 0.40788 0.92558-0.42474-0.35045 0.86609
   5   4   0   39.32   19.93  22 0.08860 0.43412 0.92582-0.82269-0.34935 0.43621
   5   6   1  513.47   22.54  22 0.09174 0.44654 0.92645-0.77218-0.34650 0.52204
   5   9   2   34.43   14.30  22 0.08740 0.46536 0.92558-0.69850-0.35045 0.61539
   5  12   3  133.81   21.75  23 0.10054 0.46800 0.92814-0.62723-0.33845 0.69350
   5  17   4  -13.29   17.30  22 0.08740 0.49348 0.92558-0.49549-0.35045 0.78850
   6   5  -1   64.35   15.60  22 0.08740 0.52742 0.92558-0.80095-0.35045 0.36922
   6   9   1   49.12   15.39  22 0.08740 0.55492 0.92558-0.69646-0.35045 0.54296
   6  12   2   19.89   16.62  22 0.08740 0.56860 0.92558-0.62007-0.35045 0.62952
   6  16   3    4.41   26.19  23 0.09772 0.57689 0.92761-0.52656-0.34104 0.71344
   6  17   3   13.99   19.29  22 0.08740 0.58948 0.92558-0.50040-0.35045 0.72505
   7   4  -6   18.03   32.67  23 0.10996 0.53428 0.92983-0.82746-0.32978-0.07811
   7   4  -5   82.80   26.81  23 0.10139 0.55772 0.92830-0.82624-0.33767 0.01897
   7   5  -3   99.39   24.48  22 0.09571 0.59221 0.92723-0.79938-0.34288 0.19975
   7   6  -2   76.53   24.67  23 0.10348 0.60027 0.92868-0.77817-0.33575 0.28383
   7   8  -1   28.45   16.99  22 0.08740 0.63027 0.92558-0.72330-0.35045 0.38503
   7  10   0   51.87   17.83  22 0.08740 0.64479 0.92558-0.67034-0.35045 0.47143
   7  13   1    3.04   17.97  22 0.08740 0.65987 0.92558-0.59745-0.35045 0.56104
  -6  13  -4   -5.71   19.31  23 0.10747-0.79759 0.92921-0.60364-0.33162-0.12912
  -6  13  -3   20.12   25.61  23 0.11339-0.79005 0.93023-0.60716-0.32615-0.04555
  -6  13  -2   -2.86   24.01  23 0.10747-0.77288 0.92921-0.60847-0.33162 0.04970
  -6  13  -1   -7.71   16.68  23 0.10747-0.75180 0.92921-0.60339-0.33162 0.13739
  -6  14   0   27.75   16.89  23 0.10747-0.73569 0.92921-0.57800-0.33162 0.22571
  -6  16   1  -10.40   24.33  24 0.11775-0.73046 0.93095-0.52876-0.32210 0.30439
  -6  22   3   22.52   27.52  23 0.11205-0.69609 0.93000-0.37700-0.32739 0.48597
  -5   8  -4   26.75   15.92  23 0.10747-0.68865 0.92921-0.72547-0.33162-0.11023
  -5   8  -3   16.98   14.73  23 0.10747-0.67775 0.92921-0.72990-0.33162-0.02247
  -5   8  -2  -10.49   14.37  23 0.10747-0.66107 0.92921-0.72893-0.33162 0.06652
  -5   9  -5    9.16   16.78  23 0.10747-0.70661 0.92921-0.70314-0.33162-0.19959
  -5  10  -6   -1.20   18.76  23 0.10747-0.71807 0.92921-0.67533-0.33162-0.28738
  -5  11   1    9.92   13.94  23 0.10747-0.61585 0.92921-0.65262-0.33162 0.33280
  -4   5  -4  186.00   21.30  23 0.10978-0.58954 0.92962-0.80807-0.32949-0.09555
  -4   5  -2  192.13   19.59  24 0.12474-0.57236 0.93203-0.80336-0.31559 0.06823
  -4   8  -7    9.54   18.16  23 0.10747-0.63294 0.92921-0.73016-0.33162-0.36034
  -3   2  -4  118.62   13.98  23 0.10747-0.48015 0.92921-0.87745-0.33162-0.07598
  -3   2  -3   35.38   13.28  23 0.10747-0.46665 0.92921-0.87986-0.33162 0.01359
  -3   3  -5  115.79   20.40  24 0.12802-0.51482 0.93252-0.85191-0.31252-0.18270
  -3   3  -1  139.55   18.64  24 0.12559-0.45414 0.93216-0.85462-0.31480 0.17362
  -3   7  -8  105.19   27.75  24 0.12446-0.55597 0.93199-0.75096-0.31585-0.44453
  -3  23   6   30.34   26.82  23 0.11267-0.33768 0.93011-0.35260-0.32681 0.80401
  -2   0  -4  904.22   18.92  23 0.10747-0.37556 0.92921-0.92700-0.33162-0.05873
  -2   0  -3   -0.12   13.06  23 0.10747-0.36139 0.92921-0.92812-0.33162 0.03046
  -2   1  -1  475.03   18.74  23 0.10747-0.33208 0.92921-0.90506-0.33162 0.20769
  -2   2   0 2630.12   39.35  23 0.10747-0.31729 0.92921-0.88011-0.33162 0.29621
  -2   4  -8  -10.94   17.44  23 0.10747-0.43767 0.92921-0.83016-0.33162-0.41373
  -2  20   6    9.24   24.19  24 0.12457-0.24637 0.93201-0.43023-0.31575 0.81522
  -1  -1  -5    3.31   12.94  23 0.10747-0.28700 0.92921-0.95454-0.33162-0.12848
  -1  -1  -2  290.18   17.84  23 0.10747-0.24177 0.92921-0.95384-0.33162 0.13670
  -1   0  -6  344.79   21.94  24 0.12802-0.32133 0.93252-0.92864-0.31252-0.23669
  -1   1  -7    6.47   20.83  23 0.10747-0.32064 0.92921-0.91138-0.33162-0.30791
  -1   2  -8  155.79   17.54  23 0.10747-0.33014 0.92921-0.87882-0.33162-0.39462
  -1   4  -9    4.36   18.78  23 0.10747-0.34896 0.92921-0.83114-0.33162-0.48491
  -1  13   5   11.94   19.15  23 0.10795-0.13878 0.92930-0.60121-0.33118 0.75312
  -1  18   6  171.86   23.44  24 0.12423-0.13771 0.93196-0.48104-0.31607 0.83091
   0  -2  -5  168.86   13.92  23 0.10747-0.18161 0.92921-0.97994-0.33162-0.11154
   0   1  -8  753.63   26.31  24 0.12178-0.23943 0.93158-0.90342-0.31835-0.39025
   0  18   6   70.89   16.49  23 0.10747-0.01806 0.92921-0.47722-0.33162 0.86358
   1  -2  -6   29.15   19.69  23 0.11278-0.09740 0.93013-0.97993-0.32671-0.18709
   1  -1  -7   35.10   21.39  24 0.12348-0.12271 0.93184-0.95518-0.31677-0.28541
   1   0  -8   48.66   16.05  23 0.10747-0.12199 0.92921-0.93090-0.33162-0.35912
   1  18   6   72.36   17.03  23 0.10747 0.08552 0.92921-0.47429-0.33162 0.87859
   2   0   0 1541.23   31.24  23 0.10747 0.10167 0.92921-0.92963-0.33162 0.36706
   2   1  -9    6.49   18.27  23 0.10747-0.03298 0.92921-0.90181-0.33162-0.42938
   2   6   3   10.52   17.90  23 0.11462 0.13903 0.93043-0.78016-0.32501 0.62534
   2   9   4  980.46   23.89  24 0.12487 0.14483 0.93205-0.70829-0.31547 0.70608
   2  13   5  223.31   21.30  24 0.12673 0.15848 0.93233-0.60870-0.31373 0.79356
   2  19   6  -11.15   24.72  24 0.11775 0.18185 0.93095-0.45435-0.32210 0.89065
   3   0  -8   13.33   23.38  23 0.11463 0.08102 0.93044-0.93248-0.32500-0.33229
   3   7   3   65.44   19.11  23 0.10909 0.24943 0.92950-0.74992-0.33013 0.64653
   3  15   5   17.80   16.43  23 0.10747 0.27965 0.92921-0.54893-0.33162 0.82396
   4   2  -9    4.93   27.41  24 0.12802 0.15690 0.93252-0.88008-0.31252-0.41432
   4   6   2   58.39   13.33  23 0.10747 0.34068 0.92921-0.77739-0.33162 0.57905
   4   9   3   57.44   14.62  23 0.10747 0.35628 0.92921-0.70284-0.33162 0.66733
   4  13   4   25.84   15.26  23 0.10747 0.37172 0.92921-0.60437-0.33162 0.75758
   4  17   5   48.19   24.39  24 0.11930 0.37313 0.93119-0.50286-0.32066 0.83169
   4  18   5   46.77   18.38  23 0.10747 0.38551 0.92921-0.47578-0.33162 0.84449
   5   0  -3    0.16   18.95  24 0.11775 0.36073 0.93095-0.92875-0.32210 0.14363
   5   1  -2  104.69   14.37  23 0.10747 0.38695 0.92921-0.90415-0.33162 0.24340
   5   2  -1   56.11   19.24  23 0.10925 0.39958 0.92952-0.87761-0.32997 0.32841
   5   8   2    8.79   13.75  23 0.10747 0.44463 0.92921-0.72508-0.33162 0.59355
   5  11   3   43.51   21.84  23 0.11180 0.45416 0.92996-0.64914-0.32762 0.67827
   5  15   4   42.43   24.26  24 0.12785 0.45789 0.93250-0.55884-0.31268 0.75890
   5  16   4   18.41   17.83  23 0.10747 0.47598 0.92921-0.52782-0.33162 0.77380
   6   2  -3   15.18   21.64  23 0.11283 0.47048 0.93014-0.87771-0.32667 0.16716
   6   3  -2   23.26   15.29  23 0.10747 0.49046 0.92921-0.85251-0.33162 0.26020
   6   4  -1    0.48   20.86  23 0.10747 0.50278 0.92921-0.82283-0.33162 0.34562
   6   6   0   76.31   15.18  23 0.10747 0.52088 0.92921-0.77665-0.33162 0.43693
   6  11   2   13.63   16.25  23 0.10747 0.54897 0.92921-0.64935-0.33162 0.61136
   6  15   3    1.95   17.66  23 0.10747 0.56541 0.92921-0.54966-0.33162 0.70154
   7   4  -4   10.13   23.77  23 0.11595 0.55757 0.93065-0.82981-0.32377 0.09264
   7   7  -1  151.24   24.39  23 0.11087 0.60672 0.92980-0.74988-0.32848 0.36181
   7   9   0   16.47   24.53  24 0.12802 0.61225 0.93252-0.71317-0.31252 0.43945
   7  12   1   44.89   18.35  23 0.10747 0.64101 0.92921-0.62734-0.33162 0.54380
  -6  14  -3    3.86   25.60  25 0.13835-0.81102 0.93385-0.58188-0.30354-0.06796
  -6  14  -2    7.27   24.42  25 0.14857-0.80166 0.93511-0.58011-0.29386 0.01191
  -6  14  -1   14.93   16.43  24 0.12810-0.77308 0.93243-0.58277-0.31317 0.11995
  -6  15   0    3.66   24.10  24 0.12810-0.75842 0.93243-0.55780-0.31317 0.20725
  -6  17   1   54.85   25.11  25 0.14628-0.75822 0.93484-0.50602-0.29604 0.27986
  -6  19   2    5.47   25.38  24 0.12810-0.72647 0.93243-0.45686-0.31317 0.38559
  -5   9  -4   35.32   15.44  24 0.12810-0.71028 0.93243-0.70460-0.31317-0.12822
  -5   9  -3   37.68   21.40  24 0.13455-0.70268 0.93334-0.70863-0.30712-0.04627
  -5   9  -2   17.13   20.54  24 0.13287-0.68737 0.93311-0.70900-0.30870 0.04424
  -5   9  -1    7.79   14.85  24 0.12810-0.66530 0.93243-0.70379-0.31317 0.13692
  -5  10  -5   36.07   17.08  24 0.12810-0.72627 0.93243-0.68114-0.31317-0.21753
  -5  10   0   87.38   14.81  24 0.12810-0.65167 0.93243-0.67958-0.31317 0.22514
  -4   5  -3   42.95   13.60  24 0.12810-0.59077 0.93243-0.80377-0.31317-0.02208
  -4   6  -5   52.73   15.65  24 0.12810-0.61976 0.93243-0.77933-0.31317-0.19931
  -4   6  -1  383.83   21.03  25 0.14246-0.57599 0.93438-0.78206-0.29966 0.14097
  -4   7  -6   16.36   16.71  24 0.12810-0.63368 0.93243-0.75173-0.31317-0.28799
  -4   8   1    4.41   13.15  24 0.12810-0.53278 0.93243-0.73190-0.31317 0.33137
  -4   9  -7   65.42   19.41  24 0.12810-0.65265 0.93243-0.70755-0.31317-0.37738
  -4  10   2   98.41   19.45  25 0.14397-0.53242 0.93456-0.68291-0.29823 0.40548
  -3   3  -4   83.50   19.26  25 0.14606-0.51792 0.93482-0.85559-0.29625-0.11094
  -3   4  -6  117.79   15.53  24 0.12810-0.53021 0.93243-0.82785-0.31317-0.27082
  -3   4   0   -2.34   12.08  24 0.12810-0.44167 0.93243-0.83133-0.31317 0.26075
  -3   8  -8   27.60   27.46  25 0.14340-0.57434 0.93449-0.73015-0.29877-0.46142
  -3  22   6   -1.48   31.89  25 0.14857-0.37300 0.93511-0.38196-0.29386 0.77175
  -2   1  -5   52.39   13.41  24 0.12810-0.41211 0.93243-0.90623-0.31317-0.16499
  -2   2  -6   -2.17   14.74  24 0.12810-0.42804 0.93243-0.88483-0.31317-0.25414
  -2   3  -7   51.61   15.80  24 0.12810-0.44134 0.93243-0.85538-0.31317-0.34167
  -2  14   5   79.08   21.29  25 0.14290-0.27714 0.93443-0.58255-0.29924 0.70778
  -2  19   6   17.16   23.34  24 0.13341-0.25282 0.93319-0.45319-0.30819 0.80106
  -1  -1  -4  197.96   14.01  24 0.12810-0.29237 0.93243-0.95655-0.31317-0.05888
  -1  -1  -3  289.03   15.35  24 0.12810-0.27782 0.93243-0.95788-0.31317 0.02998
  -1   3  -8   18.51   23.51  24 0.12810-0.35407 0.93243-0.86231-0.31317-0.41602
  -1   9   4    1.69   18.40  25 0.14857-0.19436 0.93511-0.71236-0.29386 0.63336
   0  -2  -4 1525.11   25.78  24 0.12810-0.18815 0.93243-0.98227-0.31317-0.04136
   0  -2  -3   23.21   12.84  24 0.12810-0.17179 0.93243-0.98231-0.31317 0.04821
   0  -1  -6    1.20   13.83  24 0.12810-0.21763 0.93243-0.95831-0.31317-0.21898
   0  -1  -1  485.81   28.72  24 0.12810-0.14342 0.93243-0.95748-0.31317 0.22452
   0   0  -7   10.74   14.88  24 0.12810-0.23238 0.93243-0.93371-0.31317-0.30713
   0   3  -9   29.14   18.31  24 0.12810-0.26181 0.93243-0.85565-0.31317-0.48346
   0  12   5  106.53   15.02  24 0.12810-0.05293 0.93243-0.63065-0.31317 0.75527
   0  17   6   97.27   16.38  24 0.12810-0.03711 0.93243-0.50468-0.31317 0.84474
   1   1   1 4629.62   55.41  25 0.13921-0.01968 0.93396-0.90906-0.30273 0.40820
   1   2  -9   11.40   17.47  24 0.12810-0.15808 0.93243-0.88075-0.31317-0.46581
   1   3   2   55.01   13.81  24 0.12810 0.00616 0.93243-0.85842-0.31317 0.50775
   1   8   4  184.91   19.85  24 0.13156 0.03287 0.93293-0.72972-0.30993 0.67968
   1  12   5   42.59   14.28  24 0.12810 0.05227 0.93243-0.63084-0.31317 0.77271
   1  17   6   32.81   16.38  24 0.12810 0.06598 0.93243-0.50423-0.31317 0.86051
   2  -2  -6  483.27   23.78  24 0.12856-0.00910 0.93250-0.98240-0.31274-0.18429
   2  -1  -7    9.99   21.06  25 0.14732-0.04180 0.93497-0.95692-0.29505-0.28923
   2   0  -8   13.69   16.61  24 0.12810-0.03852 0.93243-0.93221-0.31317-0.36018
   2   3   2    9.87   18.10  25 0.14504 0.09322 0.93470-0.86061-0.29721 0.51010
   2  18   6   51.30   16.87  24 0.12810 0.17143 0.93243-0.47870-0.31317 0.87813
   3  -1  -7   20.53   21.08  24 0.13337 0.07695 0.93318-0.95755-0.30823-0.25951
   3   2   1 1594.36   24.66  24 0.12810 0.20119 0.93243-0.88229-0.31317 0.45392
   3   4   2    2.98   12.79  24 0.12810 0.21647 0.93243-0.83088-0.31317 0.54232
   3  10   4  194.90   14.55  24 0.12810 0.24713 0.93243-0.68171-0.31317 0.72090
   3  14   5   94.21   15.78  24 0.12810 0.26080 0.93243-0.57812-0.31317 0.80644
   3  20   6   34.70   18.83  24 0.12810 0.27615 0.93243-0.42905-0.31317 0.89454
   4   0  -1   -5.59   17.01  24 0.12810 0.27457 0.93243-0.92819-0.31317 0.29373
   4   3   1   44.26   17.49  24 0.13161 0.30202 0.93293-0.85480-0.30988 0.46710
   4   5   2  221.05   19.53  25 0.14677 0.30318 0.93490-0.81124-0.29557 0.54421
   4   8   3  121.49   14.67  24 0.12810 0.33543 0.93243-0.72779-0.31317 0.64641
   4  12   4  413.56   17.39  24 0.12810 0.35145 0.93243-0.63338-0.31317 0.73903
   4  16   5   19.40   24.48  24 0.12810 0.36284 0.93243-0.52616-0.31317 0.81942
   5   3   0    5.87   13.80  24 0.12810 0.39511 0.93243-0.85401-0.31317 0.39992
   5   5   1  596.38   18.15  24 0.12810 0.41080 0.93243-0.80619-0.31317 0.48881
   5   7   2  883.86   23.71  25 0.13888 0.41513 0.93392-0.75701-0.30304 0.56731
   5  10   3   72.29   21.72  25 0.14011 0.42922 0.93408-0.68240-0.30188 0.65559
   5  14   4   73.14   23.89  24 0.13321 0.44905 0.93316-0.57793-0.30838 0.74737
   6   5   0   -0.31   20.63  25 0.14857 0.48247 0.93511-0.81328-0.29386 0.40129
   6  10   2   16.31   15.68  24 0.12810 0.52811 0.93243-0.67800-0.31317 0.59268
   6  13   3    9.77   25.62  24 0.12810 0.53780 0.93243-0.59751-0.31317 0.67667
   6  14   3   -5.21   17.99  24 0.12810 0.54692 0.93243-0.58095-0.31317 0.68611
   7   4  -3   -6.93   23.94  25 0.13835 0.55022 0.93385-0.83163-0.30354 0.16067
   7   5  -2   95.98   24.32  24 0.12810 0.57361 0.93243-0.80256-0.31317 0.25578
   7   8   0   43.40   24.54  24 0.13473 0.59727 0.93337-0.72965-0.30694 0.42792
   7  11   1   -6.79   18.68  24 0.12810 0.62139 0.93243-0.65637-0.31317 0.52576
  -6  15  -3    8.35   26.32  26 0.15900-0.82939 0.93612-0.55674-0.28410-0.08751
  -6  15  -2   -5.35   25.12  26 0.15900-0.81770 0.93612-0.55896-0.28410 0.00081
  -6  15  -1   -6.31   24.12  26 0.15900-0.79947 0.93612-0.55696-0.28410 0.08933
  -6  16   0  -16.24   23.97  26 0.15900-0.78621 0.93612-0.53303-0.28410 0.17753
  -6  20   2   10.47   25.31  25 0.15079-0.75186 0.93525-0.43408-0.29194 0.36378
  -5  10  -4    5.45   16.79  25 0.14881-0.73142 0.93502-0.68180-0.29383-0.14900
  -5  10  -3  122.97   22.32  25 0.15610-0.72626 0.93582-0.68561-0.28687-0.06664
  -5  10  -2  332.84   22.44  26 0.16888-0.72010 0.93703-0.68198-0.27459 0.00815
  -5  10  -1  727.10   19.93  25 0.14881-0.68912 0.93502-0.68575-0.29383 0.11716
  -5  11  -5   31.19   17.81  25 0.14881-0.74540 0.93502-0.65713-0.29383-0.23731
  -5  11   0    0.07   20.56  26 0.16917-0.68945 0.93705-0.65766-0.27431 0.18508
  -5  12   1  394.28   18.32  25 0.14881-0.65761 0.93502-0.63252-0.29383 0.29433
  -5  14   2  104.22   22.02  25 0.14881-0.64300 0.93502-0.58335-0.29383 0.38232
  -5  17   3   51.86   23.19  26 0.16524-0.64480 0.93671-0.50930-0.27810 0.45449
  -5  21   4   26.32   36.65  26 0.17914-0.64368 0.93782-0.40984-0.26464 0.52969
  -4   6  -4   20.65   14.04  25 0.14881-0.62549 0.93502-0.78009-0.29383-0.13174
  -4   6  -3   94.80   14.00  25 0.14881-0.61415 0.93502-0.78718-0.29383-0.04204
  -4   6  -2   63.15   18.68  25 0.14881-0.59942 0.93502-0.78695-0.29383 0.04638
  -4   7  -5   19.82   15.35  25 0.14881-0.64175 0.93502-0.75862-0.29383-0.22013
  -4   7   0  269.38   15.21  25 0.14881-0.56769 0.93502-0.75786-0.29383 0.22332
  -4   8  -6    9.39   16.73  25 0.14881-0.65387 0.93502-0.72976-0.29383-0.30716
  -4  10  -7  172.90   20.22  25 0.14881-0.67183 0.93502-0.68268-0.29383-0.39618
  -3   3  -3    5.33   13.20  25 0.14881-0.50739 0.93502-0.85992-0.29383-0.02497
  -3   3  -2  282.06   14.67  25 0.14881-0.49289 0.93502-0.85779-0.29383 0.06370
  -3   4  -5   60.68   14.52  25 0.14881-0.53841 0.93502-0.83519-0.29383-0.20208
  -3   5  -6    1.69   15.10  25 0.14881-0.55135 0.93502-0.80987-0.29383-0.29025
  -2   1  -4 1139.69   20.29  25 0.14881-0.41792 0.93502-0.90832-0.29383-0.09582
  -2   1  -3   10.42   18.23  26 0.16111-0.41391 0.93633-0.90915-0.28207-0.01851
  -2   1  -2 3717.65   35.03  25 0.14881-0.38841 0.93502-0.90983-0.29383 0.08142
  -2   4  -7  191.54   16.68  25 0.14881-0.46437 0.93502-0.83763-0.29383-0.36120
  -1   0  -5    4.60   17.33  25 0.14881-0.32827 0.93502-0.93776-0.29383-0.16711
  -1   0  -1   -6.53   17.92  25 0.14881-0.26784 0.93502-0.93470-0.29383 0.18723
  -1   1  -6   42.11   20.28  26 0.16917-0.36058 0.93705-0.90702-0.27431-0.27456
  -1   2  -7  761.62   20.05  25 0.14881-0.35952 0.93502-0.88749-0.29383-0.34398
  -1   6   3    5.42   13.61  25 0.14881-0.20881 0.93502-0.78405-0.29383 0.54236
  -1  12   5  133.74   19.86  26 0.16315-0.19364 0.93652-0.63544-0.28011 0.70528
  -1  17   6   71.82   16.19  25 0.14881-0.16373 0.93502-0.50764-0.29383 0.80708
   0   2  -8   41.56   16.66  25 0.14881-0.26924 0.93502-0.88627-0.29383-0.41587
   0   3   2    4.76   14.36  25 0.14881-0.11948 0.93502-0.86097-0.29383 0.46864
   0   5   3  182.26   19.50  26 0.16696-0.12286 0.93686-0.81247-0.27644 0.54240
   0   8   4   11.76   12.02  25 0.14881-0.08971 0.93502-0.73506-0.29383 0.64849
   0  16   6   52.10   16.07  25 0.14881-0.05869 0.93502-0.53174-0.29383 0.82376
   0  22   7   -4.48   27.03  26 0.15900-0.05360 0.93612-0.38274-0.28410 0.90072
   1  -2  -5   30.98   17.71  25 0.15111-0.12120 0.93528-0.98594-0.29163-0.13296
   1  -2  -2 5580.42   93.19  26 0.16543-0.09016 0.93673-0.98698-0.27791 0.11794
   1   1  -8   22.83   23.02  25 0.14881-0.16370 0.93502-0.91165-0.29383-0.39804
   1   3  -9   32.78   25.73  26 0.16159-0.18980 0.93637-0.85980-0.28161-0.49818
   1   5   3  233.47   14.58  25 0.14881 0.00100 0.93502-0.81115-0.29383 0.57784
   1  11   5  106.40   20.28  25 0.15260 0.02693 0.93545-0.65677-0.29022 0.74833
   1  16   6   22.71   15.74  25 0.14881 0.04755 0.93502-0.53234-0.29383 0.84190
   2   1   1  504.15   18.89  25 0.14881 0.07553 0.93502-0.90951-0.29383 0.41684
   2   2  -9   40.08   18.18  25 0.14881-0.07284 0.93502-0.88288-0.29383-0.46837
   2   5   3  107.97   18.49  25 0.14946 0.10481 0.93510-0.80648-0.29321 0.59231
   2   8   4   35.27   13.16  25 0.14881 0.12053 0.93502-0.73220-0.29383 0.68203
   2  12   5  129.66   15.35  25 0.14881 0.13615 0.93502-0.63502-0.29383 0.77331
   2  17   6   -3.23   16.73  25 0.14881 0.15010 0.93502-0.50816-0.29383 0.86192
   3  -1  -1  568.87   20.89  25 0.14881 0.15049 0.93502-0.96034-0.29383 0.25774
   3   0   0  110.47   17.82  25 0.15026 0.16346 0.93519-0.93322-0.29245 0.34397
   3   2  -9    9.61   26.35  26 0.15929 0.02109 0.93615-0.88167-0.28382-0.45986
   3   6   3  193.69   14.19  25 0.14881 0.21093 0.93502-0.78376-0.29383 0.61225
   3   9   4   11.85   13.43  25 0.14881 0.22470 0.93502-0.70738-0.29383 0.69928
   3  13   5  202.22   16.32  25 0.14881 0.24029 0.93502-0.60656-0.29383 0.78823
   3  18   6   21.93   25.58  26 0.15972 0.24417 0.93619-0.48505-0.28341 0.86942
   3  19   6   38.68   18.61  25 0.14881 0.25704 0.93502-0.46055-0.29383 0.88130
   4  -1  -6   29.52   30.91  27 0.18510 0.14561 0.93820-0.96189-0.25883-0.20193
   4  -1  -2  929.39   28.13  25 0.14881 0.24029 0.93502-0.95947-0.29383 0.18602
   4   1  -8    3.37   29.58  26 0.17775 0.12163 0.93772-0.90874-0.26599-0.37165
   4   1   0   97.74   18.50  25 0.15099 0.26834 0.93527-0.90865-0.29175 0.36136
   4   7   3   13.89   18.99  25 0.15470 0.30718 0.93568-0.75669-0.28822 0.62139
   4  11   4  216.47   16.09  25 0.14881 0.33129 0.93502-0.66106-0.29383 0.72012
   4  15   5   15.09   16.72  25 0.14881 0.34345 0.93502-0.55604-0.29383 0.80449
   5   1  -1   25.93   19.34  26 0.15930 0.34869 0.93615-0.90931-0.28381 0.28299
   5   4   1    3.76   20.28  25 0.14881 0.38693 0.93502-0.82760-0.29383 0.46665
   5   9   3   17.23   21.32  26 0.16917 0.40095 0.93705-0.71542-0.27431 0.63220
   5  13   4   64.41   16.76  25 0.14881 0.43371 0.93502-0.60459-0.29383 0.73216
   6   1  -5  120.84   25.37  25 0.15623 0.39796 0.93584-0.90915-0.28675-0.05112
   6   1  -4   36.48   22.66  25 0.15211 0.41576 0.93540-0.90871-0.29068 0.04075
   6   2  -2  371.26   23.65  25 0.14988 0.44824 0.93515-0.88195-0.29281 0.21878
   6   3  -1  140.34   21.98  25 0.15384 0.45973 0.93558-0.85771-0.28903 0.30445
   6   9   2   26.35   15.92  25 0.14881 0.50750 0.93502-0.70498-0.29383 0.57430
   6  12   3   22.47   24.51  25 0.15493 0.51593 0.93570-0.63201-0.28800 0.65735
   7   3  -5   34.80   26.35  26 0.16721 0.49241 0.93689-0.86064-0.27620-0.04200
   7   3  -4   -2.48   25.22  26 0.15900 0.51352 0.93612-0.85706-0.28410 0.05281
   7   6  -1  154.45   17.77  25 0.14881 0.57059 0.93502-0.78626-0.29383 0.32973
   7   7   0   14.60   23.82  26 0.16082 0.57122 0.93630-0.75869-0.28235 0.40509
   7  10   1   10.75   18.10  25 0.14881 0.60125 0.93502-0.68480-0.29383 0.50740
   7  12   2   49.00   26.85  26 0.16651 0.59849 0.93683-0.63692-0.27687 0.58012
  -6  16  -3   65.64   19.96  26 0.16957-0.84442 0.93714-0.53514-0.27423-0.09988
  -6  16  -2    6.73   25.16  26 0.16957-0.83289 0.93714-0.53849-0.27423-0.00870
  -6  16  -1    8.61   17.55  26 0.16957-0.81552 0.93714-0.53661-0.27423 0.08014
  -6  17   0   38.85   24.82  27 0.18170-0.80800 0.93805-0.51052-0.26246 0.15685
  -6  18   1   24.24   17.90  26 0.16957-0.78227 0.93714-0.48446-0.27423 0.25670
  -6  21   2   19.52   26.37  27 0.18626-0.78415 0.93833-0.41040-0.25801 0.32878
  -5  11  -4   15.35   16.02  26 0.16957-0.75199 0.93714-0.65871-0.27423-0.16799
  -5  11  -3   44.57   22.32  27 0.18550-0.75226 0.93828-0.65912-0.25876-0.09525
  -5  11  -1    8.34   21.01  27 0.18982-0.72505 0.93853-0.65982-0.25453 0.07684
  -5  12  -5    0.43   18.47  26 0.16957-0.76480 0.93714-0.63201-0.27423-0.25550
  -5  13  -5   17.54   26.59  27 0.18982-0.78224 0.93853-0.60641-0.25453-0.27517
  -5  13   1   55.50   21.18  27 0.18908-0.69773 0.93849-0.61057-0.25525 0.25459
  -4   7  -4  -14.62   14.71  26 0.16957-0.64865 0.93714-0.76067-0.27423-0.15057
  -4   7  -1  119.81   19.38  26 0.17873-0.61296 0.93784-0.76241-0.26536 0.10550
  -4   8  -5    9.49   14.99  26 0.16957-0.66441 0.93714-0.73667-0.27423-0.23943
  -4   9  -6    8.06   16.34  26 0.16957-0.67422 0.93714-0.70669-0.27423-0.32636
  -4  10  -6   -1.24   23.67  26 0.16957-0.68629 0.93714-0.69380-0.27423-0.33203
  -4  16   4   16.65   38.23  29 0.22337-0.58271 0.93941-0.53724-0.22123 0.50478
  -3   4  -4  211.67   14.87  26 0.16957-0.54389 0.93714-0.83870-0.27423-0.13331
  -3   4  -1 1080.52   24.96  26 0.16985-0.49967 0.93716-0.83905-0.27396 0.13199
  -3   5  -5  115.67   20.86  27 0.18217-0.56908 0.93808-0.81086-0.26201-0.23307
  -3   6  -6   13.69   15.18  26 0.16957-0.57491 0.93714-0.78926-0.27423-0.31063
  -3   8  -7   16.93   24.10  27 0.18982-0.60320 0.93853-0.73125-0.25453-0.41583
  -3  16   5  272.32   30.96  27 0.18383-0.42450 0.93818-0.53624-0.26038 0.64916
  -3  21   6   22.87   31.26  27 0.19223-0.41727 0.93865-0.41052-0.25217 0.73013
  -2   2  -5   99.52   13.68  26 0.16957-0.45128 0.93714-0.88321-0.27423-0.20413
  -2   3  -6  100.90   14.35  26 0.16957-0.46619 0.93714-0.85781-0.27423-0.29261
  -2   5  -7   24.40   22.73  27 0.18168-0.49393 0.93804-0.81102-0.26249-0.39233
  -2   7  -8   10.21   25.14  27 0.18982-0.51329 0.93853-0.75612-0.25453-0.48644
  -2  10   4    4.82   18.54  27 0.17972-0.33009 0.93791-0.68760-0.26439 0.58360
  -2  18   6    5.94   22.34  27 0.18982-0.31100 0.93853-0.48755-0.25453 0.75302
  -1   0  -4   17.73   17.30  27 0.18603-0.34942 0.93832-0.93570-0.25824-0.11300
  -1   1   0 4931.44   72.94  26 0.16957-0.27428 0.93714-0.91224-0.27423 0.25632
  -1   4  -8   22.71   17.25  26 0.16957-0.39254 0.93714-0.83258-0.27423-0.45096
  -1  16   6   43.16   22.44  26 0.17651-0.19261 0.93769-0.53461-0.26751 0.77981
  -1  22   7  -16.38   26.20  27 0.17971-0.17902 0.93791-0.38389-0.26440 0.86363
  -1  23   7   19.74   19.26  26 0.16957-0.16990 0.93714-0.36034-0.27423 0.87632
   0  -1  -5   55.23   13.36  26 0.16957-0.24327 0.93714-0.96139-0.27423-0.16848
   0   0  -6  271.34   20.51  26 0.17455-0.26338 0.93754-0.93900-0.26941-0.26225
   0   1  -7   64.38   14.89  26 0.16957-0.27305 0.93714-0.91249-0.27423-0.34584
   0  11   5    4.54   13.39  26 0.16957-0.09636 0.93714-0.66076-0.27423 0.71873
   0  15   6  241.66   23.08  26 0.17263-0.08431 0.93739-0.55783-0.27127 0.80069
   0  21   7   35.12   26.52  26 0.17542-0.07096 0.93760-0.40780-0.26857 0.88613
   1  -1  -6  256.95   21.39  26 0.17085-0.15500 0.93724-0.96340-0.27300-0.24107
   1   0  -7  -12.49   14.33  26 0.16957-0.16941 0.93714-0.93703-0.27423-0.32878
   1   7   4  321.29   20.58  26 0.17396-0.00994 0.93749-0.75937-0.26999 0.64082
   1  15   6   98.97   16.54  26 0.16957 0.02386 0.93714-0.55893-0.27423 0.82192
   1  21   7   24.70   27.06  27 0.18730 0.02240 0.93839-0.41305-0.25699 0.90187
   2  -2  -5   58.06   19.33  27 0.18846-0.05242 0.93845-0.98789-0.25586-0.15175
   2   1  -8    0.16   22.51  26 0.16957-0.07980 0.93714-0.91517-0.27423-0.40178
   2  11   5   -4.33   14.45  26 0.16957 0.11513 0.93714-0.66028-0.27423 0.75177
   2  15   6   76.86   23.01  27 0.18471 0.11441 0.93824-0.56263-0.25953 0.82707
   2  16   6   11.62   16.48  26 0.16957 0.13123 0.93714-0.53664-0.27423 0.84442
   3  -2  -5   30.23   23.45  27 0.18832 0.05209 0.93845-0.98779-0.25600-0.13415
   3  -2  -2    6.10   17.46  27 0.18982 0.09485 0.93853-0.98875-0.25453 0.13034
   3   3   2  287.04   15.34  26 0.16957 0.17421 0.93714-0.85975-0.27423 0.50337
   3   8   4  176.25   19.52  26 0.17342 0.19969 0.93745-0.73263-0.27051 0.67574
   3  12   5   64.90   15.51  26 0.16957 0.21875 0.93714-0.63383-0.27423 0.76877
   3  17   6   26.49   18.17  26 0.16957 0.23431 0.93714-0.50872-0.27423 0.85657
   4   0  -7   -0.83   26.80  27 0.18982 0.12500 0.93853-0.93802-0.25453-0.29586
   4   2   1    9.00   17.73  27 0.18065 0.25390 0.93798-0.88747-0.26348 0.42232
   4   4   2  243.54   19.84  26 0.17134 0.27723 0.93728-0.83311-0.27252 0.51895
   4  10   4  139.52   15.21  26 0.16957 0.30935 0.93714-0.68705-0.27423 0.70065
   4  14   5  201.78   18.13  26 0.16957 0.32381 0.93714-0.58497-0.27423 0.78794
   5   0  -2   -0.20   12.88  26 0.16957 0.32462 0.93714-0.93630-0.27423 0.18506
   5   2  -8   61.49   34.11  27 0.19286 0.21224 0.93868-0.88611-0.25154-0.36870
   5   2   0    3.09   13.58  26 0.16957 0.35345 0.93714-0.88400-0.27423 0.36095
   5   6   2    4.51   14.35  26 0.16957 0.38459 0.93714-0.78742-0.27423 0.53979
   5  12   4   31.44   16.78  26 0.16957 0.41254 0.93714-0.63334-0.27423 0.71511
   5  16   5  -19.63   26.75  27 0.17971 0.41886 0.93791-0.53465-0.26440 0.79424
   6   1  -3    1.33   21.80  26 0.16957 0.41205 0.93714-0.90957-0.27423 0.11397
   6   4   0  560.19   18.78  26 0.16957 0.45888 0.93714-0.83359-0.27423 0.37979
   6   6   1  496.48   18.12  26 0.16957 0.47406 0.93714-0.78639-0.27423 0.46994
   6  11   3   -5.32   24.62  27 0.17971 0.49519 0.93791-0.66285-0.26440 0.63698
   7   3  -3   61.06   24.62  27 0.18461 0.50482 0.93823-0.86197-0.25962 0.11819
   7   4  -2  222.01   18.66  26 0.16957 0.53384 0.93714-0.83453-0.27423 0.22100
   7   5  -1  121.12   24.40  26 0.16957 0.54766 0.93714-0.80713-0.27423 0.30788
   7   9   1   21.54   17.94  26 0.16957 0.57956 0.93714-0.71290-0.27423 0.48620
   7  11   2   41.07   26.46  26 0.17621 0.58521 0.93766-0.65743-0.26780 0.56609
   8   7  -2   44.49   20.20  26 0.16957 0.63783 0.93714-0.75826-0.27423 0.23662
  -6  17  -3   -9.29   18.48  27 0.18998-0.86037 0.93844-0.51005-0.25500-0.11611
  -6  17  -2   16.81   25.55  27 0.19145-0.85171 0.93852-0.51263-0.25356-0.02975
  -6  17  -1   25.50   17.93  27 0.18998-0.83488 0.93844-0.51307-0.25500 0.06022
  -6  18   0   93.10   25.77  27 0.19918-0.82754 0.93886-0.48653-0.24596 0.14012
  -6  19   1   78.97   18.51  27 0.18998-0.80388 0.93844-0.46190-0.25500 0.23676
  -6  22   2   -8.34   26.94  28 0.20006-0.80094 0.93890-0.38720-0.24509 0.31754
  -5  11  -2  289.35   16.78  27 0.18998-0.74279 0.93844-0.66077-0.25500-0.01132
  -5  12  -4   24.34   16.78  27 0.18998-0.77152 0.93844-0.63432-0.25500-0.18788
  -5  12  -3  145.84   23.00  28 0.20787-0.77441 0.93914-0.63355-0.23736-0.11528
  -5  12   0   21.40   14.92  27 0.18998-0.71405 0.93844-0.63855-0.25500 0.16644
  -5  14  -5  -14.98   26.29  28 0.20006-0.79656 0.93890-0.58534-0.24509-0.28546
  -5  15   2   97.68   22.46  27 0.19281-0.68762 0.93859-0.56266-0.25222 0.33922
  -4   7  -3   21.12   13.61  27 0.18998-0.65171 0.93844-0.75885-0.25500-0.08191
  -4   7  -2  196.46   14.49  27 0.18998-0.63820 0.93844-0.76226-0.25500 0.00644
  -4   8  -4   32.44   14.79  27 0.18998-0.67046 0.93844-0.74037-0.25500-0.17046
  -4   8   0  483.32   17.95  27 0.18998-0.60986 0.93844-0.73902-0.25500 0.18324
  -4   9  -5   26.14   15.45  27 0.18998-0.68528 0.93844-0.71406-0.25500-0.25913
  -4   9   1  308.40   16.88  27 0.18998-0.59424 0.93844-0.71184-0.25500 0.27217
  -4  11  -6    1.74   24.14  28 0.21010-0.71272 0.93919-0.65657-0.23514-0.36410
  -4  13   3  372.92   30.74  28 0.20619-0.58040 0.93909-0.61209-0.23902 0.43414
  -3   4  -3   19.32   12.79  27 0.18998-0.54807 0.93844-0.83671-0.25500-0.06379
  -3   4  -2    6.65   12.64  27 0.18998-0.53388 0.93844-0.83835-0.25500 0.02569
  -3   5   0  492.11   18.84  27 0.18998-0.50496 0.93844-0.81402-0.25500 0.20157
  -3   6   1  517.61   20.39  27 0.18998-0.48942 0.93844-0.78753-0.25500 0.28988
  -3   9  -7   11.18   23.75  28 0.21010-0.62339 0.93919-0.70663-0.23514-0.43494
  -2   2  -4   68.66   12.98  27 0.18998-0.45856 0.93844-0.88725-0.25500-0.13414
  -2   2  -1  371.73   17.78  27 0.18998-0.41441 0.93844-0.88803-0.25500 0.13081
  -2   3  -5   38.18   18.55  27 0.19667-0.48100 0.93876-0.86402-0.24843-0.22923
  -2   4  -6   52.10   14.20  27 0.18998-0.48960 0.93844-0.84035-0.25500-0.31217
  -2   8  -8   56.98   26.36  27 0.19989-0.52944 0.93889-0.73882-0.24525-0.49969
  -2  13   5    5.05   19.28  28 0.20042-0.33490 0.93891-0.61190-0.24473 0.65170
  -1   0  -3   11.95   17.30  28 0.20369-0.35197 0.93902-0.93633-0.24149-0.04144
  -1   0  -2    9.23   13.74  27 0.18998-0.32520 0.93844-0.93906-0.25500 0.06044
  -1   1  -5   14.84   18.24  27 0.19958-0.37881 0.93888-0.91284-0.24556-0.21500
  -1   2  -6  272.84   20.83  27 0.19488-0.38923 0.93868-0.89019-0.25019-0.29899
  -1   3  -7  491.31   18.43  27 0.18998-0.39601 0.93844-0.86030-0.25500-0.38272
  -1   5  -8   41.14   16.82  27 0.18998-0.41414 0.93844-0.81332-0.25500-0.47192
  -1   7  -9   -8.04   18.73  27 0.18998-0.42662 0.93844-0.75787-0.25500-0.55763
  -1   8   4  136.09   20.13  28 0.20620-0.25076 0.93910-0.73910-0.23901 0.57597
  -1  21   7   10.07   25.93  27 0.19312-0.19117 0.93860-0.40775-0.25192 0.84901
   0  -1  -4   16.47   17.16  27 0.19837-0.25777 0.93883-0.96423-0.24676-0.10734
   0   3  -8   22.31   16.39  27 0.18998-0.30716 0.93844-0.85983-0.25500-0.45290
   0   7   4  612.51   22.36  27 0.19353-0.13454 0.93862-0.76104-0.25152 0.60461
   0  10   5  169.29   19.53  28 0.20738-0.13189 0.93913-0.68951-0.23784 0.68136
   0  14   6   10.38   21.61  27 0.19897-0.10971 0.93886-0.58559-0.24617 0.77452
   0  20   7   23.10   25.40  27 0.19396-0.09004 0.93864-0.43461-0.25109 0.86915
   1  -2  -4  733.48   22.28  27 0.18998-0.14396 0.93844-0.98793-0.25500-0.08188
   1  -2  -3 1364.25   34.96  28 0.20947-0.14977 0.93918-0.98886-0.23576-0.01287
   1   2  -8   15.04   16.28  27 0.18998-0.20467 0.93844-0.88851-0.25500-0.43819
   1   2   2  857.88   26.32  28 0.20763-0.07317 0.93913-0.89050-0.23759 0.43218
   1   4   3   41.21   18.26  27 0.19601-0.04685 0.93874-0.83691-0.24908 0.53132
   1  10   5    3.13   13.97  27 0.18998-0.01040 0.93844-0.68745-0.25500 0.71535
   1  14   6   19.99   15.32  27 0.18998 0.00470 0.93844-0.58461-0.25500 0.80162
   1  20   7   20.50   17.82  27 0.18998 0.01909 0.93844-0.43553-0.25500 0.89119
   2   0  -7    0.60   21.44  28 0.20006-0.09469 0.93890-0.93907-0.24509-0.34032
   2   2   2   10.84   17.87  27 0.19663 0.04304 0.93876-0.88784-0.24847 0.46031
   2   3  -9   14.48   17.72  27 0.18998-0.11400 0.93844-0.86092-0.25500-0.50664
   2   4   3   52.14   18.60  27 0.19977 0.05429 0.93889-0.83780-0.24537 0.54604
   2   7   4  216.33   14.58  27 0.18998 0.07944 0.93844-0.76413-0.25500 0.64562
   2  14   6   42.28   22.69  28 0.20575 0.09383 0.93908-0.58882-0.23946 0.80811
   3   1  -8   59.75   24.03  27 0.18998 0.00630 0.93844-0.91232-0.25500-0.40097
   3   1   1  582.19   17.45  27 0.18998 0.13900 0.93844-0.91523-0.25500 0.39732
   3   3  -9   13.46   26.38  28 0.21010-0.02812 0.93919-0.85929-0.23514-0.50677
   3   5   3  442.95   16.58  27 0.18998 0.16864 0.93844-0.81531-0.25500 0.57545
   3  11   5  151.90   15.72  27 0.18998 0.19790 0.93844-0.65930-0.25500 0.74919
   3  15   6    9.84   24.11  28 0.21010 0.19490 0.93919-0.56506-0.23514 0.82383
   3  16   6   13.38   17.54  27 0.18998 0.21437 0.93844-0.53665-0.25500 0.84126
   4   3  -9    0.99   27.21  28 0.20006 0.08537 0.93890-0.85971-0.24509-0.48048
   4   6   3  114.14   14.37  27 0.18998 0.27341 0.93844-0.78734-0.25500 0.59146
   4   9   4   -2.98   14.54  27 0.18998 0.28933 0.93844-0.71275-0.25500 0.67925
   4  13   5   25.69   16.46  27 0.18998 0.30502 0.93844-0.61318-0.25500 0.77024
   5  -1  -4   14.18   25.04  28 0.20847 0.25588 0.93915-0.96342-0.23675-0.02989
   5   3   1  158.34   20.28  27 0.19135 0.34724 0.93852-0.85925-0.25365 0.42903
   5   5   2  345.60   15.86  27 0.18998 0.36317 0.93844-0.80813-0.25500 0.51863
   5   8   3   16.68   14.51  27 0.18998 0.38101 0.93844-0.74008-0.25500 0.61084
   5  11   4   11.44   15.98  27 0.18998 0.39314 0.93844-0.66125-0.25500 0.69639
   5  15   5   41.80   18.28  27 0.18998 0.40720 0.93844-0.55770-0.25500 0.78188
   6   1  -2   11.58   21.38  28 0.21010 0.38981 0.93919-0.91507-0.23514 0.16436
   6   2  -1   15.39   21.13  28 0.20142 0.41339 0.93895-0.88947-0.24374 0.26046
   6   5   1   16.72   15.18  27 0.18998 0.45211 0.93844-0.80866-0.25500 0.44699
   6  10   3   21.69   16.54  27 0.18998 0.48168 0.93844-0.68271-0.25500 0.62283
   7   3  -6   51.14   28.42  27 0.19737 0.44575 0.93879-0.86144-0.24774-0.16167
   7   6   0    8.99   17.30  27 0.18998 0.54510 0.93844-0.78588-0.25500 0.37870
   7   8   1   -5.31   17.76  27 0.18998 0.55933 0.93844-0.73731-0.25500 0.46712
   7  10   2   20.16   26.10  27 0.18998 0.56936 0.93844-0.68078-0.25500 0.54985
   8   6  -2   27.60   27.41  28 0.20509 0.60448 0.93906-0.78920-0.24011 0.20381
  -6  18  -2   13.77   18.41  28 0.21036-0.86778 0.93898-0.48818-0.23501-0.04790
  -6  18  -1   16.43   17.50  28 0.21036-0.85370 0.93898-0.48760-0.23501 0.04050
  -6  19   0   27.23   25.60  28 0.21895-0.84727 0.93910-0.46127-0.22643 0.11992
  -6  20   1    7.34   18.25  28 0.21036-0.82439 0.93898-0.43669-0.23501 0.21849
  -5  12  -2  -11.75   14.78  28 0.21036-0.76455 0.93898-0.63800-0.23501-0.03066
  -5  12  -1   11.40   15.04  28 0.21036-0.74918 0.93898-0.63651-0.23501 0.05897
  -5  13  -4   17.29   16.64  28 0.21036-0.79056 0.93898-0.60866-0.23501-0.20666
  -5  13  -3   93.36   22.93  29 0.22788-0.79387 0.93911-0.60908-0.21744-0.13584
  -5  13   0   57.13   21.24  29 0.22709-0.74939 0.93911-0.61036-0.21824 0.13028
  -5  14  -4   32.99   24.38  29 0.23033-0.80858 0.93909-0.58227-0.21497-0.22497
  -5  14   1   49.47   21.59  29 0.22433-0.73247 0.93912-0.58543-0.22102 0.22194
  -5  15  -5   66.56   18.59  28 0.21036-0.81014 0.93898-0.56412-0.23501-0.29592
  -5  18   3   24.07   23.75  28 0.21611-0.69526 0.93907-0.48650-0.22927 0.40635
  -4   8  -3   77.93   14.78  28 0.21036-0.67528 0.93898-0.73831-0.23501-0.10076
  -4   8  -2   23.98   18.87  29 0.22057-0.66938 0.93911-0.73828-0.22479-0.02268
  -4   8  -1  127.19   19.61  28 0.21190-0.64733 0.93901-0.74015-0.23347 0.07498
  -4   9  -4    3.31   20.61  29 0.22036-0.69799 0.93911-0.71194-0.22501-0.19984
  -4  10  -5   12.33   15.40  28 0.21036-0.70588 0.93898-0.68987-0.23501-0.27967
  -4  11   2   30.07   19.44  28 0.21367-0.60274 0.93904-0.66303-0.23170 0.33847
  -4  12  -6   49.76   25.15  28 0.21935-0.72697 0.93911-0.63713-0.22602-0.37587
  -3   5  -4   22.18   13.54  28 0.21036-0.58175 0.93898-0.81050-0.23501-0.17188
  -3   6  -5   15.92   14.49  28 0.21036-0.59696 0.93898-0.78619-0.23501-0.26036
  -3  10  -7   48.53   24.72  29 0.22423-0.64052 0.93912-0.68516-0.22112-0.45009
  -2   2  -3 1148.25   21.03  28 0.21036-0.46403 0.93898-0.88633-0.23501-0.06613
  -2   2  -2   13.41   13.01  28 0.21036-0.44888 0.93898-0.88867-0.23501 0.02319
  -2   3   0  543.75   25.16  29 0.22163-0.43101 0.93912-0.86356-0.22374 0.18848
  -2   4   1  363.11   25.83  29 0.22977-0.42419 0.93909-0.83827-0.21554 0.26884
  -2   5  -6   25.20   20.71  28 0.21384-0.51454 0.93904-0.81905-0.23154-0.33756
  -2   6  -7   -1.01   16.86  28 0.21036-0.52137 0.93898-0.78456-0.23501-0.41889
  -2   9  -8   88.27   26.25  29 0.22868-0.55366 0.93910-0.70831-0.21664-0.52484
  -2  17   6   17.64   22.17  28 0.21413-0.33395 0.93905-0.50958-0.23125 0.72660
  -2  23   7    3.26   27.93  28 0.21036-0.31401 0.93898-0.35824-0.23501 0.81470
  -1   4  -7   36.15   21.58  28 0.21423-0.42259 0.93905-0.84003-0.23115-0.40662
  -1   8  -9   -9.71   19.09  28 0.21036-0.44675 0.93898-0.73458-0.23501-0.57832
  -1  11   5   54.16   14.20  28 0.21036-0.24002 0.93898-0.66317-0.23501 0.65969
  -1  15   6  170.76   17.34  28 0.21036-0.22431 0.93898-0.56159-0.23501 0.74838
  -1  20   7    6.58   25.39  29 0.23033-0.22937 0.93909-0.43762-0.21497 0.81929
   0  -1  -3  112.95   19.30  29 0.22578-0.27024 0.93912-0.96313-0.21956-0.04588
   0  -1  -2 1867.01   40.10  29 0.22223-0.25222 0.93912-0.96393-0.22313 0.04604
   0   0  -5    8.77   18.15  29 0.23033-0.30336 0.93909-0.93611-0.21497-0.22719
   0   1  -6   19.05   18.83  29 0.22479-0.31305 0.93912-0.91264-0.22056-0.31192
   0   2  -7  564.68   18.70  28 0.21036-0.31411 0.93898-0.88758-0.23501-0.38486
   0   4  -8  471.89   25.43  28 0.21070-0.33208 0.93899-0.84198-0.23466-0.47470
   0   6  -9   14.05   17.88  28 0.21036-0.34327 0.93898-0.78719-0.23501-0.56239
   0  19   7    4.42   25.22  28 0.21036-0.10572 0.93898-0.45935-0.23501 0.85232
   1   1  -7   35.22   21.50  28 0.21685-0.21659 0.93908-0.91421-0.22852-0.37362
   1   6   4 1518.08   26.63  29 0.22212-0.05720 0.93912-0.78863-0.22325 0.59494
   1   9   5  179.40   20.36  29 0.22193-0.04196 0.93912-0.71311-0.22343 0.68373
   1  13   6   13.37   21.37  28 0.21916-0.02502 0.93910-0.61239-0.22621 0.77551
   1  18   7   44.19   25.50  29 0.22796-0.01693 0.93911-0.48902-0.21736 0.85750
   1  19   7   13.59   18.07  28 0.21036-0.00033 0.93898-0.46268-0.23501 0.87445
   2  -1  -6   12.21   13.51  28 0.21036-0.09038 0.93898-0.96394-0.23501-0.26124
   2  -1   0  220.31   21.94  28 0.21651-0.00757 0.93908-0.96361-0.22887 0.26330
   2   4  -9   16.74   25.95  29 0.23033-0.15373 0.93909-0.83527-0.21497-0.54555
   2   6   4    4.69   17.62  29 0.23033 0.03924 0.93909-0.79235-0.21497 0.60761
   2  13   6  115.29   22.23  29 0.22288 0.07717 0.93912-0.61253-0.22248 0.78910
   2  19   7    2.07   18.39  28 0.21036 0.10399 0.93898-0.45958-0.23501 0.88744
   3  -1  -6    0.86   25.25  28 0.22002 0.00515 0.93911-0.96588-0.22535-0.25326
   3   0  -7   -4.12   20.87  29 0.22036-0.00973 0.93911-0.93803-0.22501-0.34209
   3   2   2  339.33   19.53  28 0.21264 0.13182 0.93902-0.88599-0.23273 0.46108
   3   4   3   -3.14   18.46  29 0.22036 0.13864 0.93911-0.83847-0.22501 0.54350
   3   7   4  487.26   16.82  28 0.21036 0.16443 0.93898-0.76460-0.23501 0.64256
   3  10   5  150.55   16.25  28 0.21036 0.17867 0.93898-0.68384-0.23501 0.72794
   3  14   6   91.13   24.34  28 0.21678 0.18710 0.93908-0.58440-0.22860 0.81030
   4  -2  -4    3.66   29.40  30 0.24925 0.11001 0.93859-0.98773-0.19570-0.08845
   4  -2  -3  469.75   26.30  29 0.22694 0.14702 0.93911-0.98894-0.21839 0.02220
   4  -1  -1   10.56   12.33  28 0.21036 0.19360 0.93898-0.96322-0.23501 0.21606
   4   0   0   99.73   13.57  28 0.21036 0.20885 0.93898-0.93897-0.23501 0.30469
   4   3   2  270.01   14.75  28 0.21036 0.23905 0.93898-0.86189-0.23501 0.48140
   4   5   3   20.87   19.03  28 0.21036 0.25179 0.93898-0.80792-0.23501 0.56792
   4   8   4   29.08   14.41  28 0.21036 0.26778 0.93898-0.73595-0.23501 0.65838
   4  11   5    6.15   21.61  29 0.23033 0.26424 0.93909-0.66650-0.21497 0.73200
   4  12   5   29.54   16.83  28 0.21036 0.28423 0.93898-0.64064-0.23501 0.75128
   4  16   6   16.53   27.03  29 0.22767 0.28361 0.93911-0.54243-0.21766 0.82753
   5  -1  -3   53.82   20.47  28 0.21140 0.26754 0.93900-0.96317-0.23396 0.05493
   5   0  -1    2.36   19.06  28 0.21036 0.29979 0.93898-0.93549-0.23501 0.23390
   5   1  -7  172.28   41.37  30 0.25007 0.16942 0.93855-0.91205-0.19486-0.33819
   5   1   0   85.18   19.25  28 0.21346 0.31077 0.93904-0.91119-0.23192 0.31851
   5   7   3  237.35   15.92  28 0.21036 0.35891 0.93898-0.76419-0.23501 0.58875
   5  10   4   -5.83   16.36  28 0.21036 0.37317 0.93898-0.68680-0.23501 0.67777
   5  14   5    6.44   18.91  28 0.21036 0.38805 0.93898-0.58686-0.23501 0.76593
   6   1  -6   30.88   36.26  29 0.23877 0.30012 0.93894-0.91270-0.20641-0.22080
   6   3   0  187.85   16.55  28 0.21036 0.41856 0.93898-0.86549-0.23501 0.34084
   6   4   1   93.75   22.03  29 0.22854 0.41574 0.93910-0.84038-0.21678 0.41224
   6   9   3   32.18   17.55  28 0.21036 0.46138 0.93898-0.70869-0.23501 0.60361
   6  12   4   -1.14   25.44  29 0.22036 0.46753 0.93911-0.63577-0.22501 0.68401
   6  13   4   20.84   19.39  28 0.21036 0.48069 0.93898-0.61354-0.23501 0.69837
   7   2  -4   -2.65   25.32  29 0.22036 0.45324 0.93911-0.88684-0.22501-0.00595
   7   3  -2   99.98   17.40  28 0.21036 0.49277 0.93898-0.86396-0.23501 0.18066
   7   4  -1   48.12   17.34  28 0.21036 0.50915 0.93898-0.83971-0.23501 0.26969
   7   7   1    4.77   17.01  28 0.21036 0.53764 0.93898-0.76158-0.23501 0.44638
   7   9   2   21.14   25.95  29 0.22067 0.54391 0.93911-0.71375-0.22470 0.52596
   8   5  -3   10.09   19.68  28 0.21036 0.58246 0.93898-0.81205-0.23501 0.10944
  -6  19  -2    8.18   18.85  29 0.23124-0.88540 0.93928-0.45899-0.21467-0.06794
  -6  19  -1    2.81   18.66  29 0.23124-0.87248 0.93928-0.45998-0.21467 0.02068
  -6  20  -1   39.34   27.32  30 0.24953-0.88870 0.93877-0.43367-0.19604 0.00222
  -6  20   0   -4.00   26.15  30 0.24117-0.86701 0.93907-0.43451-0.20459 0.09829
  -6  21   1    3.36   19.15  29 0.23124-0.84520 0.93928-0.41131-0.21467 0.19717
  -5  13  -2    7.03   15.67  29 0.23124-0.78650 0.93928-0.61336-0.21467-0.05082
  -5  13  -1   50.68   21.35  29 0.23495-0.77386 0.93922-0.61267-0.21091 0.03396
  -5  14  -3   -1.61   23.13  30 0.24117-0.80994 0.93907-0.58737-0.20459-0.14963
  -5  15  -4   29.22   25.44  29 0.24007-0.82257 0.93910-0.56051-0.20571-0.23711
  -5  16  -5    3.28   19.36  29 0.23124-0.82630 0.93928-0.53432-0.21467-0.31590
  -5  16   2  128.42   23.58  29 0.23193-0.72671 0.93927-0.53747-0.21397 0.30253
  -5  22   4    2.85   31.51  30 0.24200-0.70500 0.93905-0.38697-0.20374 0.46937
  -4   9  -3   60.97   19.68  29 0.23508-0.70073 0.93922-0.71427-0.21078-0.12599
  -4   9   0  566.46   22.33  29 0.23324-0.65310 0.93925-0.71458-0.21264 0.14188
  -4  10  -4  156.62   21.18  30 0.24677-0.72307 0.93888-0.68335-0.19886-0.22523
  -4  10   1   46.13   19.50  30 0.24518-0.64878 0.93894-0.68667-0.20049 0.21812
  -4  11  -5   -3.14   15.31  29 0.23124-0.72645 0.93928-0.66352-0.21467-0.29993
  -4  13  -6   26.94   18.14  29 0.23124-0.74213 0.93928-0.61467-0.21467-0.38850
  -3   5  -3  439.52   15.96  29 0.23124-0.58851 0.93928-0.80923-0.21467-0.10395
  -3   5  -2  915.70   19.35  29 0.23124-0.57592 0.93928-0.81431-0.21467-0.01528
  -3   5  -1   86.65   13.07  29 0.23124-0.55981 0.93928-0.81214-0.21467 0.07392
  -3   6  -4  258.69   15.39  29 0.23124-0.60612 0.93928-0.79059-0.21467-0.19230
  -3   7  -5   20.25   14.64  29 0.23124-0.62048 0.93928-0.76356-0.21467-0.28179
  -3   8   2  324.93   27.06  30 0.25135-0.53580 0.93869-0.73764-0.19417 0.31838
  -3   9  -6   -6.90   21.63  29 0.23124-0.64043 0.93928-0.71910-0.21467-0.37364
  -3  11  -7    3.54   24.62  30 0.24117-0.65765 0.93907-0.66013-0.20459-0.46791
  -3  20   6   10.23   24.22  30 0.24216-0.46651 0.93904-0.43600-0.20358 0.68198
  -2   3  -4   31.83   13.51  29 0.23124-0.49914 0.93928-0.86207-0.21467-0.17419
  -2   4  -5   16.98   13.52  29 0.23124-0.51481 0.93928-0.83842-0.21467-0.26373
  -2   7  -7   95.02   17.28  29 0.23124-0.54354 0.93928-0.76087-0.21467-0.44013
  -2  10  -8   15.37   26.19  30 0.24443-0.57114 0.93897-0.68433-0.20126-0.54202
  -2  22   7    6.90   27.78  29 0.23831-0.34192 0.93915-0.38512-0.20750 0.78894
  -1   1  -4  187.28   14.30  29 0.23124-0.39579 0.93928-0.91400-0.21467-0.15706
  -1   2  -5  232.80   19.42  29 0.24097-0.41997 0.93908-0.88791-0.20479-0.25580
  -1   3  -6  414.44   17.00  29 0.23124-0.42621 0.93928-0.86426-0.21467-0.33448
  -1  14   6   26.89   20.88  30 0.24951-0.26391 0.93877-0.58827-0.19606 0.71109
   0   1   1  475.45   28.84  29 0.23124-0.21642 0.93928-0.91480-0.21467 0.30298
   0   3  -7   -3.81   21.67  30 0.24117-0.34561 0.93907-0.86446-0.20459-0.41671
   0   4   3 1092.82   27.39  30 0.24130-0.19640 0.93907-0.83899-0.20445 0.46991
   0   7  -9    5.34   18.44  29 0.23124-0.36537 0.93928-0.76385-0.21467-0.58448
   0   9   5  125.19   19.64  30 0.24836-0.17332 0.93882-0.71511-0.19724 0.64059
   0  13   6   11.30   14.85  29 0.23124-0.14184 0.93928-0.61244-0.21467 0.74459
   0  18   7   -0.34   17.59  29 0.23124-0.12639 0.93928-0.48578-0.21467 0.83279
   1  -1  -5  149.42   14.61  29 0.23124-0.20067 0.93928-0.96283-0.21467-0.21086
   1   0  -6  510.34   18.24  29 0.23124-0.21627 0.93928-0.93873-0.21467-0.29946
   1   3  -8    9.49   16.21  29 0.23124-0.24458 0.93928-0.86221-0.21467-0.47677
   1  12   6  148.41   21.28  30 0.24748-0.05214 0.93885-0.63984-0.19813 0.74881
   1  17   7   60.60   25.16  29 0.23863-0.02890 0.93914-0.51150-0.20717 0.84310
   2   0   1    1.44   12.85  29 0.23124-0.00721 0.93928-0.93964-0.21467 0.33841
   2   2  -8   10.97   16.24  29 0.23124-0.14003 0.93928-0.88535-0.21467-0.45869
   2  12   6  319.79   23.39  30 0.24783 0.05217 0.93884-0.64067-0.19778 0.76549
   2  17   7   15.64   26.56  29 0.23715 0.07698 0.93917-0.50885-0.20868 0.85938
   2  18   7   24.28   18.36  29 0.23124 0.08440 0.93928-0.48965-0.21467 0.87085
   3  -1   0   26.22   12.58  29 0.23124 0.08225 0.93928-0.96339-0.21467 0.26734
   3   0   1   -7.54   17.42  30 0.24117 0.08744 0.93907-0.93851-0.20459 0.34594
   3   4  -9   15.33   26.46  30 0.24423-0.06365 0.93897-0.83746-0.20146-0.54382
   3   6   4  262.84   15.12  29 0.23124 0.14303 0.93928-0.78524-0.21467 0.61960
   3   9   5  199.43   21.36  29 0.23259 0.15640 0.93926-0.70879-0.21331 0.70590
   3  13   6   20.24   24.48  29 0.23984 0.16462 0.93911-0.61311-0.20594 0.79066
   4   1   1   22.66   12.60  29 0.23124 0.20312 0.93928-0.91672-0.21467 0.37477
   4   2  -8    5.15   30.28  30 0.24160 0.05928 0.93906-0.88866-0.20414-0.43601
   4   7   4   -1.52   14.51  29 0.23124 0.24671 0.93928-0.75959-0.21467 0.63610
   4  10   5   28.62   22.43  29 0.23124 0.25907 0.93928-0.68088-0.21467 0.72011
   4  15   6   -6.70   18.67  29 0.23124 0.27706 0.93928-0.56221-0.21467 0.81574
   5  -1  -2  128.34   19.88  29 0.23667 0.25713 0.93918-0.96317-0.20917 0.11876
   5   2   1  199.74   15.15  29 0.23124 0.30757 0.93928-0.88789-0.21467 0.38997
   5   4   2   28.27   13.65  29 0.23124 0.32321 0.93928-0.84179-0.21467 0.48166
   5   6   3   -1.38   14.50  29 0.23124 0.33720 0.93928-0.78671-0.21467 0.56755
   5   9   4   33.28   15.94  29 0.23124 0.35244 0.93928-0.71364-0.21467 0.65711
   5  12   5    0.10   24.64  30 0.24117 0.35712 0.93907-0.63699-0.20459 0.73448
   5  13   5   44.73   18.06  29 0.23124 0.36883 0.93928-0.61699-0.21467 0.74826
   6   0  -4    6.35   22.13  29 0.24112 0.32829 0.93907-0.93849-0.20463-0.04440
   6   0  -3    2.64   21.65  30 0.25105 0.33450 0.93870-0.94163-0.19448 0.03433
   6   1  -1  142.74   22.17  29 0.23822 0.37528 0.93915-0.91240-0.20759 0.22340
   6   2   0  504.98   23.19  30 0.24396 0.38499 0.93898-0.88955-0.20174 0.30735
   6   8   3  117.62   17.08  29 0.23124 0.44166 0.93928-0.73431-0.21467 0.58319
   6  11   4   12.06   24.95  29 0.23124 0.45434 0.93928-0.65738-0.21467 0.66979
   7   2  -5    0.93   25.42  30 0.25105 0.40893 0.93870-0.89014-0.19448-0.12512
   7   2  -3    8.15   17.10  29 0.23124 0.45826 0.93928-0.88818-0.21467 0.07220
   7   3  -1  112.72   23.75  29 0.23864 0.47940 0.93914-0.86216-0.20716 0.24070
   7   6   1   -9.84   17.20  29 0.23124 0.51537 0.93928-0.78530-0.21467 0.42495
   7   8   2   43.34   25.81  29 0.23620 0.52690 0.93919-0.73589-0.20964 0.50815
   8   5  -2  128.04   20.08  29 0.23124 0.57714 0.93928-0.81199-0.21467 0.17721
   8   6  -1   -3.23   19.14  29 0.23124 0.59223 0.93928-0.78721-0.21467 0.26708
  -6  21  -1  -12.50   27.51  31 0.26050-0.90190 0.93828-0.40925-0.18469-0.00974
  -6  21   0    5.14   19.37  30 0.25066-0.88076 0.93880-0.41063-0.19483 0.08848
  -6  22   1   32.38   19.93  30 0.25066-0.86445 0.93880-0.38549-0.19483 0.17596
  -5  14  -2    1.20   21.76  31 0.26050-0.81073 0.93828-0.58416-0.18469-0.08073
  -5  14  -1   74.18   21.77  31 0.26220-0.79940 0.93817-0.58533-0.18293 0.00638
  -5  14   0  119.58   16.28  30 0.25066-0.77443 0.93880-0.58722-0.19483 0.10689
  -5  15  -3   29.26   23.32  31 0.26511-0.82996 0.93798-0.55790-0.17991-0.17367
  -5  15   1  101.53   22.06  30 0.25151-0.76110 0.93876-0.56273-0.19396 0.19407
  -5  16  -4  -10.66   17.84  30 0.25066-0.83651 0.93880-0.53777-0.19483-0.24871
  -5  19   3   28.59   24.38  31 0.26423-0.74243 0.93804-0.45997-0.18082 0.35812
  -4   9  -2  288.33   14.99  30 0.25066-0.69975 0.93880-0.71265-0.19483-0.05281
  -4   9  -1   -1.93   13.21  30 0.25066-0.68492 0.93880-0.71387-0.19483 0.03598
  -4  10  -3   62.92   20.07  31 0.26922-0.73115 0.93768-0.68218-0.17564-0.16018
  -4  11  -4  205.17   21.90  31 0.27029-0.74585 0.93760-0.65498-0.17452-0.24880
  -4  12  -5   22.28   15.80  30 0.25066-0.74507 0.93880-0.63767-0.19483-0.31963
  -4  14  -6  214.48   19.23  30 0.25066-0.75913 0.93880-0.58659-0.19483-0.40622
  -3   6  -3  203.57   19.32  30 0.25379-0.61400 0.93865-0.78982-0.19162-0.12672
  -3   6   0 2804.56   36.42  30 0.25516-0.56977 0.93858-0.78864-0.19020 0.13739
  -3   7  -4  500.06   20.98  31 0.26983-0.64182 0.93764-0.75713-0.17500-0.23154
  -3   8  -5   64.52   20.66  30 0.25066-0.64274 0.93880-0.74080-0.19483-0.30188
  -3  10  -6  192.12   22.72  31 0.26941-0.66926 0.93767-0.68036-0.17544-0.40709
  -3  12  -7   15.58   17.45  30 0.25066-0.67222 0.93880-0.63941-0.19483-0.48062
  -2   3  -3   99.26   13.75  30 0.25066-0.50489 0.93880-0.86363-0.19483-0.10615
  -2   3  -1   36.33   19.14  31 0.27029-0.49367 0.93760-0.86023-0.17452 0.05036
  -2   5  -5  134.87   19.26  31 0.26812-0.55026 0.93776-0.80800-0.17678-0.30093
  -2   6  -6  175.85   15.96  30 0.25066-0.54888 0.93880-0.78631-0.19483-0.37185
  -2   7   3    5.71   24.43  31 0.27830-0.44291 0.93692-0.76144-0.16614 0.39550
  -2   8  -7   -0.86   16.72  30 0.25066-0.56445 0.93880-0.73677-0.19483-0.46134
  -2  11  -8   41.41   26.76  30 0.25977-0.58767 0.93833-0.66056-0.18545-0.55863
  -2  12   5   45.70   24.46  31 0.27178-0.40635 0.93748-0.63635-0.17296 0.58062
  -2  16   6  -10.10   22.15  31 0.26050-0.38035 0.93828-0.53662-0.18469 0.68069
  -1   1  -3  298.56   19.72  30 0.25460-0.40487 0.93861-0.91459-0.19078-0.09253
  -1   5  -7  105.51   15.70  30 0.25066-0.45725 0.93880-0.80806-0.19483-0.44223
  -1   8  -8   18.46   24.11  31 0.27029-0.49078 0.93760-0.73067-0.17452-0.54939
  -1  10   5   38.21   18.70  30 0.25830-0.28795 0.93841-0.68700-0.18696 0.61172
  -1  19   7   52.40   18.39  30 0.25066-0.24960 0.93880-0.46267-0.19483 0.79825
   0   5  -8   66.45   17.28  30 0.25066-0.36747 0.93880-0.80893-0.19483-0.51291
   0   6   4 1064.58   22.41  30 0.25066-0.19063 0.93880-0.78739-0.19483 0.54842
   0   8  -9    3.38   26.29  31 0.26050-0.39345 0.93828-0.73300-0.18469-0.61188
   0  12   6  154.53   21.54  31 0.26454-0.17402 0.93802-0.63788-0.18050 0.71232
   0  17   7    8.07   16.95  30 0.25066-0.14649 0.93880-0.51176-0.19483 0.81149
   1   0   1    6.94   23.62  31 0.26586-0.14663 0.93793-0.93886-0.17913 0.28560
   1   2  -7  113.66   21.36  31 0.26671-0.26460 0.93787-0.88362-0.17825-0.42383
   1   3   3   24.69   18.11  30 0.25066-0.10124 0.93880-0.86103-0.19483 0.47680
   1   4  -8   -9.81   22.81  31 0.26050-0.27502 0.93828-0.83865-0.18469-0.50819
   1   6  -9   19.52   18.80  30 0.25066-0.28032 0.93880-0.78759-0.19483-0.58657
   1   8   5  987.77   19.91  30 0.25066-0.07066 0.93880-0.73583-0.19483 0.65410
   1  16   7    5.84   24.16  31 0.26050-0.05090 0.93828-0.53756-0.18469 0.82269
   2  -2  -4  354.12   23.60  30 0.25203-0.10248 0.93874-0.98842-0.19343-0.12641
   2  -2  -1   48.06   19.61  31 0.26863-0.07447 0.93773-0.98822-0.17625 0.12264
   2   1  -7    7.14   20.96  30 0.25941-0.15392 0.93835-0.91187-0.18581-0.39921
   2   1   2 3813.55   37.63  30 0.25123-0.01146 0.93878-0.91164-0.19425 0.40542
   2   3   3   94.43   13.47  30 0.25066 0.00353 0.93880-0.86585-0.19483 0.49598
   2   5  -9  -11.65   25.74  31 0.26050-0.18388 0.93828-0.81034-0.18469-0.57768
   2   5   4   99.08   13.33  30 0.25066 0.01902 0.93880-0.81041-0.19483 0.58245
   2   8   5   75.50   14.55  30 0.25066 0.03385 0.93880-0.73777-0.19483 0.67215
   2  16   7   28.26   25.33  30 0.25183 0.06202 0.93875-0.53308-0.19364 0.84353
   3  -2  -1  166.51   20.42  30 0.25150 0.04772 0.93876-0.98764-0.19397 0.15718
   3   1   2   29.31   17.95  30 0.25890 0.08451 0.93838-0.91086-0.18634 0.41440
   3   2  -8   37.50   16.70  30 0.25066-0.05530 0.93880-0.88598-0.19483-0.46112
   3   3   3   -0.35   13.47  30 0.25066 0.10755 0.93880-0.86066-0.19483 0.51053
   3   8   5   69.79   20.84  31 0.26758 0.12246 0.93780-0.73986-0.17734 0.67432
   3  12   6    6.34   16.19  30 0.25066 0.15199 0.93880-0.63384-0.19483 0.77451
   4  -2  -2   90.44   14.07  30 0.25066 0.13890 0.93880-0.98812-0.19483 0.08723
   4   2   2   33.41   13.48  30 0.25066 0.19755 0.93880-0.88900-0.19483 0.44191
   4   4  -9   -5.52   19.11  30 0.25066 0.03469 0.93880-0.83563-0.19483-0.53248
   4   4   3   11.37   13.11  30 0.25066 0.21341 0.93880-0.83903-0.19483 0.53069
   4   6   4   45.69   20.30  31 0.26596 0.21252 0.93792-0.78964-0.17903 0.60456
   4   9   5   14.49   21.86  31 0.27029 0.22537 0.93760-0.71602-0.17452 0.69051
   4  13   6   11.55   25.10  31 0.26856 0.24124 0.93773-0.61457-0.17632 0.78209
   4  14   6  175.46   19.11  30 0.25066 0.25946 0.93880-0.59029-0.19483 0.79817
   5  -1  -5    2.38   37.44  33 0.30889 0.14067 0.93328-0.95745-0.13365-0.22168
   5   0   0   13.11   18.61  31 0.26587 0.25797 0.93793-0.93924-0.17912 0.26712
   5   3   2   40.29   13.78  30 0.25066 0.30311 0.93880-0.85954-0.19483 0.45758
   5   5   3  168.38   21.23  30 0.25379 0.31550 0.93865-0.80880-0.19162 0.54333
   5   8   4   70.83   15.49  30 0.25066 0.33285 0.93880-0.73699-0.19483 0.63689
   5  11   5   42.11   25.15  30 0.25349 0.34381 0.93867-0.65852-0.19192 0.71866
   6   0  -2   31.48   21.67  30 0.25066 0.34724 0.93880-0.93520-0.19483 0.12132
   6   3   1  233.11   16.59  30 0.25066 0.39245 0.93880-0.86040-0.19483 0.38678
   6   5   2   15.40   15.62  30 0.25066 0.40861 0.93880-0.81347-0.19483 0.47724
   6   7   3    4.28   16.38  30 0.25066 0.42057 0.93880-0.75809-0.19483 0.56270
   6  10   4   10.72   18.72  30 0.25066 0.43600 0.93880-0.68341-0.19483 0.65119
   7   2  -2    9.71   16.89  30 0.25066 0.45372 0.93880-0.88824-0.19483 0.13990
   7   5   1   21.36   24.04  31 0.26433 0.48699 0.93803-0.81426-0.18072 0.39311
   7   7   2   17.89   25.47  30 0.25746 0.50531 0.93846-0.76076-0.18783 0.48661
   8   4  -3   -2.88   19.13  30 0.25066 0.54383 0.93880-0.83800-0.19483 0.06947
   8   4  -2    4.34   27.13  30 0.25066 0.55201 0.93880-0.83056-0.19483 0.15708
   8   5  -1   59.95   27.51  30 0.25533 0.56753 0.93858-0.80965-0.19003 0.23972
  -6  22   0   41.49   19.33  31 0.27060-0.89761 0.93752-0.38302-0.17481 0.06841
  -6  23   1    5.49   19.58  31 0.27060-0.88161 0.93752-0.35911-0.17481 0.15697
  -5  15  -2  163.51   23.27  31 0.27060-0.82637 0.93752-0.56264-0.17481-0.09069
  -5  15  -1   18.94   21.97  32 0.28146-0.82032 0.93657-0.55975-0.16344-0.01368
  -5  15   0  150.25   22.17  31 0.27657-0.80067 0.93702-0.56036-0.16857 0.07996
  -5  16  -3    5.93   23.13  32 0.29005-0.84874 0.93567-0.52709-0.15437-0.19846
  -5  16   1  107.48   22.25  32 0.28873-0.79630 0.93582-0.53188-0.15577 0.15460
  -5  17  -4    6.18   18.50  31 0.27060-0.85221 0.93752-0.50872-0.17481-0.26801
  -5  17   2  101.02   23.18  31 0.27060-0.76447 0.93752-0.51047-0.17481 0.26313
  -5  18  -4   43.29   26.00  32 0.28265-0.86546 0.93645-0.48282-0.16218-0.28086
  -5  23   4   72.02   34.11  32 0.29204-0.75598 0.93545-0.35746-0.15226 0.41575
  -4  10  -2   92.42   18.99  32 0.28448-0.73103 0.93627-0.68284-0.16026-0.08775
  -4  10   0  778.05   24.09  31 0.27679-0.69617 0.93700-0.68612-0.16834 0.09728
  -4  12  -4  455.66   23.08  32 0.28932-0.76425 0.93576-0.62958-0.15514-0.27014
  -4  12   2   39.84   20.07  32 0.28692-0.67481 0.93602-0.63382-0.15767 0.26328
  -4  13  -5   27.57   16.55  31 0.27060-0.76288 0.93752-0.61091-0.17481-0.33869
  -4  15  -6   11.04   19.13  31 0.27060-0.77501 0.93752-0.55622-0.17481-0.42662
  -4  16  -6    1.63   25.96  32 0.28035-0.78784 0.93668-0.53255-0.16460-0.43795
  -3   6  -2   13.20   12.67  31 0.27060-0.61545 0.93752-0.78792-0.17481-0.05549
  -3   6  -1 1015.04   23.77  31 0.27162-0.60196 0.93744-0.78847-0.17375 0.03222
  -3   7   1    9.03   18.02  31 0.27060-0.57015 0.93752-0.76255-0.17481 0.21035
  -3   9  -5  191.55   20.86  32 0.28400-0.67045 0.93632-0.70738-0.16076-0.33484
  -3  11  -6  204.45   23.05  32 0.28722-0.68688 0.93598-0.65490-0.15737-0.42651
  -3  13  -7   46.16   19.04  31 0.27060-0.68976 0.93752-0.61107-0.17481-0.49872
  -3  15   5  263.83   31.39  32 0.29399-0.53434 0.93522-0.55818-0.15019 0.53855
  -3  19   6   44.71   30.59  32 0.29572-0.52116 0.93501-0.45702-0.14835 0.62505
  -2   3  -2   15.23   13.04  31 0.27060-0.50866 0.93752-0.86065-0.17481-0.03757
  -2   4  -4  268.57   14.94  31 0.27060-0.53859 0.93752-0.83365-0.17481-0.21481
  -2   7  -6  700.63   18.44  31 0.27060-0.57122 0.93752-0.76384-0.17481-0.39238
  -2   9  -7   45.75   16.31  31 0.27060-0.58492 0.93752-0.71176-0.17481-0.48142
  -2   9   4  105.52   23.87  32 0.29154-0.44224 0.93551-0.70905-0.15279 0.47026
  -2  12  -8   48.29   26.44  31 0.27980-0.60619 0.93673-0.63201-0.16518-0.57726
  -2  21   7    6.37   18.57  31 0.27060-0.37571 0.93752-0.41134-0.17481 0.75717
  -1   1  -2  310.46   18.09  31 0.27060-0.40585 0.93752-0.91347-0.17481-0.01966
  -1   1  -1 4702.29   53.46  31 0.27060-0.39030 0.93752-0.91166-0.17481 0.06856
  -1   2  -4    2.60   17.75  32 0.29005-0.45275 0.93567-0.88050-0.15437-0.21694
  -1   3  -5  269.89   19.83  31 0.27856-0.45760 0.93684-0.86146-0.16649-0.29460
  -1   4  -6  128.53   15.08  31 0.27060-0.46355 0.93752-0.83339-0.17481-0.37440
  -1   5   3 1129.68   32.82  31 0.27119-0.33108 0.93747-0.81182-0.17419 0.42184
  -1   6  -7  711.21   19.33  31 0.27060-0.48010 0.93752-0.78656-0.17481-0.46293
  -1   7   4   10.63   17.72  32 0.28415-0.32832 0.93630-0.76185-0.16060 0.49829
  -1  13   6  130.03   21.44  32 0.28210-0.29734 0.93651-0.61036-0.16277 0.67605
  -1  18   7   31.13   17.87  31 0.27060-0.26999 0.93752-0.48463-0.17481 0.77657
   0   0  -4 1052.57   21.72  31 0.27060-0.32987 0.93752-0.93578-0.17481-0.17979
   0   1  -5   83.64   18.92  31 0.27060-0.34604 0.93752-0.91367-0.17481-0.26833
   0   2  -6  154.37   15.03  31 0.27060-0.35839 0.93752-0.88362-0.17481-0.35656
   0   2   2 1040.50   29.65  31 0.27060-0.24072 0.93752-0.88711-0.17481 0.35123
   0   4  -7  239.90   22.00  31 0.27386-0.37930 0.93725-0.83805-0.17141-0.44937
   0   6  -8    8.67   16.39  31 0.27060-0.38984 0.93752-0.78706-0.17481-0.53566
   0   8   5   23.14   18.66  32 0.28720-0.21316 0.93599-0.73659-0.15738 0.59947
   0   9  -9  -18.15   27.48  32 0.28035-0.41313 0.93668-0.70806-0.16460-0.63282
   0  16   7   10.66   23.92  31 0.27813-0.17390 0.93688-0.53512-0.16694 0.78748
   1  -1  -4  119.26   19.04  32 0.28923-0.24288 0.93577-0.95954-0.15524-0.18141
   1  -1   0 5144.28   76.23  32 0.28318-0.17905 0.93640-0.96165-0.16162 0.17887
   1   1  -6  250.84   21.37  32 0.28922-0.27096 0.93577-0.90840-0.15524-0.35825
   1   1   2  310.29   22.99  32 0.28966-0.15593 0.93572-0.91246-0.15478 0.34990
   1   5   4 1616.68   24.30  31 0.27060-0.10579 0.93752-0.81434-0.17481 0.54731
   1   7  -9   18.38   25.99  31 0.27757-0.30641 0.93693-0.76077-0.16752-0.61408
   1  11   6    6.97   14.36  31 0.27060-0.07657 0.93752-0.66221-0.17481 0.72391
   1  15   7   55.79   23.82  31 0.27138-0.06216 0.93746-0.55767-0.17400 0.80718
   2   0  -6  237.05   21.28  32 0.28740-0.16485 0.93596-0.93391-0.15717-0.33873
   2   3  -8    7.62   16.18  31 0.27060-0.17939 0.93752-0.86028-0.17481-0.49880
   2   7   5  840.90   23.29  31 0.27821 0.00612 0.93688-0.75966-0.16685 0.64413
   2  11   6   12.75   15.27  31 0.27060 0.02859 0.93752-0.66380-0.17481 0.74331
   2  15   7   51.07   17.95  31 0.27060 0.04421 0.93752-0.55769-0.17481 0.82600
   3   5  -9   32.85   27.24  32 0.28549-0.10342 0.93617-0.80931-0.15919-0.58545
   3   5   4   17.27   13.87  31 0.27060 0.10338 0.93752-0.81414-0.17481 0.58255
   3  11   6  147.97   16.84  31 0.27060 0.13389 0.93752-0.65675-0.17481 0.75561
   3  16   7    7.60   19.52  31 0.27060 0.14825 0.93752-0.53493-0.17481 0.84613
   4  -1   0   77.66   13.12  31 0.27060 0.14877 0.93752-0.96368-0.17481 0.24502
   4   0   1   -2.88   12.68  31 0.27060 0.16291 0.93752-0.93710-0.17481 0.33328
   4   3   3    3.92   19.17  32 0.29005 0.17482 0.93567-0.86539-0.15437 0.49402
   4  12   6   13.23   25.78  32 0.28062 0.22891 0.93665-0.63517-0.16432 0.76695
   5  -1  -1   21.99   12.99  31 0.27060 0.23840 0.93752-0.96158-0.17481 0.17374
   5   1   1   50.58   14.45  31 0.27060 0.26817 0.93752-0.91248-0.17481 0.35058
   5   7   4   46.85   15.91  31 0.27060 0.31243 0.93752-0.75992-0.17481 0.61560
   5  10   5   -2.62   17.08  31 0.27060 0.32574 0.93752-0.68199-0.17481 0.70137
   6   0  -5    0.08   28.89  31 0.27060 0.28319 0.93752-0.93404-0.17481-0.16247
   6   0  -1   10.67   20.92  31 0.28024 0.33312 0.93669-0.93411-0.16472 0.18046
   6   1   0   45.55   21.90  31 0.27060 0.35772 0.93752-0.90707-0.17481 0.27857
   6   4   2   15.55   15.01  31 0.27060 0.38617 0.93752-0.83347-0.17481 0.45513
   6   9   4    2.13   17.27  31 0.27060 0.41622 0.93752-0.70884-0.17481 0.63215
   7   1  -4    0.86   24.51  32 0.28035 0.39292 0.93668-0.90867-0.16460-0.06635
   7   1  -3    6.06   24.36  32 0.28409 0.40542 0.93631-0.91191-0.16067 0.01883
   7   2  -1   26.21   16.59  31 0.27060 0.44624 0.93752-0.88422-0.17481 0.20797
   7   3   0  101.10   17.41  31 0.27060 0.46267 0.93752-0.85823-0.17481 0.29574
   8   3  -3   19.25   27.05  32 0.28906 0.50539 0.93579-0.86011-0.15542 0.03085
  -5  16  -2   31.69   22.22  32 0.28977-0.84532 0.93601-0.53560-0.15474-0.11172
  -5  16  -1  242.63   23.52  33 0.30809-0.84431 0.93368-0.52883-0.13520-0.04249
  -5  16   0  105.80   22.47  33 0.30682-0.82868 0.93386-0.52957-0.13657 0.04751
  -5  17  -3  -18.53   17.08  32 0.28977-0.85977 0.93601-0.50942-0.15474-0.20016
  -5  18   2   37.84   22.45  33 0.30731-0.80032 0.93379-0.48082-0.13603 0.22337
  -5  19  -4   25.60   26.30  32 0.29689-0.87764 0.93517-0.45672-0.14719-0.29535
  -5  20   3   -4.00   24.60  33 0.29942-0.77830 0.93486-0.43269-0.14448 0.32155
  -4  10  -1   58.25   14.36  32 0.28977-0.72279 0.93601-0.68327-0.15474-0.00566
  -4  11  -3  315.42   16.54  32 0.28977-0.75183 0.93601-0.65853-0.15474-0.18235
  -4  11   1   16.19   19.15  32 0.29215-0.69619 0.93574-0.65933-0.15222 0.16943
  -4  13  -4   36.78   22.04  33 0.30692-0.78184 0.93384-0.60413-0.13646-0.28815
  -4  14  -5  234.46   18.01  32 0.28977-0.78024 0.93601-0.58228-0.15474-0.35869
  -4  14   3  100.50   21.90  32 0.29940-0.67414 0.93486-0.58319-0.14451 0.33803
  -4  15  -5  -12.26   23.65  33 0.29942-0.79452 0.93486-0.55850-0.14448-0.37067
  -3   7  -3   53.80   13.27  32 0.28977-0.64726 0.93601-0.76157-0.15474-0.16428
  -3   8  -4  156.33   14.76  32 0.28977-0.66297 0.93601-0.73577-0.15474-0.25326
  -3  10  -5  137.56   21.17  33 0.30902-0.69327 0.93354-0.67734-0.13420-0.36116
  -3  10   3    6.59   25.84  34 0.31978-0.58928 0.93187-0.68121-0.12258 0.33408
  -3  12  -6  -27.85   22.81  33 0.29942-0.70267 0.93486-0.63221-0.14448-0.44071
  -3  14  -7  100.58   18.15  32 0.28977-0.70506 0.93601-0.58221-0.15474-0.51774
  -3  15  -7   -5.54   25.74  33 0.29942-0.71880 0.93486-0.55754-0.14448-0.53030
  -2   4  -3   35.80   18.62  32 0.29015-0.54531 0.93597-0.83752-0.15434-0.14667
  -2   5  -4   95.62   19.42  33 0.30563-0.57229 0.93402-0.80555-0.13784-0.25174
  -2   6  -5    1.27   13.58  32 0.28977-0.57453 0.93601-0.78578-0.15474-0.32422
  -2   8  -6   36.88   20.57  32 0.29158-0.59329 0.93581-0.73823-0.15283-0.41669
  -2  10  -7    0.93   16.35  32 0.28977-0.60493 0.93601-0.68471-0.15474-0.50229
  -2  13  -8    1.74   18.59  32 0.28977-0.61956 0.93601-0.60940-0.15474-0.59136
  -2  15   6   17.06   21.98  33 0.29972-0.41835 0.93482-0.55816-0.14416 0.63902
  -2  20   7   28.46   25.46  33 0.30382-0.40980 0.93427-0.43307-0.13978 0.72485
  -1   5  -6  402.50   21.89  32 0.29242-0.48667 0.93571-0.81261-0.15194-0.39799
  -1   9  -8   28.60   17.03  32 0.28977-0.51027 0.93601-0.70608-0.15474-0.56900
  -1  17   7   90.52   24.51  32 0.28977-0.29115 0.93601-0.50665-0.15474 0.75340
   0   7  -8    2.49   23.15  33 0.29942-0.41820 0.93486-0.75676-0.14448-0.56444
   0  10  -9   -9.11   27.25  33 0.29942-0.43260 0.93486-0.68145-0.14448-0.65345
   0  11   6    2.29   14.63  32 0.28977-0.20064 0.93601-0.65859-0.15474 0.68399
   0  15   7   60.20   24.13  32 0.29131-0.18784 0.93584-0.55582-0.15312 0.76903
   1   0  -5    0.90   17.35  33 0.29942-0.26874 0.93486-0.93301-0.14448-0.28047
   1   3  -7   58.82   20.94  33 0.30608-0.30229 0.93396-0.85533-0.13736-0.46419
   1   5  -8   34.25   23.00  32 0.29331-0.30815 0.93560-0.81011-0.15099-0.54195
   1   7   5  155.65   14.20  32 0.28977-0.11157 0.93601-0.76029-0.15474 0.61497
   1  10   6    3.91   14.94  32 0.28977-0.09486 0.93601-0.68242-0.15474 0.70106
   1  14   7   -9.65   23.89  33 0.29942-0.09040 0.93486-0.58371-0.14448 0.78242
   2  -1  -5  259.26   21.45  32 0.28991-0.15384 0.93599-0.96048-0.15460-0.25294
   2   2   3 1151.79   21.14  32 0.28977-0.03620 0.93601-0.88452-0.15474 0.45545
   2   4   4  258.81   14.68  32 0.28977-0.02131 0.93601-0.83348-0.15474 0.54350
   2   6  -9   16.40   18.23  32 0.28977-0.21303 0.93601-0.78452-0.15474-0.60801
   2  10   6   60.70   15.34  32 0.28977 0.00903 0.93601-0.68553-0.15474 0.72138
   2  14   7   77.50   17.72  32 0.28977 0.02311 0.93601-0.58155-0.15474 0.80738
   3  -1   1  597.73   21.73  33 0.30399 0.02459 0.93425-0.96006-0.13960 0.28171
   3   1  -7   30.96   22.12  32 0.29695-0.08613 0.93517-0.90671-0.14712-0.41904
   3   2   3   34.16   13.29  32 0.28977 0.06876 0.93601-0.88326-0.15474 0.47124
   3   3  -8   -2.05   23.42  33 0.29942-0.10387 0.93486-0.85734-0.14448-0.51214
   3   4   4  205.63   19.65  32 0.29103 0.08258 0.93587-0.83070-0.15341 0.55893
   3   7   5    0.28   14.12  32 0.28977 0.09906 0.93601-0.76106-0.15474 0.65072
   3  10   6  193.12   23.74  32 0.29086 0.11250 0.93589-0.67946-0.15359 0.73552
   3  14   7   93.23   26.56  33 0.30330 0.11552 0.93434-0.58393-0.14034 0.81318
   3  15   7   25.33   19.07  32 0.28977 0.12955 0.93601-0.56068-0.15474 0.82953
   4  -2  -1    7.81   12.29  32 0.28977 0.11349 0.93601-0.98649-0.15474 0.13618
   4   1  -7    6.47   27.01  33 0.31308 0.00249 0.93294-0.90387-0.12983-0.41848
   4   1   2    2.76   12.78  32 0.28977 0.15972 0.93601-0.91148-0.15474 0.40238
   4   5  -9   12.09   27.47  32 0.29873-0.01338 0.93494-0.80708-0.14522-0.58169
   4   5   4  159.48   15.31  32 0.28977 0.18831 0.93601-0.81055-0.15474 0.58014
   4   8   5   19.54   15.46  32 0.28977 0.20458 0.93601-0.73734-0.15474 0.67071
   4  11   6   32.52   17.70  32 0.28977 0.21742 0.93601-0.65390-0.15474 0.75241
   5  -2  -3   52.24   24.84  33 0.31112 0.16829 0.93323-0.98223-0.13194-0.04564
   5   2   2  174.75   14.52  32 0.28977 0.26342 0.93601-0.88620-0.15474 0.42111
   5   3  -8    5.86   26.46  33 0.30009 0.10589 0.93477-0.85644-0.14377-0.47728
   5   4   3    7.96   14.66  32 0.28977 0.27995 0.93601-0.83791-0.15474 0.51020
   5   6   4   -7.65   15.61  32 0.28977 0.29258 0.93601-0.78103-0.15474 0.59433
   5   9   5   18.72   16.54  32 0.28977 0.30774 0.93601-0.70588-0.15474 0.68187
   6  -1  -3   -9.44   20.53  33 0.29942 0.28375 0.93486-0.95582-0.14448-0.01593
   6   2   1  153.25   15.84  32 0.28977 0.35367 0.93601-0.88746-0.15474 0.35072
   6   3   2   51.03   21.66  33 0.29997 0.35744 0.93478-0.85715-0.14390 0.42609
   6   8   4   40.11   17.95  32 0.28977 0.39682 0.93601-0.73262-0.15474 0.61261
   7   1  -2  198.87   18.01  32 0.28977 0.41404 0.93601-0.90874-0.15474 0.10154
   7   2  -6    3.83   38.60  34 0.33331 0.31219 0.92946-0.87803-0.10781-0.30080
   7   2   0   20.29   23.93  33 0.30723 0.42637 0.93380-0.88358-0.13612 0.26017
   7   4   1   -1.45   17.54  32 0.28977 0.46029 0.93601-0.83719-0.15474 0.36763
   7   8   3   10.86   19.96  32 0.28977 0.48944 0.93601-0.73529-0.15474 0.54454
   8   3  -2   72.81   27.17  32 0.29524 0.51280 0.93538-0.85691-0.14894 0.11174
   8   4  -1    8.40   19.52  32 0.28977 0.53341 0.93601-0.83670-0.15474 0.20512
  -5  17  -2   91.80   15.98  33 0.30930-0.86323 0.93362-0.50705-0.13407-0.13272
  -5  17   1  144.29   23.19  33 0.30930-0.81920 0.93362-0.50757-0.13407 0.13211
  -5  18  -3   13.43   17.54  33 0.30930-0.87544 0.93362-0.47969-0.13407-0.21970
  -5  19  -3    4.10   25.22  33 0.30930-0.88578 0.93362-0.46004-0.13407-0.22259
  -5  20  -4   -8.00   19.38  33 0.30930-0.88982 0.93362-0.42842-0.13407-0.30851
  -5  24   4    5.40   33.84  34 0.33139-0.79450 0.92994-0.32624-0.11010 0.37456
  -4  11  -2  731.80   18.65  33 0.30930-0.75673 0.93362-0.65570-0.13407-0.11471
  -4  11  -1   29.62   19.78  33 0.31153-0.74738 0.93329-0.65961-0.13167-0.02912
  -4  11   0  387.03   21.18  33 0.31188-0.73183 0.93324-0.65881-0.13129 0.05901
  -4  12  -3  720.53   19.09  33 0.30930-0.77238 0.93362-0.63246-0.13407-0.20372
  -4  14  -4  227.91   23.20  34 0.32554-0.79981 0.93100-0.57512-0.11649-0.30816
  -4  16  -5    4.28   24.24  34 0.31885-0.81019 0.93214-0.52753-0.12376-0.39001
  -3   7  -2  265.29   15.08  33 0.30930-0.65345 0.93362-0.75867-0.13407-0.09694
  -3   7   0 1057.61   26.51  33 0.31417-0.62888 0.93289-0.75811-0.12883 0.07485
  -3   8  -3   44.20   19.14  34 0.32834-0.68367 0.93050-0.72554-0.11343-0.20456
  -3   9  -4   -1.57   19.58  33 0.30930-0.68586 0.93362-0.71053-0.13407-0.27531
  -3  13  -6   65.86   23.20  33 0.31411-0.71815 0.93290-0.60707-0.12888-0.45673
  -3  16  -7  -19.66   26.14  34 0.31885-0.73348 0.93214-0.52566-0.12376-0.54804
  -2   4  -2  320.65   20.77  34 0.31885-0.55784 0.93214-0.83145-0.12376-0.08921
  -2   4   0   27.79   19.24  34 0.32174-0.53040 0.93166-0.83123-0.12062 0.08535
  -2   7  -5  852.69   23.25  34 0.32391-0.60526 0.93129-0.75209-0.11827-0.36030
  -2  11  -7    5.87   16.53  33 0.30930-0.62318 0.93362-0.65658-0.13407-0.52337
  -2  19   7    8.47   25.35  34 0.32614-0.43062 0.93090-0.45244-0.11584 0.70018
  -1   2  -3  144.24   18.61  33 0.31295-0.46275 0.93308-0.88407-0.13014-0.15360
  -1   4  -5   29.29   18.41  33 0.31545-0.49444 0.93269-0.83173-0.12744-0.33296
  -1   9   5   -0.16   13.36  33 0.30930-0.33918 0.93362-0.70764-0.13407 0.55794
  -1  10  -8  -17.40   17.25  33 0.30930-0.53047 0.93362-0.67730-0.13407-0.59075
  -1  12   6   -5.58   21.21  34 0.31885-0.33387 0.93214-0.63181-0.12376 0.63690
  -1  16   7   95.54   24.20  34 0.32499-0.32502 0.93110-0.53097-0.11709 0.71967
   0   0  -3   -3.54   12.73  33 0.30930-0.35346 0.93362-0.93329-0.13407-0.13088
   0   3  -6  251.94   15.22  33 0.30930-0.39568 0.93362-0.85476-0.13407-0.39692
   0   3   3  152.90   19.38  34 0.32225-0.27827 0.93157-0.85712-0.12007 0.38538
   0   5  -7   -0.65   14.64  33 0.30930-0.41297 0.93362-0.80588-0.13407-0.48656
   0   5   4   83.14   13.44  33 0.30930-0.25049 0.93362-0.80787-0.13407 0.48798
   0  11  -9   23.39   27.42  34 0.32175-0.45289 0.93166-0.65108-0.12061-0.67520
   0  14   7   44.18   22.71  34 0.32496-0.22022 0.93110-0.58168-0.11713 0.73770
   1   2   3  145.01   18.94  33 0.30930-0.16007 0.93362-0.88096-0.13407 0.41627
   1   4   4  176.99   14.37  33 0.30930-0.14561 0.93362-0.83285-0.13407 0.50573
   1   8  -9    8.61   18.51  33 0.30930-0.33518 0.93362-0.72729-0.13407-0.64500
   1   9   6    6.71   20.22  34 0.32507-0.13123 0.93108-0.70672-0.11700 0.66637
   1  13   7   13.89   23.69  34 0.31908-0.10962 0.93210-0.60654-0.12351 0.76044
   2  -1   1  502.34   19.08  33 0.30930-0.08554 0.93362-0.95855-0.13407 0.25788
   2   0   2   27.94   17.98  33 0.31716-0.07741 0.93241-0.93306-0.12559 0.33730
   2   2  -7   -1.34   15.05  33 0.30930-0.20381 0.93362-0.88186-0.13407-0.45121
   2   4  -8   21.85   16.16  33 0.30930-0.21724 0.93362-0.83027-0.13407-0.54031
   2   6   5    9.86   14.48  33 0.30930-0.02441 0.93362-0.78236-0.13407 0.61240
   2   7  -9    8.74   26.30  33 0.31856-0.24205 0.93219-0.75449-0.12407-0.64001
   2   9   6  300.20   17.30  33 0.30930-0.01065 0.93362-0.70542-0.13407 0.69951
   2  13   7    7.60   17.12  33 0.30930 0.00442 0.93362-0.60631-0.13407 0.78693
   3  -2   0 1000.19   22.64  33 0.30930 0.00510 0.93362-0.98272-0.13407 0.18673
   3   0   2  536.82   16.63  33 0.30930 0.03438 0.93362-0.93225-0.13407 0.36399
   3   6  -9   62.27   26.92  34 0.32581-0.14249 0.93095-0.77612-0.11620-0.62712
   3   6   5   17.39   14.60  33 0.30930 0.07967 0.93362-0.77961-0.13407 0.62829
   3   9   6   12.22   22.47  33 0.31378 0.09034 0.93295-0.70462-0.12924 0.71131
   3  13   7   64.96   26.35  33 0.31372 0.10533 0.93296-0.60319-0.12931 0.79905
   4  -1   1   18.36   17.97  33 0.31582 0.11721 0.93263-0.95653-0.12704 0.28523
   4   2   3   11.80   13.23  33 0.30930 0.15391 0.93362-0.88117-0.13407 0.46886
   4   3  -8   -5.59   25.19  34 0.32834-0.02684 0.93050-0.84815-0.11343-0.52315
   4   4   4  133.39   14.79  33 0.30930 0.16887 0.93362-0.82841-0.13407 0.55708
   4   7   5   26.05   15.48  33 0.30930 0.18455 0.93362-0.75963-0.13407 0.64784
   4  10   6   -3.91   17.59  33 0.30930 0.19849 0.93362-0.67934-0.13407 0.73166
   5  -2  -2   56.54   14.12  33 0.30930 0.18475 0.93362-0.98223-0.13407 0.04474
   5  -1   0   84.87   14.25  33 0.30930 0.21470 0.93362-0.95813-0.13407 0.22321
   5   0   1   -6.60   14.14  33 0.30930 0.22936 0.93362-0.93386-0.13407 0.31020
   5   1   2   12.50   19.90  33 0.31305 0.23981 0.93306-0.90336-0.13003 0.39231
   5   3   3   60.27   14.92  33 0.30930 0.25896 0.93362-0.85562-0.13407 0.48694
   5   8   5   -2.60   16.74  33 0.30930 0.28748 0.93362-0.72987-0.13407 0.66129
   6  -1  -4   27.54   27.04  34 0.33053 0.23894 0.93010-0.95278-0.11104-0.13803
   6  -1  -2   16.62   15.47  33 0.30930 0.28866 0.93362-0.95657-0.13407 0.06340
   6   0   0 1591.04   29.01  33 0.30989 0.31882 0.93353-0.92890-0.13344 0.23821
   6   1   1  129.59   21.98  33 0.31353 0.32999 0.93299-0.90409-0.12951 0.32323
   6   7   4   49.03   17.34  33 0.30930 0.37797 0.93362-0.75555-0.13407 0.59204
   7   1  -5  111.77   27.48  34 0.32456 0.33513 0.93117-0.90333-0.11756-0.20158
   7   1  -1  166.05   17.74  33 0.30930 0.40880 0.93362-0.90616-0.13407 0.16896
   7   3   1   -7.93   17.51  33 0.30930 0.43835 0.93362-0.85538-0.13407 0.34488
   7   7   3   36.10   19.37  33 0.30930 0.46921 0.93362-0.75899-0.13407 0.52418
   8   2  -3   -0.50   27.55  34 0.31885 0.47307 0.93214-0.87557-0.12376-0.00209
   8   3  -1   20.40   27.08  34 0.32317 0.50339 0.93141-0.85846-0.11907 0.17155
   8   4   0    9.79   19.69  33 0.30930 0.52781 0.93362-0.82759-0.13407 0.27347
  -5  17  -1   19.25   15.79  34 0.32833-0.86314 0.93044-0.50074-0.11361-0.06301
  -5  17   0   18.04   15.57  34 0.32833-0.84989 0.93044-0.50192-0.11361 0.02469
  -5  18  -2   11.13   16.79  34 0.32833-0.88032 0.93044-0.47661-0.11361-0.15230
  -5  18  -1    0.95   23.19  35 0.33777-0.87741 0.92864-0.47663-0.10327-0.07422
  -5  18   1  245.84   24.28  34 0.33598-0.84468 0.92899-0.47681-0.10524 0.10460
  -5  19   2   84.99   23.36  34 0.33052-0.82517 0.93004-0.45372-0.11122 0.19836
  -5  20  -3   12.96   24.95  35 0.34715-0.90300 0.92668-0.41740-0.09291-0.25875
  -5  21   3   -2.66   25.08  35 0.33777-0.81522 0.92864-0.40050-0.10327 0.27970
  -4  12  -2   83.91   14.66  34 0.32833-0.77790 0.93044-0.63035-0.11361-0.13563
  -4  12   1  556.22   23.50  34 0.33367-0.73821 0.92944-0.62876-0.10777 0.12464
  -4  13  -3  303.44   16.44  34 0.32833-0.79228 0.93044-0.60478-0.11361-0.22377
  -4  13   2  750.42   27.46  35 0.33985-0.72854 0.92822-0.60133-0.10098 0.20729
  -4  15  -4   11.84   22.28  35 0.34715-0.81704 0.92668-0.54383-0.09291-0.32921
  -4  17  -5   54.21   17.65  34 0.32833-0.82184 0.93044-0.50379-0.11361-0.40171
  -3   7  -1  193.82   14.26  34 0.32833-0.65589 0.93044-0.75234-0.11361-0.02837
  -3  10  -4  205.83   20.64  35 0.34587-0.71675 0.92696-0.67079-0.09433-0.31152
  -3  11  -5  139.77   15.36  34 0.32833-0.71322 0.93044-0.64925-0.11361-0.38174
  -3  14  -6   88.05   17.02  34 0.32833-0.73320 0.93044-0.58085-0.11361-0.47211
  -2   4  -1  215.11   15.80  34 0.32833-0.55263 0.93044-0.83100-0.11361-0.01038
  -2   5  -3  128.90   18.91  34 0.33019-0.58523 0.93010-0.80667-0.11158-0.18958
  -2   6  -4   15.84   18.37  35 0.34202-0.60732 0.92777-0.77206-0.09859-0.28963
  -2   9  -6  269.94   16.29  34 0.32833-0.62264 0.93044-0.69861-0.11361-0.45221
  -2  11   5   85.84   20.51  35 0.34519-0.47950 0.92710-0.65173-0.09509 0.50296
  -2  12  -7    6.07   17.49  34 0.32833-0.64201 0.93044-0.62622-0.11361-0.54345
  -1   3  -4   11.09   12.58  34 0.32833-0.49176 0.93044-0.85274-0.11361-0.25867
  -1   6  -6    5.82   14.42  34 0.32833-0.52147 0.93044-0.77688-0.11361-0.43517
  -1  11  -8   30.27   18.24  34 0.32833-0.54868 0.93044-0.64919-0.11361-0.61044
   0   1  -4   15.36   11.80  34 0.32833-0.38771 0.93044-0.90472-0.11361-0.24057
   0   2  -5  178.45   14.34  34 0.32833-0.40022 0.93044-0.87704-0.11361-0.32910
   0   4  -6   35.74   19.62  35 0.34201-0.43047 0.92777-0.82484-0.09860-0.43279
   0   6  -7  144.11   21.83  34 0.33765-0.44112 0.92866-0.77619-0.10340-0.51702
   0   7   5   15.88   13.15  34 0.32833-0.25359 0.93044-0.75592-0.11361 0.55621
   0   8  -8    7.45   16.52  34 0.32833-0.44570 0.93044-0.72313-0.11361-0.59368
   0  10   6   36.43   14.85  34 0.32833-0.23944 0.93044-0.68129-0.11361 0.64505
   1   2  -6   18.88   19.43  34 0.32833-0.31344 0.93044-0.88055-0.11361-0.40171
   1   4  -7  258.64   22.44  35 0.33983-0.33802 0.92822-0.82529-0.10101-0.50111
   1   6  -8   46.88   16.64  34 0.32833-0.34083 0.93044-0.77692-0.11361-0.57737
   1   6   5  612.18   17.80  34 0.32833-0.14983 0.93044-0.78196-0.11361 0.57479
   1   9  -9  115.83   19.67  34 0.32833-0.35534 0.93044-0.70250-0.11361-0.66584
   1  12   7   15.99   22.85  34 0.33173-0.12182 0.92981-0.62514-0.10990 0.74224
   2  -2   0 2804.78   42.48  34 0.32981-0.12033 0.93017-0.97911-0.11200 0.14681
   2   1   3    4.84   17.97  34 0.32921-0.07470 0.93028-0.90159-0.11266 0.41123
   2   3   4   27.78   12.91  34 0.32833-0.06027 0.93044-0.85380-0.11361 0.50306
   2   5   5  117.58   19.00  35 0.34338-0.05954 0.92749-0.80462-0.09709 0.57562
   2  12   7   16.04   16.86  34 0.32833-0.01410 0.93044-0.62747-0.11361 0.76747
   3  -2  -4   41.36   26.62  35 0.34741-0.09293 0.92662-0.97561-0.09262-0.20925
   3   0  -6    8.57   20.03  34 0.32833-0.10263 0.93044-0.92900-0.11361-0.36508
   3   1   3  190.39   14.61  34 0.32833 0.03059 0.93044-0.90274-0.11361 0.43122
   3   3   4   82.64   14.37  34 0.32833 0.04501 0.93044-0.85462-0.11361 0.52040
   3   5   5  114.71   20.31  35 0.34254 0.04643 0.92766-0.80491-0.09802 0.59372
   3   8   6   10.49   22.06  35 0.34305 0.06013 0.92756-0.72951-0.09745 0.68422
   3  12   7  -11.63   18.57  34 0.32833 0.09027 0.93044-0.62572-0.11361 0.78104
   4  -2   0  241.75   15.32  34 0.32833 0.09035 0.93044-0.98133-0.11361 0.18466
   4   0   2  580.38   16.42  34 0.32833 0.11998 0.93044-0.93114-0.11361 0.36204
   4   6   5   92.54   15.45  34 0.32833 0.16498 0.93044-0.77847-0.11361 0.62688
   4   9   6    7.57   16.39  34 0.32833 0.17933 0.93044-0.70172-0.11361 0.71180
   5  -2  -1   57.86   13.56  34 0.32833 0.18073 0.93044-0.97974-0.11361 0.11326
   5   2   3  245.69   22.02  35 0.34104 0.22700 0.92797-0.87909-0.09966 0.45306
   5   7   5   19.11   16.81  34 0.32833 0.26824 0.93044-0.75053-0.11361 0.64208
   6  -1  -1  151.12   16.45  34 0.32833 0.28573 0.93044-0.95417-0.11361 0.13065
   6   2   2   44.29   16.00  34 0.32833 0.33050 0.93044-0.87862-0.11361 0.39598
   6   4   3   14.35   15.75  34 0.32833 0.34620 0.93044-0.83224-0.11361 0.48604
   6   6   4   14.64   17.75  34 0.32833 0.35908 0.93044-0.77684-0.11361 0.57138
   7   0  -3   -5.22   16.73  34 0.32833 0.35967 0.93044-0.92738-0.11361-0.02950
   7   0  -2    0.45   23.50  35 0.33777 0.36652 0.92864-0.92932-0.10327 0.04866
   7   1   0   87.76   23.89  34 0.33159 0.40123 0.92984-0.90009-0.11005 0.23216
   7   2   1   14.75   24.53  34 0.33604 0.41129 0.92898-0.87620-0.10517 0.31580
   7   4   2  -13.34   18.14  34 0.32833 0.43594 0.93044-0.83105-0.11361 0.41364
   7   6   3   18.43   18.52  34 0.32833 0.45161 0.93044-0.77982-0.11361 0.50355
   8   2  -2   18.04   19.35  34 0.32833 0.47939 0.93044-0.87633-0.11361 0.07618
   8   3   0   -3.95   26.82  35 0.34715 0.49439 0.92668-0.85481-0.09291 0.23413
  -5  18   0   49.32   16.19  35 0.34654-0.86884 0.92669-0.47334-0.09295 0.00532
  -5  19  -2   10.19   17.90  35 0.34654-0.89529 0.92669-0.44700-0.09295-0.17111
  -5  19  -1   21.91   23.82  35 0.35242-0.89296 0.92538-0.44850-0.08642-0.09122
  -5  19   1   45.31   23.09  36 0.36025-0.86749 0.92353-0.44524-0.07767 0.07870
  -5  20  -2   17.79   24.56  36 0.36113-0.90888 0.92331-0.41750-0.07668-0.18804
  -5  20   2   34.64   23.89  36 0.36338-0.85494 0.92275-0.41847-0.07415 0.16288
  -5  21  -3   11.01   19.11  35 0.34654-0.91189 0.92669-0.39736-0.09295-0.26071
  -5  22  -3   52.54   27.26  35 0.35220-0.92139 0.92543-0.37286-0.08666-0.26829
  -5  22   3    0.14   25.32  36 0.35587-0.83587 0.92458-0.37213-0.08257 0.26068
  -4  12  -1   94.77   14.02  35 0.34654-0.78018 0.92669-0.62406-0.09295-0.06549
  -4  12   0   29.61   19.59  35 0.34911-0.76830 0.92612-0.62435-0.09010 0.01982
  -4  13  -2   69.21   20.81  35 0.34758-0.79860 0.92646-0.60324-0.09179-0.15628
  -4  14  -3  159.66   15.95  35 0.34654-0.81119 0.92669-0.57618-0.09295-0.24302
  -4  16  -4   38.77   22.03  35 0.34721-0.82779 0.92654-0.52632-0.09221-0.33379
  -4  17   4   99.12   29.08  36 0.36375-0.72254 0.92266-0.49556-0.07374 0.35732
  -4  18  -5   40.63   17.53  35 0.34654-0.83650 0.92669-0.47065-0.09295-0.41864
  -4  19  -5   74.54   25.67  35 0.34865-0.84570 0.92622-0.45108-0.09061-0.42456
  -3   8  -2   86.20   13.47  35 0.34654-0.68996 0.92669-0.72508-0.09295-0.13671
  -3   8   1  139.13   19.89  35 0.34654-0.64605 0.92669-0.72670-0.09295 0.12863
  -3   9  -3   23.24   13.03  35 0.34654-0.70574 0.92669-0.70104-0.09295-0.22767
  -3  12  -5   74.44   15.20  35 0.34654-0.73213 0.92669-0.62079-0.09295-0.40100
  -3  15  -6   -1.24   16.51  35 0.34654-0.74953 0.92669-0.54832-0.09295-0.49216
  -3  18   6   53.76   29.44  36 0.35973-0.58351 0.92365-0.47190-0.07825 0.55616
  -2   8  -5   57.19   14.37  35 0.34654-0.62963 0.92669-0.72396-0.09295-0.38503
  -2  10  -6   45.55   15.08  35 0.34654-0.64223 0.92669-0.67154-0.09295-0.47271
  -2  13  -7   -9.21   17.37  35 0.34654-0.65825 0.92669-0.59743-0.09295-0.56210
  -2  14   6   35.65   21.76  35 0.34654-0.46571 0.92669-0.57475-0.09295 0.58791
  -2  18   7   12.90   25.01  35 0.35347-0.45734 0.92514-0.47297-0.08524 0.66784
  -1   2  -2  853.39   22.62  35 0.34654-0.48145 0.92669-0.87728-0.09295-0.10150
  -1   5  -5    4.38   12.97  35 0.34654-0.52706 0.92669-0.80128-0.09295-0.36859
  -1   6   4   96.33   19.10  35 0.35177-0.39652 0.92553-0.77476-0.08714 0.42268
  -1   9  -7   31.00   15.78  35 0.34654-0.55300 0.92669-0.69666-0.09295-0.54316
  -1  11   6   26.75   20.72  35 0.35322-0.36767 0.92519-0.64860-0.08553 0.59807
  -1  12  -8   34.25   18.13  35 0.34654-0.56664 0.92669-0.61946-0.09295-0.63030
  -1  13  -8   25.44   25.10  35 0.35383-0.57806 0.92505-0.59790-0.08485-0.64403
  -1  15   7   55.74   17.15  35 0.34654-0.34518 0.92669-0.54985-0.09295 0.69416
   0   0  -2 6273.25   62.53  35 0.34654-0.37691 0.92669-0.92682-0.09295-0.08398
   0   9  -8   24.15   16.46  35 0.34654-0.46416 0.92669-0.69747-0.09295-0.61543
   0   9   6   67.04   20.71  35 0.35545-0.26496 0.92467-0.69851-0.08303 0.61356
   0  13   7  364.84   18.88  35 0.34654-0.24053 0.92669-0.60146-0.09295 0.71290
   0  17   8   -5.32   26.91  36 0.35587-0.23587 0.92458-0.49598-0.08257 0.78608
   0  18   8   -0.92   19.47  35 0.34654-0.22758 0.92669-0.47495-0.09295 0.80157
   1  -1  -3  265.71   21.73  35 0.34709-0.28797 0.92657-0.95172-0.09234-0.15618
   1   1  -5  176.85   18.95  36 0.36020-0.32952 0.92354-0.89635-0.07772-0.34740
   1   3   4   11.03   17.57  35 0.34985-0.18504 0.92596-0.84902-0.08928 0.46001
   1   5   5    8.78   18.70  36 0.35864-0.17944 0.92392-0.79872-0.07947 0.53895
   1   7  -8   -0.30   23.51  35 0.34654-0.36239 0.92669-0.75221-0.09295-0.60229
   1   8   6   55.41   15.14  35 0.34654-0.15145 0.92669-0.72391-0.09295 0.64058
   1  10  -9   -1.91   18.17  35 0.34654-0.37577 0.92669-0.67394-0.09295-0.68907
   1  16   8   55.54   27.81  35 0.35061-0.12545 0.92579-0.52225-0.08843 0.81222
   2  -2  -3  293.26   29.94  36 0.36026-0.19579 0.92353-0.97306-0.07766-0.15365
   2   1  -6   11.95   14.23  35 0.34654-0.22748 0.92669-0.90005-0.09295-0.40332
   2   3  -7   24.59   21.03  35 0.35206-0.24744 0.92546-0.84992-0.08682-0.49876
   2   5  -8   31.38   16.80  35 0.34654-0.25515 0.92669-0.79772-0.09295-0.58005
   2   8  -9   81.59   19.43  35 0.34654-0.27157 0.92669-0.72403-0.09295-0.66929
   2  11   7   22.37   16.78  35 0.34654-0.03226 0.92669-0.64793-0.09295 0.74672
   3  -2   1 1636.34   27.20  36 0.36307-0.03437 0.92283-0.97458-0.07450 0.21552
   3  -1  -5   34.49   19.13  36 0.35587-0.11638 0.92458-0.94840-0.08256-0.30850
   3  -1   2   21.84   18.21  36 0.36166-0.01765 0.92318-0.95031-0.07608 0.30621
   3   2  -7   15.84   21.84  35 0.35257-0.14341 0.92534-0.87298-0.08625-0.48183
   3   4  -8   -2.10   16.81  35 0.34654-0.15073 0.92669-0.82317-0.09295-0.56317
   3   7  -9   73.55   27.32  35 0.35365-0.17398 0.92510-0.74709-0.08505-0.66002
   3   7   6   56.16   21.65  36 0.36040 0.04351 0.92349-0.74880-0.07750 0.66127
   3  11   7    7.80   17.51  35 0.34654 0.07098 0.92669-0.64781-0.09295 0.76131
   4  -3  -2    3.03   18.16  35 0.35292 0.03574 0.92526-0.99881-0.08586-0.02114
   4  -3  -1   -8.34   17.39  36 0.35587 0.04799 0.92458-0.99725-0.08257 0.06452
   4   0  -6   28.13   26.57  36 0.36163-0.03200 0.92319-0.92114-0.07612-0.38541
   4   1   3   60.58   13.83  35 0.34654 0.11729 0.92669-0.90317-0.09295 0.42865
   4   3   4  241.52   15.52  35 0.34654 0.13206 0.92669-0.85504-0.09295 0.51833
   4   5   5   -2.36   15.46  35 0.34654 0.14643 0.92669-0.79804-0.09295 0.60255
   4   8   6   16.38   16.33  35 0.34654 0.16121 0.92669-0.72272-0.09295 0.69118
   5  -2  -4   91.35   27.11  36 0.36778 0.09621 0.92163-0.97042-0.06920-0.19853
   5  -2   0    4.98   19.11  36 0.36513 0.16070 0.92231-0.97740-0.07218 0.16233
   5  -1   1   35.99   14.42  35 0.34654 0.19252 0.92669-0.95166-0.09295 0.26904
   5   0   2    0.28   14.07  35 0.34654 0.20624 0.92669-0.92277-0.09295 0.35665
   5   6   5   -2.58   16.37  35 0.34654 0.25052 0.92669-0.77147-0.09295 0.61993
   5   9   6   28.63   27.01  35 0.35409 0.25947 0.92499-0.69764-0.08455 0.70313
   6  -1   0   56.17   21.88  35 0.35085 0.27794 0.92573-0.94889-0.08816 0.19240
   6   0   1   -7.04   14.76  35 0.34654 0.29594 0.92669-0.92451-0.09295 0.28628
   6   1   2  153.45   22.72  35 0.35491 0.30362 0.92480-0.89790-0.08365 0.36557
   6   3   3   22.35   15.93  35 0.34654 0.32616 0.92669-0.84998-0.09295 0.46327
   6   5   4   12.62   17.35  35 0.34654 0.34023 0.92669-0.79704-0.09295 0.54983
   7   0  -4  192.38   26.30  35 0.34952 0.32330 0.92603-0.92341-0.08965-0.14387
   7   0  -1   -0.84   16.94  35 0.34654 0.37229 0.92669-0.92511-0.09295 0.12682
   7   3   2   68.36   17.85  35 0.34654 0.41607 0.92669-0.84853-0.09295 0.39181
   7   5   3   40.45   19.63  35 0.34654 0.43250 0.92669-0.80095-0.09295 0.48088
   8   2  -1   -2.98   18.82  35 0.34654 0.47736 0.92669-0.87531-0.09295 0.14462
  -5  19   0   21.98   16.38  36 0.36581-0.88739 0.92220-0.44392-0.07215-0.01624
  -5  20  -1    7.06   23.64  37 0.38415-0.91303 0.91718-0.40949-0.05133-0.12459
  -5  20   1   10.00   23.40  37 0.38415-0.88929 0.91718-0.41284-0.05133 0.05143
  -5  21  -2   -9.68   17.36  36 0.36581-0.91935 0.92220-0.39371-0.07215-0.19415
  -5  22  -2   30.33   26.05  37 0.38361-0.93174 0.91734-0.36100-0.05195-0.21224
  -4  13  -1   37.11   19.43  36 0.36581-0.80148 0.92220-0.59846-0.07215-0.08710
  -4  13   1  385.60   21.81  37 0.37549-0.77898 0.91964-0.59252-0.06121 0.07972
  -4  14  -2   34.51   20.41  36 0.37041-0.82161 0.92101-0.57042-0.06696-0.18148
  -4  15  -3  313.41   16.98  36 0.36581-0.82987 0.92220-0.54528-0.07215-0.26378
  -4  15   3  350.79   25.57  36 0.37034-0.74398 0.92103-0.54428-0.06705 0.26209
  -4  17  -4   51.47   17.10  36 0.36581-0.84353 0.92220-0.49412-0.07215-0.35250
  -4  20  -5  -13.26   19.13  36 0.36581-0.85742 0.92220-0.41752-0.07215-0.44204
  -4  21  -5   33.89   26.99  36 0.37468-0.86699 0.91986-0.39069-0.06213-0.45183
  -3   8  -1  119.94   13.56  36 0.36581-0.69431 0.92220-0.72012-0.07215-0.06879
  -3   8   0 1333.29   27.97  36 0.36601-0.68084 0.92215-0.72217-0.07193 0.01905
  -3   9  -2   27.57   17.90  37 0.37757-0.72124 0.91906-0.69259-0.05884-0.17141
  -3   9   2  152.42   20.94  36 0.36709-0.65146 0.92187-0.69584-0.07071 0.19512
  -3  10  -3   41.42   19.14  36 0.37042-0.73112 0.92100-0.67093-0.06695-0.25269
  -3  11  -4  129.35   14.59  36 0.36581-0.73732 0.92220-0.64238-0.07215-0.33366
  -3  13  -5  229.19   16.12  36 0.36581-0.75058 0.92220-0.58982-0.07215-0.42156
  -3  14  -5   86.29   22.16  37 0.37784-0.76433 0.91899-0.56498-0.05853-0.43639
  -3  16  -6   36.15   16.74  36 0.36581-0.76470 0.92220-0.51574-0.07215-0.51008
  -3  17  -6   23.25   24.19  37 0.37699-0.77664 0.91922-0.48834-0.05950-0.52341
  -2   5  -2 1242.44   22.45  36 0.36581-0.60538 0.92220-0.79650-0.07215-0.14018
  -2   6  -3    6.75   18.13  37 0.38415-0.63403 0.91718-0.76105-0.05133-0.24833
  -2   7  -4  223.82   15.10  36 0.36581-0.63401 0.92220-0.74429-0.07215-0.31691
  -2   9  -5  748.56   18.31  36 0.36581-0.65128 0.92220-0.69720-0.07215-0.40639
  -2  11  -6   -7.30   14.90  36 0.36581-0.66194 0.92220-0.64174-0.07215-0.49371
  -2  14  -7   98.98   17.11  36 0.36581-0.67535 0.92220-0.56475-0.07215-0.58114
  -2  15  -7   32.38   24.49  37 0.37747-0.68794 0.91909-0.53877-0.05895-0.59502
  -1   2  -1  736.23   31.21  37 0.37889-0.49835 0.91869-0.86773-0.05734-0.04874
  -1   2   0  316.37   29.79  37 0.38285-0.48723 0.91756-0.86688-0.05282 0.03523
  -1   3  -3   40.46   18.13  36 0.36661-0.51723 0.92199-0.84740-0.07125-0.21190
  -1   4  -4  187.40   13.90  36 0.36581-0.53058 0.92220-0.82103-0.07215-0.29967
  -1   8   5   24.24   13.53  36 0.36581-0.39600 0.92220-0.72265-0.07215 0.49572
  -1  10  -7    5.49   15.62  36 0.36581-0.57304 0.92220-0.66776-0.07215-0.56453
  -1  14  -8   19.78   26.09  36 0.36688-0.59295 0.92192-0.57092-0.07095-0.65903
  -1  14   7   -2.12   22.41  37 0.37501-0.37494 0.91977-0.56779-0.06175 0.66218
  -1  19   8  127.42   28.45  36 0.37239-0.35594 0.92048-0.44280-0.06472 0.75358
   0   3  -5   45.86   13.10  36 0.36581-0.44023 0.92220-0.84611-0.07215-0.37083
   0   4   4    2.04   12.14  36 0.36581-0.30632 0.92220-0.82128-0.07215 0.42704
   0   5  -6   27.17   20.51  36 0.36707-0.45736 0.92188-0.79842-0.07073-0.46284
   0   6   5    1.60   13.64  36 0.36581-0.29111 0.92220-0.77025-0.07215 0.51399
   0   7  -7   68.26   15.11  36 0.36581-0.46903 0.92220-0.74379-0.07215-0.54783
   0  10  -8   13.47   17.06  36 0.36581-0.48418 0.92220-0.66883-0.07215-0.63681
   0  12   7   40.86   22.51  36 0.37077-0.26610 0.92091-0.61943-0.06656 0.68602
   1   0  -4  185.39   19.76  36 0.36636-0.32212 0.92206-0.92222-0.07154-0.26588
   1   0   2    7.88   14.37  36 0.36581-0.23316 0.92220-0.92362-0.07215 0.26546
   1   1   3  313.43   20.22  36 0.36781-0.21763 0.92168-0.89460-0.06990 0.35227
   1   3  -6   14.97   18.89  37 0.37654-0.36093 0.91935-0.84280-0.06001-0.45368
   1   5  -7  109.14   21.42  36 0.36717-0.36805 0.92185-0.79683-0.07062-0.53337
   1   7   6  395.40   21.97  37 0.38288-0.18788 0.91755-0.74487-0.05279 0.60245
   1  11  -9   74.60   19.35  36 0.36581-0.39644 0.92220-0.64593-0.07215-0.70874
   1  11   7   29.28   16.14  36 0.36581-0.15590 0.92220-0.64782-0.07215 0.71128
   1  15   8   -1.35   19.10  36 0.36581-0.14080 0.92220-0.54307-0.07215 0.79437
   2  -1   2 3903.17   37.56  36 0.37124-0.13159 0.92079-0.94482-0.06602 0.27754
   2   0  -5   -2.53   18.39  37 0.37501-0.23995 0.91977-0.91964-0.06175-0.34601
   2   2   4   52.66   13.33  36 0.36581-0.09660 0.92220-0.87145-0.07215 0.46088
   2   4   5   20.13   13.03  36 0.36581-0.08177 0.92220-0.81964-0.07215 0.54798
   2   6  -8  137.31   24.09  37 0.38013-0.28778 0.91834-0.76363-0.05593-0.61683
   2   9  -9   22.50   26.93  36 0.37314-0.29683 0.92028-0.69092-0.06387-0.69843
   2  10   7   12.20   16.30  36 0.36581-0.05135 0.92220-0.66917-0.07215 0.72431
   3  -3  -2  685.28   30.94  36 0.37320-0.08899 0.92026-0.99501-0.06380-0.06159
   3  -3  -1   17.90   12.92  36 0.36581-0.06668 0.92220-0.99694-0.07215 0.03594
   3   0   3   14.69   12.43  36 0.36581-0.00771 0.92220-0.91952-0.07215 0.38878
   3   2   4   97.08   14.26  36 0.36581 0.00803 0.92220-0.87538-0.07215 0.48033
   3   4   5   81.84   15.05  36 0.36581 0.02430 0.92220-0.82227-0.07215 0.56685
   3  10   7   43.22   17.82  36 0.36581 0.05367 0.92220-0.66812-0.07215 0.74239
   4  -2   1   13.24   12.73  36 0.36581 0.06769 0.92220-0.97296-0.07215 0.23098
   4  -1   2    7.81   12.92  36 0.36581 0.08425 0.92220-0.94743-0.07215 0.32038
   4   0   3   -9.31   18.71  37 0.37501 0.08805 0.91977-0.91856-0.06175 0.39666
   4   2   4  104.98   14.69  36 0.36581 0.11324 0.92220-0.86929-0.07215 0.49520
   4   4  -8   -2.41   24.87  37 0.37501-0.07427 0.91977-0.81552-0.06175-0.57626
   4   4   5  120.48   21.78  36 0.36877 0.12568 0.92144-0.81615-0.06881 0.57889
   4   7   6   -6.40   17.08  36 0.36581 0.14190 0.92220-0.74276-0.07215 0.67052
   5   1   3  240.30   15.67  36 0.36581 0.20339 0.92220-0.89594-0.07215 0.42460
   5   3   4   15.38   14.95  36 0.36581 0.21839 0.92220-0.84750-0.07215 0.51485
   5   4  -8   12.29   26.73  37 0.37981 0.02558 0.91843-0.81496-0.05629-0.56412
   5   8   6   -6.48   17.58  36 0.36581 0.24622 0.92220-0.71626-0.07215 0.68622
   6  -2  -3   14.16   21.19  37 0.37604 0.20784 0.91949-0.96759-0.06058-0.10001
   6  -2  -2  364.73   18.51  36 0.36581 0.23274 0.92220-0.97093-0.07215-0.00094
   6  -2  -1   17.21   21.39  36 0.37344 0.24013 0.92020-0.96935-0.06353 0.08003
   6   2   3    7.08   16.09  36 0.36581 0.30513 0.92220-0.86673-0.07215 0.44065
   6   4   4   22.43   17.00  36 0.36581 0.32077 0.92220-0.81638-0.07215 0.52794
   7  -1  -2  202.42   24.26  37 0.37942 0.32411 0.91854-0.94349-0.05674 0.00203
   7   0   0   82.45   17.22  36 0.36581 0.36709 0.92220-0.91989-0.07215 0.19325
   7   1   1   34.14   17.25  36 0.36581 0.38276 0.92220-0.89625-0.07215 0.28330
   7   4   3   -3.27   18.19  36 0.36581 0.41157 0.92220-0.82028-0.07215 0.46041
   8   1  -3   -4.83   19.58  36 0.36581 0.42725 0.92220-0.89370-0.07215-0.05321
   8   1  -2   31.95   19.12  36 0.36581 0.44182 0.92220-0.89486-0.07215 0.03421
   8   1  -1   29.33   27.34  37 0.38107 0.44337 0.91807-0.89455-0.05485 0.10798
   8   2   0    9.61   19.16  36 0.36581 0.47291 0.92220-0.86997-0.07215 0.21101
  -5  20   0   22.46   16.77  37 0.38392-0.90437 0.91717-0.41320-0.05080-0.03694
  -5  21  -1  107.89   18.56  37 0.38392-0.92157 0.91717-0.38951-0.05080-0.12510
  -5  21   0   68.27   24.42  38 0.39322-0.91705 0.91436-0.38669-0.04011-0.04794
  -5  21   1   72.92   23.92  38 0.39923-0.90552 0.91244-0.38266-0.03316 0.03455
  -5  21   2    5.99   16.78  37 0.38392-0.87606 0.91717-0.38812-0.05080 0.13910
  -5  22  -1  136.08   25.57  38 0.39812-0.93450 0.91280-0.35806-0.03444-0.14083
  -5  23  -2   13.54   18.26  37 0.38392-0.93998 0.91717-0.33829-0.05080-0.21630
  -5  23   3   59.62   26.70  37 0.38392-0.86265 0.91717-0.33962-0.05080 0.22766
  -4  13   0   22.71   14.32  37 0.38392-0.80147 0.91717-0.58906-0.05080-0.02029
  -4  14  -1  181.21   20.88  38 0.39990-0.83154 0.91222-0.55746-0.03238-0.12526
  -4  14   2  199.60   21.52  37 0.38425-0.77358 0.91707-0.56583-0.05043 0.15667
  -4  15  -2   18.51   20.59  38 0.39316-0.84182 0.91438-0.53750-0.04017-0.20812
  -4  16  -3   14.90   15.41  37 0.38392-0.84679 0.91717-0.51311-0.05080-0.28681
  -4  18  -4   32.41   17.47  37 0.38392-0.85767 0.91717-0.46086-0.05080-0.37201
  -4  19  -4   -6.67   24.30  38 0.39299-0.86829 0.91443-0.43480-0.04038-0.38403
  -3  12  -4  100.22   14.54  37 0.38392-0.75615 0.91717-0.61339-0.05080-0.35543
  -3  15  -5   19.24   21.85  37 0.38392-0.77645 0.91717-0.54249-0.05080-0.44851
  -3  18  -6   -2.57   17.33  37 0.38392-0.78694 0.91717-0.46347-0.05080-0.53480
  -3  19  -6   31.91   25.50  38 0.40199-0.79915 0.91154-0.42900-0.02995-0.55027
  -2   5  -1 1019.97   26.33  37 0.38759-0.61266 0.91608-0.79156-0.04660-0.07717
  -2   5   1    7.33   12.73  37 0.38392-0.57783 0.91717-0.79216-0.05080 0.10423
  -2   8  -4   54.34   18.92  37 0.38392-0.65553 0.91717-0.71960-0.05080-0.33944
  -2  10  -5  268.73   20.72  37 0.38615-0.67217 0.91651-0.66763-0.04825-0.43046
  -2  12  -6  307.88   17.16  37 0.38392-0.67974 0.91717-0.61157-0.05080-0.51449
  -2  13   6   -4.63   20.50  38 0.39299-0.51186 0.91443-0.58686-0.04038 0.53509
  -2  16  -7   14.26   18.67  37 0.38392-0.69893 0.91717-0.51479-0.05080-0.60741
  -2  17   7   -3.92   24.93  38 0.39299-0.49825 0.91443-0.48765-0.04038 0.62509
  -1   3   2   53.69   21.18  37 0.39032-0.46499 0.91525-0.84011-0.04345 0.20255
  -1   4   3  132.58   20.16  38 0.39962-0.45962 0.91231-0.81245-0.03270 0.28082
  -1   6  -5  617.96   17.27  37 0.38392-0.56183 0.91717-0.76376-0.05080-0.40945
  -1  10   6   -5.48   20.18  38 0.39299-0.40745 0.91443-0.66317-0.04038 0.55306
  -1  11  -7   27.95   15.85  37 0.38392-0.59156 0.91717-0.63780-0.05080-0.58610
  -1  15  -8   -8.68   18.73  37 0.38392-0.60761 0.91717-0.53880-0.05080-0.67748
  -1  18   8   32.15   27.64  37 0.39258-0.37665 0.91456-0.46182-0.04085 0.73002
   0   0  -1    2.73   23.27  37 0.39190-0.40677 0.91477-0.91438-0.04163-0.04737
   0   1  -3  110.71   14.55  37 0.38392-0.42895 0.91717-0.89238-0.05080-0.21519
   0   1   2 1940.35   40.42  37 0.39149-0.36161 0.91490-0.88973-0.04211 0.21869
   0   2  -4 1581.28   24.50  37 0.38392-0.44372 0.91717-0.86609-0.05080-0.30390
   0   2   3   28.43   18.03  38 0.39836-0.35383 0.91272-0.86306-0.03416 0.29985
   0   8  -7   38.47   21.43  37 0.38392-0.48969 0.91717-0.71760-0.05080-0.57073
   0   8   6   18.40   20.04  37 0.38392-0.29409 0.91717-0.71380-0.05080 0.57954
   0  11  -8    7.83   16.81  37 0.38392-0.50216 0.91717-0.63894-0.05080-0.65883
   0  11   7   45.82   22.29  38 0.39722-0.29220 0.91309-0.63789-0.03548 0.65539
   0  16   8   10.43   18.73  37 0.38392-0.26503 0.91717-0.51652-0.05080 0.75972
   1  -1   1 4764.91   53.50  37 0.38392-0.26483 0.91717-0.94358-0.05080 0.15658
   1   4   5   17.87   19.40  38 0.40199-0.22441 0.91154-0.81491-0.02995 0.49163
   1   8  -8  166.63   17.65  37 0.38392-0.39555 0.91717-0.71136-0.05080-0.63891
   1  10   7   26.44   15.70  37 0.38392-0.17487 0.91717-0.66553-0.05080 0.68770
   1  12  -9    1.70   19.10  37 0.38392-0.41357 0.91717-0.61351-0.05080-0.73231
   1  14   8   14.72   19.07  37 0.38392-0.15926 0.91717-0.56304-0.05080 0.77414
   2  -2   1  393.15   17.88  37 0.38392-0.15965 0.91717-0.96679-0.05080 0.17377
   2  -1  -4   68.47   18.77  38 0.39949-0.24906 0.91236-0.93636-0.03285-0.28625
   2   0   3   -7.08   12.76  37 0.38392-0.13081 0.91717-0.91720-0.05080 0.35163
   2   4  -7    0.08   21.35  38 0.40199-0.29482 0.91154-0.80708-0.02995-0.55341
   2   6   6  183.48   16.49  37 0.38392-0.08411 0.91717-0.76541-0.05080 0.61659
   2   9   7   56.64   16.24  37 0.38392-0.06917 0.91717-0.68702-0.05080 0.70298
   2  10  -9   13.96   26.64  37 0.39089-0.31486 0.91508-0.66328-0.04279-0.72161
   2  13   8    0.61   27.16  38 0.39299-0.06435 0.91443-0.58832-0.04038 0.78511
   3  -3   0  441.53   17.44  37 0.38392-0.06954 0.91717-0.99121-0.05080 0.10269
   3   1   4   70.80   19.01  37 0.38392-0.00883 0.91717-0.88691-0.05080 0.45554
   3   3   5  125.61   19.88  37 0.38675 0.00236 0.91633-0.83713-0.04756 0.54120
   3   5  -8   23.09   16.96  37 0.38392-0.18854 0.91717-0.78941-0.05080-0.60670
   3   6   6    8.66   15.27  37 0.38392 0.01893 0.91717-0.76768-0.05080 0.63604
   3   8  -9   23.90   19.28  37 0.38392-0.20287 0.91717-0.71351-0.05080-0.69436
   3   9   7   14.65   17.39  37 0.38392 0.03546 0.91717-0.68820-0.05080 0.72154
   4  -3  -3   17.01   22.45  38 0.40533-0.03108 0.91042-0.98528-0.02606-0.16953
   4  -3   0    9.75   12.12  37 0.38392 0.03520 0.91717-0.99265-0.05080 0.12113
   4   1   4   47.77   20.16  38 0.39812 0.08040 0.91280-0.88889-0.03444 0.45934
   4   2  -7   17.91   22.77  37 0.38392-0.06890 0.91717-0.86534-0.05080-0.49965
   4   6   6   78.33   17.10  37 0.38392 0.12466 0.91717-0.76135-0.05080 0.64916
   4   9   7   57.11   27.12  38 0.39608 0.12725 0.91345-0.68797-0.03680 0.72668
   4  10   7  152.17   19.61  37 0.38392 0.14043 0.91717-0.67050-0.05080 0.74264
   5  -3  -2  125.43   15.21  37 0.38392 0.11051 0.91717-0.99174-0.05080-0.03933
   5  -3  -1   33.71   13.16  37 0.38392 0.12514 0.91717-0.99145-0.05080 0.04936
   5  -2   1  210.57   15.93  37 0.38392 0.15469 0.91717-0.96670-0.05080 0.22677
   5  -1   2   30.35   14.47  37 0.38392 0.16914 0.91717-0.94157-0.05080 0.31581
   5   0   3  -11.10   19.83  38 0.39299 0.17484 0.91443-0.91296-0.04038 0.39335
   5   2  -7  109.58   30.96  38 0.39368 0.02610 0.91422-0.86173-0.03958-0.49344
   5   2   4   11.26   15.07  37 0.38392 0.19824 0.91717-0.86328-0.05080 0.49146
   5   7   6   -9.58   17.63  37 0.38392 0.22811 0.91717-0.73686-0.05080 0.66631
   6  -2   0  567.66   24.19  37 0.38538 0.24375 0.91674-0.96280-0.04913 0.15230
   6  -1   1  128.92   16.00  37 0.38392 0.25957 0.91717-0.94356-0.05080 0.24497
   6   0   2   50.38   15.81  37 0.38392 0.27448 0.91717-0.91633-0.05080 0.33288
   6   1   3  -15.24   23.37  38 0.39299 0.27952 0.91443-0.88651-0.04038 0.41026
   6   6   5   10.38   19.14  37 0.38392 0.31932 0.91717-0.76844-0.05080 0.60050
   7  -1  -3   11.25   17.26  37 0.38392 0.30404 0.91717-0.94041-0.05080-0.09257
   7  -1  -1  142.13   17.78  37 0.38392 0.33411 0.91717-0.94127-0.05080 0.08467
   7   0   1   11.44   23.95  38 0.39478 0.35411 0.91387-0.91438-0.03831 0.25020
   7   3   3   19.79   17.77  37 0.38392 0.39253 0.91717-0.83854-0.05080 0.43756
   8   1   0   24.14   27.19  37 0.38777 0.44880 0.91603-0.88565-0.04639 0.18543
  -5  22   0   41.34   24.72  38 0.40184-0.92882 0.91158-0.36007-0.02985-0.05965
  -5  22   1   11.22   24.15  39 0.41811-0.92229 0.90590-0.35039-0.01076 0.01177
  -5  22   2   15.41   17.99  38 0.40184-0.89387 0.91158-0.35845-0.02985 0.11928
  -5  23  -1   29.37   25.45  38 0.40365-0.94336 0.91098-0.33413-0.02774-0.14978
  -5  24  -2   77.66   19.02  38 0.40184-0.94989 0.91158-0.30563-0.02985-0.23367
  -5  24   3   10.83   26.52  38 0.40487-0.88338 0.91057-0.30794-0.02631 0.20273
  -4  14   0   -2.08   20.11  39 0.41077-0.82800 0.90854-0.55591-0.01941-0.05105
  -4  14   1   74.07   19.60  38 0.40748-0.81156 0.90968-0.55829-0.02326 0.04134
  -4  16  -2  110.33   21.94  39 0.41355-0.86027 0.90755-0.50427-0.01615-0.23091
  -4  17  -3  529.23   18.56  38 0.40184-0.86267 0.91158-0.48083-0.02985-0.30500
  -4  18  -3  566.16   24.59  39 0.41298-0.87493 0.90775-0.45387-0.01681-0.31818
  -4  20  -4   37.56   17.48  38 0.40184-0.87821 0.91158-0.40867-0.02985-0.39510
  -4  21  -4    0.64   25.04  39 0.41077-0.88829 0.90854-0.37998-0.01941-0.40588
  -3   9  -1   51.38   12.96  38 0.40184-0.73000 0.91158-0.68527-0.02985-0.11182
  -3   9   1  118.72   19.53  39 0.41815-0.71655 0.90588-0.67883-0.01072 0.04672
  -3  10  -2   24.58   12.39  38 0.40184-0.74712 0.91158-0.66212-0.02985-0.20033
  -3  11  -3   12.72   13.22  38 0.40184-0.75805 0.91158-0.63303-0.02985-0.28834
  -3  13  -4  593.10   17.89  38 0.40184-0.77438 0.91158-0.58264-0.02985-0.37666
  -3  14   5   73.73   38.67  41 0.44761-0.68695 0.89400-0.54209 0.02460 0.36485
  -3  16  -5  296.77   16.84  38 0.40184-0.79139 0.91158-0.51067-0.02985-0.46612
  -3  20  -6   13.35   18.52  38 0.40184-0.80655 0.91158-0.41007-0.02985-0.55626
  -2   5   0 1573.10   30.42  38 0.40184-0.61167 0.91158-0.78672-0.02985-0.00558
  -2   6  -2   41.08   18.59  38 0.40632-0.64587 0.91007-0.76068-0.02462-0.18802
  -2   7  -3   69.58   13.39  38 0.40184-0.65681 0.91158-0.73755-0.02985-0.27125
  -2   8   4  211.53   25.94  39 0.42278-0.57223 0.90416-0.70275-0.00523 0.32439
  -2  10   5  197.51   22.28  39 0.41745-0.55151 0.90614-0.65506-0.01154 0.41956
  -2  11  -5   -6.01   20.37  39 0.41077-0.69400 0.90854-0.63158-0.01941-0.45926
  -2  13  -6  159.02   16.37  38 0.40184-0.69619 0.91158-0.58015-0.02985-0.53496
  -2  14  -6   42.41   22.15  39 0.41378-0.71014 0.90747-0.55320-0.01587-0.54976
  -2  17  -7  -12.15   18.15  38 0.40184-0.71181 0.91158-0.48164-0.02985-0.62420
  -2  18  -7  -12.40   25.91  39 0.41077-0.72260 0.90854-0.45425-0.01941-0.63565
  -1   5  -4 1608.24   23.01  38 0.40184-0.56650 0.91158-0.78601-0.02985-0.34223
  -1   7  -5  185.90   19.73  38 0.40198-0.58370 0.91154-0.73878-0.02969-0.43200
  -1   9  -6    8.83   14.43  38 0.40184-0.59415 0.91158-0.68379-0.02985-0.51849
  -1  12  -7   19.09   16.04  38 0.40184-0.60843 0.91158-0.60722-0.02985-0.60657
  -1  13   7   12.39   22.48  38 0.40296-0.40267 0.91121-0.58220-0.02854 0.63063
  -1  16  -8   48.05   19.33  38 0.40184-0.62178 0.91158-0.50624-0.02985-0.69386
  -1  17   8   -6.38   26.04  39 0.41077-0.39467 0.90854-0.47973-0.01941 0.70781
   0   4  -5  127.01   13.83  38 0.40184-0.47662 0.91158-0.81199-0.02985-0.41363
   0   5   5  508.52   22.34  38 0.40616-0.33074 0.91013-0.78269-0.02480 0.46687
   0   6  -6   64.07   14.66  38 0.40184-0.49175 0.91158-0.76047-0.02985-0.50154
   0   9  -7   76.04   21.52  38 0.40731-0.51227 0.90974-0.68462-0.02346-0.59768
   0  12  -8   17.22   17.50  38 0.40184-0.52052 0.91158-0.60827-0.02985-0.67835
   0  15   8   16.92   18.42  38 0.40184-0.28243 0.91158-0.53580-0.02985 0.73846
   1   2  -5   16.33   17.63  39 0.41462-0.38340 0.90717-0.85484-0.01488-0.40997
   1   2   4    1.96   12.50  38 0.40184-0.23822 0.91158-0.86283-0.02985 0.40215
   1   6  -7   15.70   15.29  38 0.40184-0.40010 0.91158-0.76022-0.02985-0.57196
   1   6   6   39.09   14.32  38 0.40184-0.20713 0.91158-0.75800-0.02985 0.57688
   1   9  -8    2.62   16.70  38 0.40184-0.41476 0.91158-0.68393-0.02985-0.66131
   1   9   7   16.18   22.51  38 0.40184-0.19240 0.91158-0.68215-0.02985 0.66478
   1  13   8  -15.18   18.77  38 0.40184-0.17755 0.91158-0.58268-0.02985 0.75336
   2   1   4 1220.41   21.09  38 0.40184-0.13215 0.91158-0.88554-0.02985 0.41898
   2   2  -6  478.26   18.46  38 0.40184-0.28129 0.91158-0.85998-0.02985-0.46701
   2   3   5   16.84   13.77  38 0.40184-0.11835 0.91158-0.83731-0.02985 0.50817
   2   5   6   28.95   20.47  39 0.41161-0.11344 0.90824-0.78314-0.01842 0.58536
   2   7  -8   12.42   17.02  38 0.40184-0.31193 0.91158-0.73575-0.02985-0.64472
   2   8   7   17.65   22.98  38 0.40679-0.09289 0.90992-0.70657-0.02408 0.67739
   2  11  -9   13.55   26.98  39 0.41963-0.34067 0.90534-0.62404-0.00897-0.75015
   2  12   8   25.52   19.70  38 0.40184-0.07100 0.91158-0.60606-0.02985 0.77023
   3  -2   2  355.17   15.21  38 0.40184-0.05746 0.91158-0.96089-0.02985 0.25946
   3  -1   3  212.76   19.69  38 0.40224-0.04228 0.91145-0.93311-0.02938 0.34670
   3   1  -6    4.50   20.47  38 0.40184-0.17788 0.91158-0.88648-0.02985-0.45052
   3   3  -7   15.79   21.48  38 0.40783-0.19679 0.90956-0.83210-0.02285-0.54367
   3   5   6   13.46   14.97  38 0.40184 0.00193 0.91158-0.78464-0.02985 0.61273
   3   8   7   17.48   17.59  38 0.40184 0.01748 0.91158-0.70728-0.02985 0.70072
   3   9  -9    2.78   26.94  39 0.41077-0.22911 0.90854-0.67962-0.01941-0.72490
   4  -3   1   25.93   18.28  38 0.40184 0.03201 0.91158-0.98238-0.02985 0.18796
   4  -2   2   26.38   12.91  38 0.40184 0.04676 0.91158-0.96110-0.02985 0.27728
   4  -1   3   62.62   19.34  38 0.40441 0.06030 0.91072-0.93268-0.02685 0.36176
   4   3   5  121.41   15.29  38 0.40184 0.09137 0.91158-0.83952-0.02985 0.54428
   4   5  -8   -4.78   25.01  39 0.41963-0.11947 0.90534-0.77706-0.00897-0.62843
   4   8   7   21.22   25.95  39 0.41141 0.11240 0.90831-0.70633-0.01866 0.70867
   5  -3  -3  145.01   21.25  39 0.41474 0.06430 0.90712-0.98166-0.01473-0.16371
   5  -3   0    2.90   13.39  38 0.40184 0.12198 0.91158-0.98740-0.02985 0.11826
   5   1   4  125.18   22.72  38 0.41001 0.17412 0.90880-0.88181-0.02031 0.46176
   5   6   6    5.82   18.51  38 0.40184 0.21082 0.91158-0.75622-0.02985 0.64652
   6  -2   1  165.08   21.41  39 0.41453 0.22840 0.90720-0.95772-0.01499 0.20898
   6  -1   2  110.71   22.13  39 0.41085 0.24770 0.90851-0.93212-0.01932 0.30116
   6   5   5   25.19   18.48  38 0.40184 0.30150 0.91158-0.78803-0.02985 0.57979
   7  -1  -4    3.54   30.03  38 0.40584 0.26675 0.91024-0.92878-0.02518-0.20505
   7  -1   0   97.19   17.44  38 0.40184 0.33167 0.91158-0.93743-0.02985 0.15365
   7   0  -5    3.62   31.18  39 0.41929 0.23996 0.90546-0.90224-0.00937-0.31007
   8   0  -3   11.86   26.64  38 0.41020 0.38340 0.90874-0.90615-0.02008-0.10536
   8   0  -2   76.05   19.57  38 0.40184 0.40538 0.91158-0.90976-0.02985-0.00756
   8   0  -1    5.50   27.29  39 0.41077 0.41349 0.90854-0.90944-0.01941 0.07100
  -5  23   0   27.29   17.77  39 0.41927-0.94278 0.90549-0.32633-0.00830-0.07995
  -5  23   1   30.79   25.53  39 0.42203-0.93178 0.90446-0.32697-0.00503 0.00438
  -5  23   2   12.55   17.43  39 0.41927-0.91097 0.90549-0.32767-0.00830 0.09753
  -5  24  -1  155.83   19.72  39 0.41927-0.95452 0.90549-0.30050-0.00830-0.16624
  -5  24   0   -4.14   26.40  40 0.42806-0.95237 0.90214-0.29924 0.00215-0.09041
  -5  24   2   12.73   25.24  40 0.43133-0.92464 0.90085-0.29687 0.00606 0.08331
  -5  25  -1   35.67   27.08  39 0.42417-0.96187 0.90364-0.27563-0.00248-0.17437
  -5  25   3   13.16   27.28  39 0.42682-0.90334 0.90262-0.27378 0.00067 0.17621
  -4  15  -1    3.30   14.56  39 0.41927-0.85029 0.90549-0.52840-0.00830-0.15138
  -4  15   2   81.61   20.76  39 0.42736-0.81614 0.90242-0.52544 0.00131 0.10515
  -4  16   3   49.42   20.98  39 0.42616-0.80002 0.90288-0.50078-0.00011 0.19512
  -4  17  -2   15.73   20.91  40 0.43384-0.87703 0.89983-0.46993 0.00907-0.25495
  -4  18   4    7.92   27.17  41 0.44570-0.80395 0.89485-0.44194 0.02341 0.26017
  -4  19  -3    4.69   16.37  39 0.41927-0.88540 0.90549-0.42904-0.00830-0.32962
  -4  22  -4   -3.32   18.25  39 0.41927-0.89697 0.90549-0.35171-0.00830-0.41704
  -4  23  -4   77.08   26.83  40 0.42836-0.90518 0.90202-0.32339 0.00250-0.42601
  -3   9   0  317.25   16.28  39 0.41927-0.73243 0.90549-0.67809-0.00830-0.04410
  -3  12  -3   53.96   13.59  39 0.41927-0.77768 0.90549-0.60334-0.00830-0.31050
  -3  14  -4  612.51   17.99  39 0.41927-0.79105 0.90549-0.55119-0.00830-0.39784
  -3  17  -5  108.95   16.39  39 0.41927-0.80551 0.90549-0.47578-0.00830-0.48558
  -3  17   6   19.70   29.88  40 0.43490-0.65916 0.89940-0.47196 0.01034 0.46842
  -3  18  -5  295.98   24.47  39 0.42674-0.81560 0.90266-0.45113 0.00057-0.49605
  -2   9  -4 1073.39   19.88  39 0.41927-0.68680 0.90549-0.67663-0.00830-0.38060
  -2  12  -5  125.96   21.04  40 0.42889-0.71227 0.90181-0.59950 0.00314-0.48169
  -2  15  -6  124.39   22.12  39 0.42053-0.72133 0.90502-0.53097-0.00680-0.56101
  -2  16   7   11.50   24.40  39 0.42038-0.52482 0.90508-0.50223-0.00699 0.59097
  -2  19  -7   18.57   18.72  39 0.41927-0.73176 0.90549-0.42780-0.00830-0.64684
  -1   3  -2   42.76   14.28  39 0.41927-0.55306 0.90549-0.82907-0.00830-0.18597
  -1   4  -3   52.09   13.49  39 0.41927-0.56793 0.90549-0.80398-0.00830-0.27464
  -1   5   4  311.50   21.99  40 0.42846-0.47324 0.90198-0.77642 0.00263 0.33386
  -1   7   5  278.57   16.93  39 0.41927-0.44918 0.90549-0.73057-0.00830 0.43397
  -1   9   6    7.66   19.80  39 0.42326-0.43698 0.90399-0.67573-0.00357 0.51385
  -1  10  -6   20.81   15.26  39 0.41927-0.61288 0.90549-0.65401-0.00830-0.54160
  -1  12   7   14.42   22.84  40 0.43098-0.42975 0.90098-0.59830 0.00565 0.59615
  -1  13  -7    9.78   15.86  39 0.41927-0.62436 0.90549-0.57582-0.00830-0.62622
  -1  14  -7   21.82   24.03  40 0.43677-0.63964 0.89864-0.54111 0.01260-0.64655
   0   3   4   84.20   13.33  39 0.41927-0.35950 0.90549-0.83014-0.00830 0.36236
   0   7  -6   13.61   19.63  39 0.42792-0.51743 0.90219-0.72660 0.00198-0.53381
   0   7   6    1.96   13.82  39 0.41927-0.33012 0.90549-0.72797-0.00830 0.53870
   0  10  -7   67.78   21.67  40 0.43088-0.53518 0.90102-0.64683 0.00553-0.62637
   0  10   7   32.32   16.02  39 0.41927-0.31454 0.90549-0.65335-0.00830 0.62748
   0  13  -8   15.94   17.44  39 0.41927-0.53596 0.90549-0.57573-0.00830-0.69934
   0  14   8   -4.32   18.31  39 0.41927-0.30046 0.90549-0.55330-0.00830 0.71657
   1   0   3   -3.04   17.76  40 0.43677-0.28723 0.89864-0.90201 0.01260 0.27240
   1   3   5  276.35   20.07  39 0.42600-0.24597 0.90294-0.82610-0.00031 0.46033
   1   4  -6    5.05   13.74  39 0.41927-0.40184 0.90549-0.80233-0.00830-0.50360
   1   7  -7   -9.54   21.31  40 0.42806-0.42684 0.90214-0.72555 0.00215-0.60452
   1   8   7   74.73   22.65  40 0.42901-0.21980 0.90177-0.70052 0.00329 0.63367
   1  10  -8   15.72   16.97  39 0.41927-0.43407 0.90549-0.65413-0.00830-0.68401
   1  12   8   11.54   18.07  39 0.41927-0.19492 0.90549-0.60133-0.00830 0.73212
   2  -2   2    8.30   17.44  39 0.42620-0.18722 0.90286-0.95159-0.00006 0.21157
   2  -1   3   10.62   18.08  39 0.41927-0.16514 0.90549-0.92641-0.00830 0.30783
   2   2   5  116.11   19.46  40 0.43031-0.14654 0.90125-0.85180 0.00484 0.47263
   2   5  -7   90.39   21.78  40 0.43376-0.32711 0.89987-0.77168 0.00898-0.59304
   2   7   7   91.34   22.54  40 0.43058-0.11628 0.90115-0.72572 0.00516 0.64995
   2   8  -8  142.30   24.51  40 0.43215-0.33984 0.90052-0.69699 0.00705-0.67980
   2  11   8   13.59   18.35  39 0.41927-0.09054 0.90549-0.62613-0.00830 0.74904
   3  -3   1  170.68   13.53  39 0.41927-0.09083 0.90549-0.98222-0.00830 0.14897
   3   0   4  162.40   14.45  39 0.41927-0.04469 0.90549-0.90300-0.00830 0.41480
   3   2   5   37.93   13.96  39 0.41927-0.03081 0.90549-0.85591-0.00830 0.50461
   3   6  -8  126.53   17.94  39 0.41927-0.22335 0.90549-0.75298-0.00830-0.64768
   3   7   7    2.37   17.31  39 0.41927-0.00115 0.90549-0.72623-0.00830 0.67816
   4  -1  -5   14.18   25.08  40 0.43142-0.08640 0.90081-0.92504 0.00617-0.37888
   4   0   4  129.51   15.15  39 0.41927 0.06008 0.90549-0.90230-0.00830 0.43139
   4   2   5   13.40   14.69  39 0.41927 0.07251 0.90549-0.85401-0.00830 0.52049
   4   7   7    2.04   25.73  40 0.42806 0.09496 0.90214-0.72542 0.00215 0.68838
   5  -3   1  164.55   15.02  39 0.41927 0.11917 0.90549-0.97866-0.00830 0.18406
   5  -2   2  192.54   15.67  39 0.41927 0.13400 0.90549-0.95754-0.00830 0.27366
   5  -1   3  212.35   16.63  39 0.41927 0.14938 0.90549-0.92807-0.00830 0.36112
   5   5  -8   48.35   26.51  40 0.43231-0.02689 0.90045-0.77325 0.00723-0.62848
   5   5   6   20.87   17.70  39 0.41927 0.19307 0.90549-0.77537-0.00830 0.62517
   6  -3  -2   20.01   15.08  39 0.41927 0.17860 0.90549-0.97874-0.00830-0.06417
   6  -3  -1  106.53   16.36  39 0.41927 0.19413 0.90549-0.98044-0.00830 0.02486
   6  -3   0  193.12   22.41  39 0.42464 0.20402 0.90347-0.97580-0.00192 0.10594
   6  -2  -4   30.60   27.63  40 0.43553 0.13372 0.89915-0.94807 0.01110-0.26014
   6   0   3  -14.24   16.48  39 0.41927 0.25356 0.90549-0.90437-0.00830 0.37999
   6   4   5   -8.10   18.63  39 0.41927 0.28432 0.90549-0.80598-0.00830 0.55909
   7  -2  -2   10.46   16.91  39 0.41927 0.28350 0.90549-0.95345-0.00830-0.04606
   7  -2  -1   32.05   16.76  39 0.41927 0.29891 0.90549-0.95347-0.00830 0.04165
   7  -2   0   37.47   24.06  40 0.43289 0.30016 0.90022-0.95090 0.00793 0.11527
   7  -1   1   25.77   17.29  39 0.41927 0.32901 0.90549-0.92874-0.00830 0.21984
   7   0   2   63.00   18.46  39 0.41927 0.34362 0.90549-0.90362-0.00830 0.30742
   8   0   0   18.99   19.09  39 0.41927 0.41879 0.90549-0.90351-0.00830 0.14949
  -5  24   1    4.60   18.42  40 0.43660-0.94479 0.89874-0.29508 0.01215-0.01225
  -5  25   0   29.91   19.44  40 0.43660-0.96131 0.89874-0.27113 0.01215-0.10046
  -5  25   1   27.10   26.50  41 0.44696-0.95499 0.89432-0.26573 0.02470-0.02460
  -5  25   2   -6.18   26.05  41 0.44523-0.93776 0.89508-0.26636 0.02260 0.06607
  -5  26   0   55.91   27.54  41 0.44641-0.97020 0.89456-0.23948 0.02403-0.11222
  -4  15   0    9.49   13.83  40 0.43660-0.85314 0.89874-0.52040 0.01215-0.08277
  -4  15   1  152.27   15.79  40 0.43660-0.84105 0.89874-0.52255 0.01215 0.00572
  -4  16  -1   66.67   15.38  40 0.43660-0.86948 0.89874-0.49546 0.01215-0.17087
  -4  18  -2  150.27   22.08  40 0.43660-0.88756 0.89874-0.44852 0.01215-0.26055
  -4  20  -3  106.53   17.67  40 0.43660-0.89800 0.89874-0.39396 0.01215-0.34724
  -4  21  -3   62.53   24.37  40 0.44344-0.90682 0.89585-0.36844 0.02043-0.35702
  -4  21   5   74.21   37.33  42 0.46742-0.81198 0.88480-0.35695 0.04987 0.32162
  -4  24  -4    5.48   19.53  40 0.43660-0.91178 0.89874-0.29459 0.01215-0.43648
  -3  10  -1   16.75   12.56  40 0.43660-0.76379 0.89874-0.64686 0.01215-0.15321
  -3  11  -2   54.88   13.61  40 0.43660-0.77786 0.89874-0.61993 0.01215-0.24190
  -3  13  -3  163.03   14.69  40 0.43660-0.79610 0.89874-0.57254 0.01215-0.33131
  -3  15  -4   35.46   14.36  40 0.43660-0.80612 0.89874-0.51875 0.01215-0.41840
  -3  16  -4   63.95   20.90  40 0.44214-0.81810 0.89641-0.49546 0.01885-0.42739
  -3  19  -5   33.10   16.54  40 0.43660-0.82567 0.89874-0.42181 0.01215-0.50912
  -3  21   7   35.17   33.59  41 0.44662-0.65691 0.89447-0.36685 0.02429 0.54103
  -2   6  -1   17.98   18.15  40 0.43660-0.66305 0.89874-0.74977 0.01215-0.13671
  -2   7  -2   27.26   18.73  41 0.44929-0.68767 0.89329-0.71653 0.02754-0.23944
  -2   8  -3  863.62   19.16  40 0.43660-0.69020 0.89874-0.69681 0.01215-0.31288
  -2  10  -4   -0.99   13.90  40 0.43660-0.70597 0.89874-0.64825 0.01215-0.40235
  -2  12   6   23.51   21.26  40 0.44274-0.56264 0.89615-0.59405 0.01958 0.47507
  -2  13  -5  254.31   21.53  41 0.44605-0.72868 0.89472-0.56740 0.02359-0.50184
  -2  16  -6   13.14   15.93  40 0.43660-0.73514 0.89874-0.49614 0.01215-0.57965
  -1   6  -4 1613.50   23.18  40 0.43660-0.60058 0.89874-0.74713 0.01215-0.38404
  -1   8  -5 1009.69   19.57  40 0.43660-0.61427 0.89874-0.69537 0.01215-0.47231
  -1  11  -6   17.86   14.30  40 0.43660-0.63097 0.89874-0.62326 0.01215-0.56221
  -1  15  -7   41.10   24.63  40 0.43804-0.64919 0.89814-0.52331 0.01389-0.65356
  -1  16   8    9.88   18.25  40 0.43660-0.42386 0.89874-0.49614 0.01215 0.67762
   0   3  -4   74.32   12.88  40 0.43660-0.49434 0.89874-0.82112 0.01215-0.36630
   0   5  -5  537.24   17.53  40 0.43660-0.51173 0.89874-0.77364 0.01215-0.45549
   0   9   7   76.33   22.43  40 0.44385-0.33972 0.89567-0.66819 0.02093 0.59761
   0  13   8    2.42   18.10  40 0.43660-0.31783 0.89874-0.57070 0.01215 0.69478
   0  14  -8   13.10   17.97  40 0.43660-0.55156 0.89874-0.54273 0.01215-0.71713
   0  15  -8   19.61   25.15  41 0.44960-0.56425 0.89315-0.51226 0.02792-0.73308
   1  -1   2  333.67   17.89  40 0.43660-0.30244 0.89874-0.92462 0.01215 0.18204
   1   1  -4  115.98   18.91  40 0.43703-0.39236 0.89856-0.87414 0.01267-0.34953
   1   1   4  219.54   14.22  40 0.43660-0.27187 0.89874-0.87191 0.01215 0.35879
   1   5  -6  843.47   24.11  41 0.45201-0.43269 0.89208-0.76450 0.03086-0.54407
   1   5   6  419.52   16.72  40 0.43660-0.24252 0.89874-0.77464 0.01215 0.53720
   1  11  -8    7.14   16.99  40 0.43660-0.45026 0.89874-0.62305 0.01215-0.70607
   1  11   8   40.55   18.06  40 0.43660-0.21179 0.89874-0.61895 0.01215 0.71160
   2  -3   0  603.73   25.65  40 0.43680-0.22727 0.89865-0.97258 0.01240 0.02212
   2   0   4  989.16   19.40  40 0.43660-0.16701 0.89874-0.89740 0.01215 0.37692
   2   1  -5  287.48   21.82  41 0.44988-0.31310 0.89303-0.86679 0.02827-0.43551
   2   3  -6    8.51   19.55  40 0.44223-0.32221 0.89637-0.82207 0.01896-0.51695
   2   4   6   37.55   14.65  40 0.43660-0.13795 0.89874-0.80003 0.01215 0.55422
   2  10   8    4.91   17.84  40 0.43660-0.10743 0.89874-0.64513 0.01215 0.72903
   2  12  -9   16.68   19.49  40 0.43660-0.35786 0.89874-0.59285 0.01215-0.77099
   3  -3   2  297.88   19.41  41 0.44914-0.10622 0.89336-0.96936 0.02736 0.20319
   3  -2   3   49.11   18.29  40 0.44134-0.08225 0.89675-0.94534 0.01788 0.29933
   3   1   5    3.71   19.96  40 0.43660-0.04810 0.89874-0.86815 0.01215 0.48044
   3   4  -7   95.83   22.73  41 0.45042-0.23775 0.89279-0.79066 0.02892-0.59570
   3   6   7   32.92   17.12  40 0.43660-0.01757 0.89874-0.74321 0.01215 0.65760
   3   7  -8   31.15   23.70  41 0.45378-0.25503 0.89127-0.71260 0.03304-0.68668
   3  10  -9   33.13   19.48  40 0.43660-0.25449 0.89874-0.64301 0.01215-0.75436
   4  -4  -1  218.99   15.30  40 0.43660-0.03260 0.89874-0.99918 0.01215-0.03065
   4  -4   0  476.63   17.68  40 0.43660-0.01740 0.89874-0.99808 0.01215 0.05781
   4  -3   2  287.49   14.84  40 0.43660 0.01245 0.89874-0.97202 0.01215 0.23463
   4  -2   3   10.15   13.32  40 0.43660 0.02859 0.89874-0.94633 0.01215 0.32333
   4   1   5   44.35   21.23  40 0.43660 0.05718 0.89874-0.86722 0.01215 0.49823
   4   3  -7  117.97   23.67  41 0.44792-0.13091 0.89390-0.81675 0.02587-0.57522
   4   6   7    7.31   25.47  41 0.44523 0.07819 0.89508-0.74448 0.02260 0.66765
   5  -4  -1   83.07   14.42  40 0.43660 0.07293 0.89874-0.99677 0.01215-0.01352
   5  -4   0   40.03   19.11  40 0.43974 0.08390 0.89743-0.99466 0.01594 0.07108
   5  -3   2   38.92   20.69  41 0.44958 0.10263 0.89316-0.96935 0.02790 0.23752
   5  -2   3  243.83   21.60  41 0.45205 0.11511 0.89206-0.94406 0.03092 0.32440
   5   0   4   27.34   15.60  40 0.43660 0.14602 0.89874-0.89973 0.01215 0.43042
   5   2   5   -6.22   16.38  40 0.43660 0.16213 0.89874-0.85096 0.01215 0.52020
   5   4   6   27.57   18.12  40 0.43660 0.17505 0.89874-0.79396 0.01215 0.60385
   6  -3  -3   -3.55   21.21  41 0.44523 0.13835 0.89508-0.96752 0.02260-0.18244
   6  -3   1  222.72   22.56  40 0.43933 0.20461 0.89760-0.96771 0.01545 0.17730
   6  -2   2   30.79   16.19  40 0.43660 0.22128 0.89874-0.94612 0.01215 0.26921
   6  -1  -5  122.89   40.56  42 0.46786 0.08715 0.88458-0.90784 0.05042-0.38800
   6  -1   3   34.29   23.36  40 0.44184 0.23120 0.89654-0.91934 0.01848 0.35219
   6   1   4    2.75   16.31  40 0.43660 0.25232 0.89874-0.87517 0.01215 0.44911
   6   3   5   16.83   18.66  40 0.43660 0.26691 0.89874-0.82433 0.01215 0.53692
   7  -2  -3   -0.69   24.11  41 0.44523 0.24368 0.89508-0.94601 0.02260-0.16586
   7  -2   1    4.65   23.79  41 0.44523 0.30304 0.89508-0.94204 0.02260 0.18888
   7  -1   2   23.13   25.46  40 0.43927 0.32313 0.89762-0.91696 0.01537 0.28289
   8  -1  -2   35.71   19.89  40 0.43660 0.37120 0.89874-0.92053 0.01215-0.04939
   8  -1  -1   34.89   19.06  40 0.43660 0.38487 0.89874-0.92159 0.01215 0.03887
   8  -1   0   27.61   26.68  40 0.44327 0.39392 0.89592-0.91657 0.02022 0.12015
  -5  26   1   -4.07   19.20  41 0.45441-0.96336 0.89121-0.23788 0.03393-0.03320
  -5  26   2    3.81   19.42  41 0.45441-0.94711 0.89121-0.23828 0.03393 0.05694
  -4  16   0   16.17   14.32  41 0.45441-0.87265 0.89121-0.48919 0.03393-0.10348
  -4  16   1  250.00   22.03  42 0.46850-0.87067 0.88451-0.48100 0.05132-0.03202
  -4  16   2  136.26   21.67  41 0.46062-0.84994 0.88832-0.48654 0.04156 0.06384
  -4  17  -1   86.15   15.05  41 0.45441-0.88678 0.89121-0.46257 0.03393-0.19374
  -4  17   3  171.84   27.69  42 0.47014-0.84374 0.88370-0.45643 0.05336 0.14195
  -4  19  -2    8.77   15.28  41 0.45441-0.90205 0.89121-0.41348 0.03393-0.28134
  -4  20  -2  311.85   24.44  42 0.47023-0.91514 0.88365-0.37771 0.05347-0.29883
  -4  22  -3   32.11   17.24  41 0.45441-0.91638 0.89121-0.33724 0.03393-0.36983
  -4  23  -3    2.15   24.97  42 0.46289-0.92429 0.88724-0.30812 0.04436-0.38017
  -3  10   0  486.06   18.02  41 0.45441-0.76885 0.89121-0.64054 0.03393-0.08824
  -3  10   1  315.57   22.00  42 0.47118-0.76966 0.88318-0.63110 0.05465-0.01861
  -3  10   2   11.60   19.89  41 0.45441-0.73919 0.89121-0.64036 0.03393 0.08957
  -3  11  -1   72.00   19.11  42 0.46482-0.79251 0.88631-0.60966 0.04675-0.18788
  -3  12  -2   20.59   13.59  41 0.45441-0.79758 0.89121-0.59061 0.03393-0.26485
  -3  14  -3  385.72   16.35  41 0.45441-0.81336 0.89121-0.54045 0.03393-0.35384
  -3  17  -4   20.86   15.06  41 0.45441-0.83097 0.89121-0.46518 0.03393-0.44311
  -3  20  -5   81.65   17.02  41 0.45441-0.83665 0.89121-0.38431 0.03393-0.52678
  -3  21  -5  122.95   18.62  41 0.45441-0.84377 0.89121-0.36503 0.03393-0.53099
  -3  22  -5   -2.06   25.99  42 0.46289-0.85210 0.88724-0.33412 0.04436-0.54147
  -2   9  -3  140.17   18.45  41 0.46279-0.71693 0.88729-0.66060 0.04423-0.34519
  -2  11  -4  208.58   20.00  41 0.45457-0.72483 0.89114-0.61790 0.03412-0.42538
  -2  14  -5   86.33   20.50  41 0.45766-0.74216 0.88972-0.54020 0.03791-0.51773
  -2  15   7   31.55   23.66  41 0.45574-0.56116 0.89061-0.51319 0.03556 0.54831
  -2  17  -6    7.18   16.54  41 0.45441-0.74831 0.89121-0.46038 0.03393-0.59770
  -2  18  -6   49.25   23.65  41 0.45441-0.75618 0.89121-0.44215 0.03393-0.60369
  -1   5  -3  243.58   15.55  41 0.45441-0.60438 0.89121-0.76733 0.03393-0.31804
  -1   6   5   63.94   19.00  42 0.47129-0.50150 0.88312-0.73388 0.05479 0.37106
  -1   9  -5  202.94   14.48  41 0.45441-0.63339 0.89121-0.66676 0.03393-0.49568
  -1  11   7   95.35   22.57  41 0.46277-0.46355 0.88730-0.61024 0.04421 0.55786
  -1  12  -6  143.43   15.26  41 0.45441-0.64794 0.89121-0.59084 0.03393-0.58408
  -1  15   8   23.54   25.28  41 0.46195-0.44910 0.88769-0.51168 0.04320 0.64853
  -1  16  -7   13.65   17.53  41 0.45441-0.66251 0.89121-0.48790 0.03393-0.67235
   0   0   1    5.65   21.89  42 0.46458-0.44989 0.88643-0.88659 0.04645 0.04247
   0   1  -2 2010.20   36.54  41 0.45441-0.48404 0.89121-0.86639 0.03393-0.21106
   0   2  -3   23.13   12.87  41 0.45441-0.49832 0.89121-0.84024 0.03393-0.29900
   0   4   5  129.88   14.26  41 0.45441-0.38157 0.89121-0.79188 0.03393 0.40902
   0   6   6   63.57   14.08  41 0.45441-0.36608 0.89121-0.73992 0.03393 0.49744
   0   8  -6   29.17   14.12  41 0.45441-0.54238 0.89121-0.69023 0.03393-0.56457
   0  11  -7   42.66   15.90  41 0.45441-0.55389 0.89121-0.61080 0.03393-0.65163
   0  12   8   12.75   24.46  42 0.46305-0.34510 0.88717-0.58663 0.04456 0.66608
   0  16  -8   -2.84   19.28  41 0.45441-0.57335 0.89121-0.48888 0.03393-0.74486
   1  -1  -2 2559.25   59.35  41 0.46057-0.38580 0.88835-0.91320 0.04150-0.20086
   1   0  -3    2.70   17.51  42 0.46400-0.40431 0.88671-0.88621 0.04574-0.29444
   1   2   5  250.13   20.07  41 0.45961-0.28019 0.88880-0.83650 0.04031 0.41983
   1   3  -5  537.17   17.69  41 0.45441-0.42330 0.89121-0.81655 0.03393-0.45957
   1   4   6  137.77   20.64  41 0.46056-0.26644 0.88835-0.78624 0.04148 0.50710
   1   7   7   14.03   15.43  41 0.45441-0.24603 0.89121-0.71657 0.03393 0.60393
   1   8  -7   65.47   15.60  41 0.45441-0.45084 0.89121-0.68874 0.03393-0.63612
   1  10   8    4.15   24.83  42 0.46289-0.23940 0.88724-0.63727 0.04436 0.68347
   1  12  -8   -7.06   17.13  41 0.45441-0.46917 0.89121-0.58943 0.03393-0.72746
   2  -3  -1  213.28   22.42  41 0.45866-0.26426 0.88925-0.96396 0.03914-0.09264
   2  -3   1   31.05   13.17  41 0.45441-0.23004 0.89121-0.96534 0.03393 0.08944
   2   1   5   55.22   13.35  41 0.45441-0.17100 0.89121-0.86254 0.03393 0.44277
   2   3   6  100.24   14.82  41 0.45441-0.15585 0.89121-0.81121 0.03393 0.53114
   2   6  -7  230.65   23.12  41 0.46178-0.35507 0.88777-0.73632 0.04299-0.62785
   2   6   7    8.44   15.78  41 0.45441-0.14104 0.89121-0.74261 0.03393 0.62317
   2   9  -8    7.55   16.47  41 0.45441-0.36200 0.89121-0.66354 0.03393-0.70646
   2   9   8   71.12   18.33  41 0.45441-0.12495 0.89121-0.66220 0.03393 0.70858
   3  -4   0    5.91   17.62  42 0.46774-0.15409 0.88489-0.98816 0.05037 0.00177
   3  -1   4   87.56   13.66  41 0.45441-0.08149 0.89121-0.91658 0.03393 0.37386
   3   0  -5    2.28   18.67  41 0.45441-0.21450 0.89121-0.89341 0.03393-0.42556
   3   5   7   -3.87   23.94  42 0.46289-0.04419 0.88724-0.76288 0.04436 0.62952
   3   8   8    1.07   27.19  41 0.45441-0.02111 0.89121-0.68104 0.03393 0.71889
   4  -4  -2  202.31   21.70  41 0.45847-0.06892 0.88934-0.98836 0.03891-0.14565
   4  -4   1  176.90   14.74  41 0.45441-0.02087 0.89121-0.99132 0.03393 0.12602
   4  -1   4   47.02   14.57  41 0.45441 0.02332 0.89121-0.91916 0.03393 0.39237
   4   1  -6   23.13   21.51  42 0.46728-0.13675 0.88512-0.85816 0.04979-0.51053
   4   5   7   78.05   25.95  41 0.46045 0.06292 0.88841-0.76026 0.04135 0.64856
   4   6  -8   12.92   17.87  41 0.45441-0.15349 0.89121-0.73860 0.03393-0.67260
   5  -4  -2   -0.76   13.07  41 0.45441 0.03998 0.89121-0.99015 0.03393-0.12362
   5  -4   1   15.41   13.82  41 0.45441 0.08385 0.89121-0.98785 0.03393 0.14212
   5  -1   4  121.33   16.44  41 0.45441 0.12906 0.89121-0.91096 0.03393 0.40789
   5   1   5   11.35   16.39  41 0.45441 0.14289 0.89121-0.86583 0.03393 0.49677
   5   3   6   49.13   18.48  41 0.45441 0.15824 0.89121-0.80984 0.03393 0.58358
   6  -4  -1   10.32   21.45  41 0.45915 0.15427 0.88902-0.98625 0.03975-0.02297
   6  -4   0  649.22   24.58  42 0.46724 0.16091 0.88513-0.98606 0.04975 0.05601
   6   0   4   98.17   17.95  41 0.45441 0.23312 0.89121-0.88921 0.03393 0.42642
   6   2   5   12.41   19.17  41 0.45441 0.24794 0.89121-0.84148 0.03393 0.51430
   6   3  -7    1.04   36.92  42 0.47680 0.04829 0.88031-0.80302 0.06168-0.57649
   7  -3  -2  110.68   24.07  42 0.46790 0.23620 0.88481-0.95980 0.05056-0.10430
   7  -3  -1   92.57   17.50  41 0.45441 0.26414 0.89121-0.96261 0.03393 0.00085
   7  -3   0   77.41   24.63  41 0.45888 0.27381 0.88915-0.96024 0.03942 0.08277
   7   0   3   -3.64   19.39  41 0.45441 0.32584 0.89121-0.89408 0.03393 0.35552
   8  -1  -3   -0.24   18.86  41 0.45441 0.33880 0.89121-0.91371 0.03393-0.15933
  -4  17   0   76.53   14.80  42 0.47122-0.89073 0.88302-0.45644 0.05552-0.12622
  -4  18  -1    6.61   14.45  42 0.47122-0.90196 0.88302-0.42952 0.05552-0.21379
  -4  19  -1   61.13   21.55  43 0.48366-0.91553 0.87654-0.39731 0.07113-0.22890
  -4  21  -2  256.86   23.98  42 0.47289-0.92279 0.88217-0.35592 0.05760-0.30549
  -4  24  -3   33.34   17.55  42 0.47123-0.93134 0.88302-0.27808 0.05552-0.39026
  -4  25  -3    2.33   18.12  42 0.47122-0.93734 0.88302-0.25487 0.05552-0.39343
  -3  11   3   76.64   24.47  43 0.48877-0.75827 0.87376-0.59748 0.07761 0.13549
  -3  13  -2   -0.77   18.33  42 0.47123-0.81730 0.88302-0.55805 0.05552-0.28621
  -3  15  -3   11.84   14.36  42 0.47122-0.82995 0.88302-0.50607 0.05552-0.37465
  -3  18  -4  601.07   18.79  42 0.47122-0.84374 0.88302-0.42929 0.05552-0.46150
  -3  19  -4  212.36   24.80  43 0.48559-0.85488 0.87550-0.39438 0.07357-0.47775
  -3  20   7    7.72   38.07  43 0.49126-0.70006 0.87237-0.36965 0.08078 0.48674
  -3  23  -5   19.46   18.93  42 0.47122-0.85886 0.88302-0.30416 0.05552-0.55140
  -3  24  -5  -12.58   27.09  43 0.47954-0.86505 0.87874-0.27384 0.06593-0.56037
  -2   6   0    9.14   18.72  43 0.48289-0.69004 0.87696-0.72560 0.07015-0.10422
  -2   6   2  633.07   43.02  44 0.49621-0.67604 0.86956-0.71889 0.08710 0.05489
  -2   8  -2  223.01   19.42  43 0.48530-0.72275 0.87566-0.67274 0.07320-0.28472
  -2   9   5   54.90   24.14  43 0.48789-0.62273 0.87425-0.64808 0.07649 0.33101
  -2  12  -4  127.01   19.76  42 0.47416-0.74494 0.88153-0.58200 0.05918-0.44934
  -2  15  -5   27.88   14.65  42 0.47123-0.75685 0.88302-0.50746 0.05552-0.53488
  -2  19  -6  -11.08   16.80  42 0.47122-0.76741 0.88302-0.40399 0.05552-0.62059
  -2  20  -6   -0.65   24.39  42 0.47122-0.77489 0.88302-0.38257 0.05552-0.62699
  -1   3  -1   60.18   18.58  42 0.47122-0.58965 0.88302-0.80679 0.05552-0.16079
  -1   4  -2   91.96   14.74  42 0.47122-0.60569 0.88302-0.78288 0.05552-0.24994
  -1   7  -4  300.26   15.36  42 0.47122-0.63317 0.88302-0.70399 0.05552-0.42644
  -1   8   6  210.59   16.43  42 0.47122-0.48647 0.88302-0.68254 0.05552 0.45843
  -1  10  -5   19.49   18.82  43 0.48777-0.66077 0.87431-0.61839 0.07633-0.53219
  -1  13  -6   18.98   14.99  42 0.47122-0.66455 0.88302-0.55607 0.05552-0.60494
  -1  14   8  129.91   25.59  43 0.47975-0.46501 0.87863-0.52693 0.06620 0.62490
  -1  17  -7   51.97   17.63  42 0.47122-0.67489 0.88302-0.45163 0.05552-0.68935
  -1  18  -7   81.64   25.12  42 0.47692-0.68400 0.88011-0.42699 0.06264-0.69858
   0   1   3  113.83   14.01  42 0.47122-0.42720 0.88302-0.85921 0.05552 0.21011
   0   2   4 1612.11   26.05  42 0.47123-0.41171 0.88302-0.83289 0.05552 0.29874
   0   4  -4    3.98   11.72  42 0.47122-0.53125 0.88302-0.78337 0.05552-0.41006
   0   6  -5   14.39   13.11  42 0.47122-0.54433 0.88302-0.73154 0.05552-0.49806
   0   8   7   54.01   15.41  42 0.47122-0.36663 0.88302-0.68159 0.05552 0.56447
   0   9  -6  109.55   20.68  42 0.47291-0.56344 0.88216-0.65716 0.05763-0.58952
   0  11   8   -3.17   24.67  43 0.47954-0.36113 0.87874-0.60216 0.06593 0.64278
   0  12  -7   23.80   15.80  42 0.47122-0.57131 0.88302-0.57703 0.05552-0.67218
   0  13  -7  401.76   24.07  43 0.48498-0.58529 0.87583-0.54530 0.07280-0.69064
   0  17  -8   21.21   18.10  42 0.47122-0.58628 0.88302-0.45188 0.05552-0.76175
   0  18  -8   -6.26   27.32  43 0.47954-0.59568 0.87874-0.42409 0.06593-0.77290
   1  -2   1  798.60   31.45  43 0.48587-0.36713 0.87535-0.92643 0.07392 0.03166
   1  -1   3  313.50   20.18  43 0.48123-0.33213 0.87785-0.90351 0.06806 0.21492
   1   0   4   -7.80   17.20  43 0.47954-0.31539 0.87874-0.87780 0.06593 0.30524
   1   6  -6  256.66   21.48  42 0.47613-0.46086 0.88051-0.72985 0.06166-0.57631
   1   6   7  721.05   19.86  42 0.47122-0.26107 0.88302-0.72910 0.05552 0.58127
   1   9  -7   10.56   15.25  42 0.47122-0.47071 0.88302-0.65773 0.05552-0.65960
   1   9   8   29.56   24.14  42 0.47457-0.24994 0.88132-0.65190 0.05970 0.66501
   1  13  -8    5.73   17.23  42 0.47122-0.48490 0.88302-0.55586 0.05552-0.74758
   2  -3   2   11.62   17.58  43 0.48168-0.24341 0.87761-0.95262 0.06863 0.14296
   2  -2   3 1167.86   21.17  42 0.47122-0.21743 0.88302-0.93408 0.05552 0.24524
   2  -1   4 1231.00   20.86  42 0.47122-0.20165 0.88302-0.90652 0.05552 0.33370
   2   5   7   29.01   15.95  42 0.47122-0.15783 0.88302-0.75705 0.05552 0.59955
   2   8   8   -0.45   18.22  42 0.47122-0.14229 0.88302-0.67995 0.05552 0.68608
   2  10  -8   23.76   16.58  42 0.47122-0.38084 0.88302-0.63160 0.05552-0.73016
   3  -4  -1  208.66   16.23  42 0.47122-0.17196 0.88302-0.98346 0.05552-0.09192
   3  -4   1 1128.34   21.24  42 0.47122-0.14255 0.88302-0.98400 0.05552 0.08551
   3  -3   3   -3.82   18.43  43 0.47954-0.12115 0.87874-0.95392 0.06593 0.25195
   3  -2   4   97.97   19.29  43 0.48777-0.11500 0.87431-0.92801 0.07633 0.33135
   3   0   5   12.45   13.68  42 0.47122-0.08358 0.88302-0.88377 0.05552 0.44077
   3   2  -6   -1.92   13.85  42 0.47122-0.24524 0.88302-0.83102 0.05552-0.53400
   3   2   6   13.41   15.01  42 0.47123-0.06792 0.88302-0.83354 0.05552 0.52984
   3   4   7   68.65   24.42  42 0.47630-0.05756 0.88043-0.77658 0.06187 0.60946
   3   7   8   68.67   26.93  43 0.48179-0.04893 0.87755-0.70257 0.06877 0.69220
   3   8  -8  -11.12   24.67  43 0.47954-0.28235 0.87874-0.67465 0.06593-0.72007
   4  -4   2  231.57   15.02  42 0.47122-0.02218 0.88302-0.98021 0.05552 0.19091
   4  -3   3    3.72   13.46  42 0.47122-0.00745 0.88302-0.95837 0.05552 0.28063
   4  -2   4   83.04   14.79  42 0.47123 0.00797 0.88302-0.92842 0.05552 0.36787
   4   0   5   16.25   15.19  42 0.47123 0.02109 0.88302-0.88586 0.05552 0.46072
   4   2   6   10.24   15.83  42 0.47123 0.03676 0.88302-0.83485 0.05552 0.54785
   4   4   7   23.89   26.00  42 0.47633 0.04719 0.88041-0.77687 0.06190 0.62710
   5  -4   2   28.51   20.50  42 0.47846 0.07487 0.87931-0.97877 0.06457 0.19992
   5  -3   3   75.32   14.92  42 0.47122 0.09801 0.88302-0.95354 0.05552 0.29671
   5  -2   4   -5.84   21.20  43 0.47954 0.10302 0.87874-0.92594 0.06593 0.37510
   5   0   5    9.79   16.66  42 0.47122 0.12653 0.88302-0.87929 0.05552 0.47354
   5   2   6    7.63   17.66  42 0.47122 0.14232 0.88302-0.82705 0.05552 0.55968
   5   3  -7   45.41   24.47  42 0.47781-0.05733 0.87964-0.80170 0.06376-0.59607
   5   6  -8  125.57   28.45  43 0.48105-0.07463 0.87794-0.72470 0.06783-0.68777
   6  -4  -2   36.88   21.34  42 0.47545 0.12341 0.88086-0.97956 0.06080-0.13349
   6  -4   1   89.72   21.54  42 0.47221 0.17146 0.88252-0.97872 0.05674 0.13599
   6  -3   2   33.22   15.41  42 0.47122 0.18587 0.88302-0.96176 0.05552 0.22733
   6  -2   3  -10.10   15.99  42 0.47122 0.20260 0.88302-0.93576 0.05552 0.31696
   6  -1   4   23.47   16.79  42 0.47122 0.21642 0.88302-0.90227 0.05552 0.40275
   6   1   5   33.70   18.70  42 0.47122 0.23204 0.88302-0.85684 0.05552 0.49186
   7  -3   1   12.90   16.94  42 0.47122 0.27620 0.88302-0.95397 0.05552 0.15534
   7  -2   2    9.47   17.85  42 0.47122 0.29139 0.88302-0.93477 0.05552 0.24570
   7  -1   3   16.12   19.20  42 0.47122 0.30511 0.88302-0.90772 0.05552 0.33265
   8  -2  -2    6.42   27.14  42 0.47122 0.33478 0.88302-0.92913 0.05552-0.09293
   8  -2  -1    4.34   19.28  42 0.47122 0.35165 0.88302-0.93312 0.05552-0.00157
   8  -2   0   15.54   19.06  42 0.47122 0.36714 0.88302-0.92884 0.05552 0.08510
  -4  17   1   92.48   15.04  43 0.48832-0.89142 0.87416-0.44640 0.07624-0.05742
  -4  17   2   50.59   21.12  43 0.48832-0.87754 0.87416-0.44733 0.07624 0.03072
  -4  18   0   -0.98   15.27  43 0.48832-0.90791 0.87416-0.42195 0.07624-0.14619
  -4  18   3  190.85   23.43  44 0.50349-0.87715 0.86548-0.41278 0.09567 0.10014
  -4  19   4    1.68   23.24  44 0.49647-0.85466 0.86959-0.39089 0.08663 0.19735
  -4  20  -1  533.67   24.10  43 0.48953-0.92519 0.87350-0.37280 0.07777-0.23785
  -4  22  -2  397.30   18.55  43 0.48832-0.93370 0.87416-0.31892 0.07624-0.32176
  -4  23  -2  176.75   24.67  43 0.48921-0.93998 0.87368-0.29809 0.07737-0.32565
  -3  11   0    2.34   13.27  43 0.48832-0.80311 0.87416-0.59832 0.07624-0.12930
  -3  12  -1  215.90   15.04  43 0.48833-0.81753 0.87416-0.57251 0.07624-0.21753
  -3  14  -2  196.62   19.53  43 0.49077-0.83632 0.87281-0.52288 0.07935-0.30991
  -3  16  -3  699.92   18.74  43 0.48833-0.84561 0.87416-0.47081 0.07624-0.39386
  -3  16   6   10.47   37.07  45 0.51839-0.74275 0.85626-0.45384 0.11507 0.36362
  -3  20  -4   22.06   16.88  43 0.48832-0.86279 0.87416-0.37183 0.07624-0.48452
  -2   6   1   55.83   19.04  44 0.50453-0.69875 0.86486-0.71376 0.09700-0.04408
  -2   7  -1   46.32   13.52  43 0.48833-0.71279 0.87416-0.69873 0.07624-0.20010
  -2  10  -3  274.40   14.58  43 0.48832-0.74183 0.87416-0.62188 0.07624-0.37662
  -2  11   6   15.78   20.89  44 0.49835-0.61826 0.86850-0.59247 0.08904 0.40836
  -2  13  -4  232.61   19.97  43 0.49348-0.76312 0.87129-0.54539 0.08281-0.47271
  -2  14   7   26.83   23.39  43 0.49076-0.59619 0.87282-0.51995 0.07933 0.50533
  -2  16  -5    8.35   14.93  43 0.48833-0.77046 0.87416-0.47128 0.07624-0.55431
  -2  18   8    2.82   27.49  44 0.49647-0.58683 0.86959-0.41698 0.08663 0.58759
  -2  21  -6   29.51   17.76  43 0.48832-0.78393 0.87416-0.34508 0.07624-0.64123
  -2  22  -6  121.70   25.40  43 0.48972-0.79093 0.87339-0.32281 0.07802-0.64597
  -1   4   4    3.95   18.08  44 0.50453-0.55093 0.86486-0.76543 0.09700 0.24002
  -1   6  -3  492.80   21.85  43 0.49323-0.64321 0.87143-0.72136 0.08249-0.36580
  -1   8  -4  226.26   19.34  43 0.48916-0.65481 0.87370-0.67431 0.07731-0.44962
  -1  10   7   26.05   22.27  43 0.48832-0.48778 0.87416-0.62087 0.07624 0.52532
  -1  11  -5  127.41   19.48  44 0.49879-0.67668 0.86825-0.59049 0.08961-0.54919
  -1  13   8   -2.80   25.27  44 0.49647-0.48054 0.86959-0.54038 0.08663 0.60210
  -1  14  -6   29.61   14.99  43 0.48832-0.67991 0.87416-0.52096 0.07624-0.62426
  -1  19  -7   12.47   17.77  43 0.48832-0.69302 0.87416-0.39539 0.07624-0.71132
  -1  20  -7   45.14   26.27  44 0.49797-0.70113 0.86872-0.36321 0.08856-0.72318
   0   0   2 6520.39   65.76  44 0.50104-0.47166 0.86693-0.86773 0.09250 0.08392
   0   3   5   48.69   13.85  43 0.48832-0.41381 0.87416-0.79747 0.07624 0.36638
   0   5   6   31.83   14.43  43 0.48833-0.39951 0.87416-0.74953 0.07624 0.45568
   0   7  -5   14.54   18.56  43 0.49221-0.56711 0.87200-0.69913 0.08119-0.52657
   0   7   7   62.11   21.75  44 0.49908-0.39454 0.86808-0.69289 0.08998 0.53078
   0  10  -6   15.29   20.64  44 0.50453-0.58894 0.86486-0.60884 0.09700-0.62421
   0  10   8   -1.93   24.09  43 0.48832-0.36640 0.87416-0.61644 0.07624 0.62719
   0  14  -7   57.10   23.59  43 0.49212-0.59639 0.87205-0.52123 0.08108-0.70283
   1  -2   0  339.07   24.51  43 0.48832-0.38419 0.87416-0.92444 0.07624-0.05920
   1   1   5    2.71   18.24  44 0.49647-0.31823 0.86959-0.84481 0.08663 0.37314
   1   3   6  443.11   17.30  43 0.48832-0.29336 0.87416-0.79746 0.07624 0.47247
   1   4  -5  283.65   20.63  44 0.50026-0.46814 0.86739-0.76509 0.09150-0.51633
   1   5   7  129.02   21.76  44 0.50089-0.29185 0.86702-0.74342 0.09231 0.54594
   1   8   8    6.59   24.15  44 0.50453-0.28262 0.86486-0.66738 0.09700 0.63320
   1  10  -7   25.12   21.74  43 0.48832-0.48940 0.87416-0.62625 0.07624-0.68142
   1  14  -8  128.63   18.49  43 0.48832-0.50061 0.87416-0.52049 0.07624-0.76658
   2   0  -4  231.91   21.18  44 0.50317-0.35261 0.86567-0.86441 0.09525-0.41460
   2   0   5  -11.42   13.38  43 0.48832-0.20474 0.87416-0.87406 0.07624 0.40171
   2   2   6   -7.68   15.22  43 0.48832-0.19099 0.87416-0.82629 0.07624 0.49171
   2   4  -6  440.17   17.97  43 0.48832-0.36737 0.87416-0.77283 0.07624-0.57299
   2   4   7  187.26   16.96  43 0.48832-0.17331 0.87416-0.76992 0.07624 0.57750
   2   7  -7   12.71   15.35  43 0.48832-0.38234 0.87416-0.69827 0.07624-0.66165
   2   7   8   12.88   18.19  43 0.48832-0.15928 0.87416-0.69396 0.07624 0.66641
   2  11  -8   78.82   24.38  43 0.48997-0.40043 0.87326-0.59765 0.07833-0.75258
   3  -4   2   12.65   12.38  43 0.48832-0.14484 0.87416-0.97342 0.07624 0.15340
   3  -1   5   23.02   19.95  43 0.49355-0.10444 0.87125-0.89455 0.08290 0.41197
   3   1   6   -0.18   14.62  43 0.48832-0.08485 0.87416-0.84565 0.07624 0.50604
   3   3   7   38.52   23.48  44 0.49803-0.08068 0.86869-0.79253 0.08863 0.58307
   3   5  -7   72.03   16.31  43 0.48832-0.27667 0.87416-0.74676 0.07624-0.64335
   3   6   8   75.48   26.67  44 0.50159-0.06971 0.86661-0.72025 0.09321 0.66931
   3   9  -8   -3.20   24.38  44 0.49647-0.30020 0.86959-0.64384 0.08663-0.74471
   4  -5   0    9.93   12.34  43 0.48832-0.06951 0.87416-0.99778 0.07624-0.00585
   4  -5   1   93.96   19.12  44 0.49667-0.06298 0.86947-0.99474 0.08689 0.07173
   4  -1   5   53.78   15.26  43 0.48832 0.00580 0.87416-0.89735 0.07624 0.43628
   4   1   6   50.87   16.31  43 0.48833 0.02082 0.87416-0.84824 0.07624 0.52539
   4   3   7  -24.05   26.24  44 0.49647 0.02649 0.86959-0.79361 0.08663 0.60386
   4   4  -7   15.41   22.40  43 0.49581-0.17992 0.86996-0.76805 0.08579-0.63648
   4   7  -8    5.10   17.43  43 0.48832-0.18686 0.87416-0.69648 0.07624-0.71466
   5  -5  -1   21.24   19.06  43 0.49153 0.01748 0.87238-0.99611 0.08032-0.08133
   5  -5   0  789.98   20.13  43 0.48832 0.03526 0.87416-0.99925 0.07624 0.01102
   5  -5   1  651.85   23.18  43 0.49136 0.04791 0.87248-0.99477 0.08011 0.09550
   6  -4   2   15.72   22.05  43 0.49272 0.16558 0.87172-0.97009 0.08184 0.20013
   6  -3   3    9.17   16.80  43 0.48832 0.18407 0.87416-0.94561 0.07624 0.29343
   6  -2   4   47.88   24.84  43 0.49259 0.19496 0.87179-0.91625 0.08167 0.37627
   6   0   5   -1.77   18.87  43 0.48832 0.21371 0.87416-0.87127 0.07624 0.47024
   7  -4  -1   61.86   24.35  43 0.49138 0.22727 0.87247-0.96930 0.08013-0.04680
   7  -4   0  412.77   26.09  43 0.49043 0.24334 0.87300-0.96918 0.07891 0.04259
   7  -3  -3   69.76   24.61  43 0.49536 0.19350 0.87023-0.94398 0.08520-0.22887
   7  -3   2   54.40   18.39  43 0.48833 0.27459 0.87416-0.94400 0.07624 0.22203
   7  -2  -4    5.69   24.12  43 0.49601 0.17841 0.86985-0.91809 0.08604-0.31750
   7  -2   3   -2.58   18.75  43 0.48832 0.28850 0.87416-0.91897 0.07624 0.31040
   8  -3  -1    3.70   26.51  44 0.49647 0.32602 0.86959-0.93994 0.08663-0.03518
   8  -2  -3    3.51   27.78  44 0.49647 0.29695 0.86959-0.91627 0.08663-0.21210
  -4  18   1   60.66   15.54  44 0.50511-0.90925 0.86496-0.41322 0.09684-0.07857
  -4  18   2   60.09   21.90  45 0.51735-0.90408 0.85739-0.40454 0.11280-0.00487
  -4  19   0   13.73   15.00  44 0.50511-0.92328 0.86496-0.38759 0.09684-0.16651
  -4  21  -1  222.59   17.22  44 0.50511-0.93751 0.86496-0.33701 0.09684-0.25492
  -4  22  -1   72.70   23.31  45 0.51749-0.94763 0.85731-0.30224 0.11297-0.27000
  -4  22   5  118.56   33.46  45 0.52113-0.86450 0.85496-0.30191 0.11776 0.25462
  -4  24  -2   -0.10   17.13  44 0.50511-0.94817 0.86496-0.26039 0.09684-0.34289
  -4  25  -2   12.08   18.46  44 0.50511-0.95418 0.86496-0.23658 0.09684-0.34449
  -4  26  -2   38.45   26.17  44 0.50871-0.95941 0.86278-0.20936 0.10152-0.35038
  -3  11   1  611.13   23.65  44 0.51284-0.81181 0.86024-0.58350 0.10689-0.07109
  -3  13  -1   75.64   19.38  44 0.51186-0.84042 0.86085-0.53441 0.10561-0.24648
  -3  15  -2   96.52   19.84  44 0.50896-0.85385 0.86263-0.48677 0.10183-0.33270
  -3  17  -3  574.09   18.25  44 0.50511-0.85990 0.86496-0.43426 0.09684-0.41324
  -3  18  -3   43.93   21.26  44 0.50899-0.86888 0.86261-0.41143 0.10188-0.42127
  -3  21  -4  137.12   17.35  44 0.50511-0.87265 0.86496-0.33337 0.09684-0.50050
  -3  22  -4   93.50   16.87  44 0.50511-0.87903 0.86496-0.31275 0.09684-0.50433
  -3  23  -4   13.65   24.51  45 0.51803-0.88559 0.85696-0.27760 0.11368-0.51738
  -2   9  -2   18.38   18.64  44 0.50511-0.74659 0.86496-0.64111 0.09684-0.30983
  -2  11  -3   77.71   19.06  44 0.50606-0.76113 0.86439-0.58971 0.09808-0.39951
  -2  14  -4   83.29   19.76  44 0.50511-0.77730 0.86496-0.51608 0.09684-0.48863
  -2  17  -5  173.89   16.36  44 0.50511-0.78367 0.86496-0.43379 0.09684-0.57199
  -2  17   8   17.08   27.19  45 0.51911-0.60810 0.85627-0.42907 0.11511 0.55874
  -2  18  -5   52.35   21.99  44 0.50627-0.79165 0.86426-0.41419 0.09835-0.57766
  -2  23  -6  135.41   19.08  44 0.50511-0.79777 0.86496-0.28359 0.09684-0.65932
  -1   3   3  807.07   29.50  44 0.50589-0.56586 0.86449-0.78870 0.09786 0.14986
  -1   5   5   79.77   18.87  45 0.52096-0.55129 0.85507-0.73103 0.11754 0.30854
  -1   7   6  302.13   22.16  44 0.50551-0.52026 0.86472-0.68724 0.09736 0.41599
  -1  12  -5   49.75   19.19  45 0.52009-0.69519 0.85564-0.55059 0.11639-0.57472
  -1  15  -6  125.96   16.19  44 0.50511-0.69433 0.86496-0.48420 0.09684-0.64312
  -1  16  -6   35.98   21.85  44 0.50812-0.70312 0.86314-0.46288 0.10075-0.65175
  -1  21  -7   19.20   18.06  44 0.50511-0.70928 0.86496-0.33456 0.09684-0.73151
   0   3  -3  169.40   14.78  44 0.50511-0.55073 0.86496-0.79031 0.09684-0.36273
   0   4   6   26.46   19.36  45 0.52096-0.43308 0.85507-0.75608 0.11754 0.41433
   0   5  -4   73.21   17.90  44 0.50882-0.56876 0.86271-0.73830 0.10166-0.45666
   0  11  -6  -12.54   20.77  45 0.51308-0.60184 0.86009-0.58406 0.10720-0.63981
   0  15  -7   97.09   16.39  44 0.50511-0.60996 0.86496-0.48927 0.09684-0.71812
   1  -2   2  930.55   22.91  44 0.50511-0.37119 0.86496-0.91590 0.09684 0.09737
   1   2  -4  792.71   21.45  44 0.50511-0.45890 0.86496-0.81310 0.09684-0.43355
   1   7  -6  298.58   16.59  44 0.50511-0.48926 0.86496-0.68892 0.09684-0.61123
   1   7   8    8.70   23.87  45 0.51898-0.29709 0.85635-0.68077 0.11493 0.61193
   1  11  -7  127.36   22.31  45 0.51547-0.51191 0.85859-0.57993 0.11032-0.71195
   1  15  -8   14.13   18.32  44 0.50511-0.51493 0.86496-0.48450 0.09684-0.78444
   1  16  -8   10.61   26.36  45 0.52096-0.52811 0.85507-0.44726 0.11754-0.80100
   2  -3   3   99.64   18.59  44 0.50536-0.25068 0.86481-0.93679 0.09717 0.20278
   2  -2   4   60.24   12.93  44 0.50511-0.23593 0.86496-0.91297 0.09684 0.29158
   2   1   6   68.50   14.86  44 0.50511-0.20528 0.86496-0.83626 0.09684 0.46858
   2   2  -5   50.74   13.85  44 0.50511-0.36970 0.86496-0.81443 0.09684-0.50509
   2   3   7   67.69   22.50  44 0.51202-0.19794 0.86075-0.78344 0.10582 0.54902
   2   6   8  -11.11   17.84  44 0.50511-0.17638 0.86496-0.70993 0.09684 0.64372
   2   8  -7  458.40   24.08  45 0.51885-0.41008 0.85643-0.65256 0.11476-0.69816
   2  12  -8   94.64   24.97  44 0.50743-0.41706 0.86356-0.56306 0.09985-0.77419
   3  -4   3   32.52   18.32  44 0.51195-0.15290 0.86079-0.95904 0.10572 0.21218
   3  -3   4   82.99   19.79  44 0.51112-0.13731 0.86131-0.93484 0.10465 0.30167
   3   0   6  164.51   21.47  45 0.51670-0.11370 0.85781-0.85983 0.11194 0.47276
   3   5   8   59.80   27.08  45 0.51458-0.08126 0.85915-0.73313 0.10916 0.65269
   4  -5  -1    8.79   12.72  44 0.50511-0.10206 0.86496-0.99018 0.09684-0.11503
   4  -5   2  217.30   20.09  44 0.50624-0.05631 0.86428-0.98574 0.09831 0.14849
   4  -4   3    9.59   13.54  44 0.50511-0.04172 0.86496-0.96756 0.09684 0.23954
   4  -3   4  268.18   16.15  44 0.50511-0.02727 0.86496-0.94130 0.09684 0.32769
   4  -2   5    4.56   21.13  45 0.52096-0.02775 0.85507-0.91191 0.11754 0.39950
   4   0   6  147.60   16.92  44 0.50511 0.00424 0.86496-0.86020 0.09684 0.50365
   4   2   7   -8.43   26.03  45 0.52096 0.00158 0.85507-0.81106 0.11754 0.57719
   4   8  -8   28.07   25.65  45 0.51785-0.21555 0.85708-0.65442 0.11345-0.75117
   5  -5   2  332.11   16.83  44 0.50511 0.04951 0.86496-0.98550 0.09684 0.16728
   5  -4  -3   52.51   20.86  45 0.51780-0.03802 0.85711-0.95652 0.11339-0.29174
   5  -4   3    1.03   15.16  44 0.50511 0.06274 0.86496-0.96607 0.09684 0.25673
   5  -3   4    4.85   15.43  44 0.50511 0.07731 0.86496-0.93837 0.09684 0.34437
   5   1  -6   27.90   28.56  45 0.52089-0.08497 0.85512-0.82777 0.11744-0.56131
   5   7  -8    4.12   26.62  44 0.51003-0.10412 0.86198-0.68668 0.10323-0.72700
   6  -5  -1   80.22   16.11  44 0.50511 0.10915 0.86496-0.98846 0.09684-0.08102
   6  -5   0   13.72   15.30  44 0.50511 0.12206 0.86496-0.99194 0.09684 0.00756
   6  -5   1   14.26   15.43  44 0.50511 0.13805 0.86496-0.98713 0.09684 0.09583
   6  -4   3   14.75   23.22  45 0.52096 0.15340 0.85507-0.95972 0.11754 0.25537
   6  -1   5    7.24   19.24  44 0.50511 0.19674 0.86496-0.88382 0.09684 0.44987
   6   1  -6   35.95   44.87  47 0.54971-0.00944 0.83496-0.80798 0.15611-0.58233
   7  -4  -2  243.74   25.39  44 0.50637 0.19711 0.86420-0.96094 0.09848-0.15456
   7  -4   1   15.50   17.48  44 0.50511 0.24232 0.86496-0.96634 0.09684 0.11434
   7  -4   2  -11.73   25.22  45 0.52096 0.24541 0.85507-0.95772 0.11754 0.18288
   7  -3   3    6.40   25.97  45 0.51308 0.26488 0.86009-0.93286 0.10720 0.28109
   8  -3  -2   76.79   27.38  44 0.51047 0.29745 0.86171-0.93344 0.10380-0.14235
   8  -3   0   -0.85   19.30  44 0.50511 0.33437 0.86496-0.94101 0.09684 0.04311
  -4  19   1   25.18   20.85  45 0.52534-0.92730 0.85309-0.37583 0.12251-0.10336
  -4  19   2    8.76   21.30  46 0.53731-0.92393 0.84493-0.36693 0.13849-0.03169
  -4  19   3   10.47   21.37  46 0.52990-0.90320 0.85004-0.37262 0.12857 0.06764
  -4  20   0    2.95   15.50  45 0.52183-0.93743 0.85539-0.35204 0.11787-0.18730
  -4  20   4   10.69   23.76  46 0.53208-0.88925 0.84856-0.34492 0.13148 0.15321
  -4  21   0   21.67   22.68  45 0.52725-0.94715 0.85183-0.32384 0.12504-0.19551
  -4  23  -1   11.42   16.63  45 0.52183-0.95493 0.85539-0.27721 0.11787-0.27703
  -4  24  -1   75.71   24.41  46 0.53226-0.96225 0.84844-0.24415 0.13171-0.28959
  -4  27  -2    4.09   19.40  45 0.52183-0.96360 0.85539-0.17603 0.11787-0.36391
  -3  11   2  460.71   24.81  45 0.52214-0.80608 0.85519-0.57881 0.11828 0.00619
  -3  12   0 1187.13   22.43  45 0.52183-0.83521 0.85539-0.55371 0.11787-0.17048
  -3  16  -2   29.77   19.90  45 0.52769-0.87011 0.85153-0.44951 0.12563-0.35498
  -3  19  -3   27.66   14.23  45 0.52183-0.88003 0.85539-0.37811 0.11787-0.43664
  -3  19   7    7.71   37.57  46 0.54453-0.75325 0.83976-0.36129 0.14824 0.41877
  -3  24  -4    7.73   17.64  45 0.52183-0.89145 0.85539-0.25133 0.11787-0.52388
  -3  25  -4   -0.81   18.27  45 0.52183-0.89702 0.85539-0.22692 0.11787-0.52673
  -3  26  -4   -6.33   26.54  46 0.52962-0.90078 0.85024-0.19613 0.12819-0.53498
  -2   8  -1  142.40   18.99  46 0.53068-0.75405 0.84952-0.64817 0.12960-0.25353
  -2  12  -3   -1.25   18.20  45 0.52183-0.77897 0.85539-0.55754 0.11787-0.42126
  -2  13   7   25.09   23.35  45 0.52316-0.62706 0.85453-0.52682 0.11962 0.46414
  -2  15  -4    6.79   19.70  45 0.52183-0.79242 0.85539-0.48012 0.11787-0.50884
  -2  19  -5   92.16   16.05  45 0.52183-0.80243 0.85539-0.37668 0.11787-0.59396
  -2  20  -5   50.43   22.64  45 0.52183-0.80943 0.85539-0.35558 0.11787-0.59934
  -1   3   0 3207.58   58.77  46 0.53684-0.64105 0.84527-0.76950 0.13785-0.15571
  -1   5  -2  496.41   18.33  45 0.52183-0.65613 0.85539-0.72969 0.11787-0.31260
  -1   7  -3   65.25   19.22  45 0.52651-0.67608 0.85231-0.67715 0.12407-0.40790
  -1   9  -4   25.49   13.18  45 0.52183-0.68324 0.85539-0.62755 0.11787-0.48847
  -1   9   7   16.75   15.41  45 0.52183-0.52071 0.85539-0.62921 0.11787 0.48502
  -1  12   8  -11.32   24.30  46 0.52962-0.51612 0.85024-0.54889 0.12819 0.56441
  -1  13  -5   25.31   19.35  45 0.52765-0.70772 0.85155-0.52585 0.12558-0.58775
  -1  17  -6   28.08   15.61  45 0.52183-0.71483 0.85539-0.42816 0.11787-0.66758
   0   1   4   11.95   12.91  45 0.52183-0.46258 0.85539-0.83029 0.11787 0.23591
   0   2   5  209.51   19.39  45 0.52744-0.45306 0.85170-0.79989 0.12530 0.31736
   0   6   7  139.18   16.18  45 0.52183-0.41642 0.85539-0.70249 0.11787 0.50224
   0   8  -5   15.18   12.86  45 0.52183-0.59634 0.85539-0.65526 0.11787-0.56143
   0   9   8    8.28   16.50  45 0.52183-0.40173 0.85539-0.62827 0.11787 0.59184
   0  12  -6  184.43   22.08  46 0.53629-0.62004 0.84565-0.54118 0.13712-0.66688
   0  16  -7   -6.71   16.22  45 0.52183-0.62254 0.85539-0.45162 0.11787-0.73656
   0  17  -7   -9.41   24.03  46 0.52962-0.63167 0.85024-0.42209 0.12819-0.74890
   1  -2   3  155.16   18.93  46 0.53246-0.38409 0.84830-0.89927 0.13199 0.15098
   1  -1   4  242.39   14.53  45 0.52183-0.35770 0.85539-0.87990 0.11787 0.25405
   1   0   5   18.23   18.47  46 0.53029-0.35197 0.84978-0.84999 0.12909 0.33180
   1   2   6  220.71   15.55  45 0.52183-0.32843 0.85539-0.80711 0.11787 0.43179
   1   4   7    6.80   15.00  45 0.52183-0.31329 0.85539-0.75382 0.11787 0.51934
   1   8  -6  208.58   21.37  46 0.53384-0.51428 0.84735-0.64458 0.13383-0.64690
   1  12  -7   14.85   21.84  45 0.52659-0.52529 0.85226-0.55180 0.12417-0.72888
   1  17  -8   -0.29   18.66  45 0.52183-0.53414 0.85539-0.42750 0.11787-0.81005
   2  -4   1  227.44   15.78  45 0.52183-0.29761 0.85539-0.95471 0.11787 0.00527
   2  -4   2  305.55   20.23  46 0.53620-0.29891 0.84571-0.94742 0.13699 0.07551
   2  -1   5   54.33   13.47  45 0.52183-0.23902 0.85539-0.88284 0.11787 0.36152
   2   5  -6  692.98   24.44  45 0.52192-0.40193 0.85533-0.72989 0.11799-0.61522
   2   5   8   17.90   25.04  45 0.52500-0.19533 0.85332-0.72395 0.12206 0.62084
   2  13  -8    5.54   25.04  46 0.53731-0.43972 0.84493-0.51102 0.13849-0.80334
   3  -5   0  558.31   19.28  45 0.52183-0.20741 0.85539-0.97889 0.11787-0.06583
   3  -5   1   93.67   12.87  45 0.52183-0.19301 0.85539-0.98065 0.11787 0.02313
   3  -5   2  981.30   23.32  46 0.53374-0.19120 0.84742-0.97391 0.13370 0.09659
   3  -2   5   56.60   13.98  45 0.52183-0.13370 0.85539-0.90477 0.11787 0.37794
   3   2   7   30.02   16.30  45 0.52183-0.10412 0.85539-0.80705 0.11787 0.55642
   3   3  -6   13.54   19.58  45 0.52676-0.29993 0.85215-0.77433 0.12439-0.60176
   3   4   8   25.95   26.80  46 0.53731-0.10537 0.84493-0.74887 0.13849 0.62812
   3   6  -7  168.04   16.70  45 0.52183-0.30984 0.85539-0.70308 0.11787-0.68472
   3  10  -8   27.32   17.46  45 0.52183-0.32460 0.85539-0.60257 0.11787-0.77454
   4  -5   3   21.53   19.13  46 0.53731-0.07493 0.84493-0.97423 0.13849 0.19905
   4  -4   4  117.26   20.69  45 0.52747-0.04926 0.85168-0.94923 0.12533 0.29885
   4   1   7   -8.19   25.89  46 0.52962-0.00667 0.85024-0.82154 0.12819 0.56099
   5  -6   0  544.26   23.25  46 0.53227-0.00909 0.84843-0.99910 0.13173-0.04329
   5  -6   1  515.79   22.90  46 0.53337 0.00417 0.84767-0.99897 0.13320 0.04435
   5  -5  -2   57.32   19.61  45 0.52183-0.02822 0.85539-0.97821 0.11787-0.20819
   5  -5   3  175.29   21.76  46 0.53114 0.03649 0.84920-0.97433 0.13022 0.22414
   5  -4   4   10.29   22.46  46 0.53123 0.05202 0.84914-0.94982 0.13035 0.31185
   5   4  -7    4.12   29.32  47 0.54556-0.12382 0.83902-0.73487 0.14963-0.67889
   6  -5  -2   18.67   21.80  45 0.52431 0.07460 0.85377-0.97483 0.12115-0.19274
   6  -5   2   12.02   16.06  45 0.52183 0.13653 0.85539-0.97942 0.11787 0.16419
   6  -4  -3  166.15   17.73  45 0.52183 0.06227 0.85539-0.95342 0.11787-0.27946
   6  -3  -4   44.40   27.59  46 0.54477 0.02510 0.83959-0.91279 0.14856-0.39743
   6  -3   4    7.43   17.45  45 0.52183 0.16658 0.85539-0.93178 0.11787 0.34309
   7  -5  -1  152.90   24.87  46 0.53303 0.18505 0.84791-0.97309 0.13275-0.09694
   7  -5   0   75.82   17.47  45 0.52183 0.21095 0.85539-0.97577 0.11787 0.00340
   7  -5   1   -4.34   24.69  46 0.52962 0.21902 0.85024-0.97335 0.12819 0.08282
   7  -1  -5  120.26   43.54  47 0.55503 0.10432 0.83190-0.85475 0.16259-0.48291
   8  -4  -1    3.92   27.24  46 0.52962 0.29344 0.85024-0.94577 0.12819-0.07678
   8  -4   0   24.39   26.96  46 0.53167 0.30743 0.84884-0.94886 0.13092 0.00894
  -4  20   1   -5.69   15.15  46 0.53614-0.94003 0.84487-0.34277 0.13825-0.11981
  -4  22   0   14.30   16.32  46 0.53614-0.95615 0.84487-0.29252 0.13825-0.20920
  -4  23   5    7.09   31.95  46 0.54037-0.88572 0.84186-0.26508 0.14396 0.22970
  -4  25  -1   28.57   17.88  46 0.53614-0.96768 0.84487-0.21579 0.13825-0.29704
  -4  26  -1   26.57   25.33  46 0.53614-0.97228 0.84487-0.19255 0.13825-0.29922
  -4  27  -1   21.33   26.18  47 0.54861-0.97703 0.83583-0.15549 0.15514-0.31151
  -3  12   1  502.96   22.49  47 0.55098-0.84886 0.83405-0.53167 0.15838-0.12191
  -3  13   0   21.33   18.37  47 0.54983-0.86198 0.83491-0.50611 0.15681-0.20956
  -3  14  -1  190.59   14.72  46 0.53614-0.86238 0.84487-0.49085 0.13825-0.27964
  -3  17  -2  167.16   15.57  46 0.53614-0.88108 0.84487-0.41919 0.13825-0.37018
  -3  20  -3   25.05   15.52  46 0.53614-0.88911 0.84487-0.34027 0.13825-0.45468
  -3  21  -3  139.87   16.37  46 0.53614-0.89589 0.84487-0.31892 0.13825-0.45871
  -2   7   0 1496.09   28.34  46 0.53614-0.74489 0.84487-0.66835 0.13825-0.17400
  -2   7   4  150.02   25.20  47 0.55001-0.69963 0.83478-0.65889 0.15705 0.16192
  -2  10  -2  390.29   16.41  46 0.53614-0.77486 0.84487-0.59393 0.13825-0.35145
  -2  10   6  193.44   22.83  46 0.54075-0.66116 0.84159-0.58916 0.14446 0.35058
  -2  13  -3  126.91   18.91  47 0.54877-0.80026 0.83571-0.50698 0.15535-0.45477
  -2  16  -4   59.22   14.61  46 0.53614-0.80482 0.84487-0.44278 0.13825-0.52804
  -2  16   8   26.75   25.89  46 0.54060-0.63065 0.84170-0.43834 0.14426 0.52746
  -2  21  -5   18.87   16.30  46 0.53614-0.81707 0.84487-0.31593 0.13825-0.61449
  -2  22  -5   47.69   23.42  46 0.53614-0.82280 0.84487-0.29398 0.13825-0.61936
  -1   4  -1 1179.60   28.55  46 0.53614-0.65588 0.84487-0.74498 0.13825-0.24490
  -1   6   6  252.44   21.90  46 0.54208-0.55757 0.84063-0.68870 0.14626 0.36693
  -1   8   7   63.35   22.20  47 0.55098-0.55134 0.83405-0.63426 0.15837 0.44461
  -1  10  -4  182.69   14.36  46 0.53614-0.70036 0.84487-0.59444 0.13825-0.51099
  -1  11   8    4.47   24.48  47 0.54375-0.52843 0.83942-0.56167 0.14853 0.54103
  -1  14  -5  134.72   20.37  46 0.54323-0.72134 0.83980-0.48780 0.14781-0.60835
  -1  18  -6   67.90   16.13  46 0.53614-0.72402 0.84487-0.38930 0.13825-0.68463
  -1  19  -6   97.36   17.02  46 0.53614-0.73114 0.84487-0.36944 0.13825-0.68979
   0   0   3   -0.34   12.55  46 0.53614-0.49257 0.84487-0.84599 0.13825 0.12691
   0   2  -2 1155.62   29.51  46 0.53614-0.56617 0.84487-0.79552 0.13825-0.31570
   0   3   6  282.28   21.00  47 0.54986-0.46080 0.83489-0.76185 0.15684 0.37483
   0   5   7   14.43   21.33  47 0.55128-0.44829 0.83382-0.71033 0.15878 0.46233
   0   6  -4 1117.76   24.71  46 0.54361-0.60242 0.83952-0.68860 0.14834-0.50282
   0   8   8    8.86   23.38  46 0.53614-0.41587 0.84487-0.64067 0.13825 0.56841
   0   9  -5  132.28   19.04  47 0.54736-0.61970 0.83676-0.60891 0.15343-0.59494
   0  13  -6   20.16   21.79  47 0.55128-0.63553 0.83382-0.50303 0.15878-0.68602
   0  18  -7   11.23   17.33  46 0.53614-0.64049 0.84487-0.39224 0.13825-0.75970
   1   1   6   55.83   20.40  46 0.53822-0.34331 0.84340-0.81438 0.14105 0.40632
   1   3   7  516.05   23.85  46 0.53893-0.32917 0.84289-0.76314 0.14201 0.49507
   1   5  -5   80.09   13.84  46 0.53614-0.50276 0.84487-0.71727 0.13825-0.56270
   1   6   8   27.66   17.60  46 0.53614-0.31324 0.84487-0.69288 0.13825 0.58927
   1  13  -7  -15.29   22.35  47 0.54375-0.54102 0.83942-0.51143 0.14853-0.75041
   1  18  -8   38.99   19.26  46 0.53614-0.54430 0.84487-0.38873 0.13825-0.82516
   1  19  -8  142.40   20.08  46 0.53614-0.55048 0.84487-0.36975 0.13825-0.83119
   2  -4   0   16.57   13.01  46 0.53614-0.32684 0.84487-0.94513 0.13825-0.10281
   2  -3   4   35.19   12.87  46 0.53614-0.26689 0.84487-0.91710 0.13825 0.25072
   2  -2   5  124.92   19.19  46 0.54113-0.25680 0.84132-0.88903 0.14497 0.33326
   2   0   6  519.97   17.40  46 0.53614-0.23929 0.84487-0.84719 0.13825 0.42945
   2   2   7   19.75   15.86  46 0.53614-0.22331 0.84487-0.79591 0.13825 0.51880
   2   4   8   23.61   24.73  46 0.54026-0.21034 0.84194-0.73770 0.14380 0.59834
   2   9  -7  216.74   17.51  46 0.53614-0.42805 0.84487-0.61887 0.13825-0.72250
   2  14  -8   17.05   17.97  46 0.53614-0.44429 0.84487-0.49294 0.13825-0.81301
   3  -5   3  488.99   20.90  47 0.55071-0.19314 0.83425-0.96232 0.15801 0.16041
   3  -4  -2   78.64   22.73  47 0.55024-0.26602 0.83461-0.93445 0.15736-0.28186
   3  -4   4  218.45   14.95  46 0.53614-0.16178 0.84487-0.94078 0.13825 0.26887
   3  -3   5  144.37   20.57  47 0.54590-0.15805 0.83784-0.91375 0.15145 0.34427
   3  -1   6   23.59   14.93  46 0.53614-0.13260 0.84487-0.86988 0.13825 0.44735
   3   1  -5   43.32   23.15  47 0.55089-0.31009 0.83412-0.80768 0.15825-0.54815
   3   1   7   14.46   16.14  46 0.53614-0.11880 0.84487-0.81912 0.13825 0.53423
   3   3   8  -32.91   26.33  47 0.54375-0.11025 0.83942-0.76148 0.14853 0.61194
   3   7  -7   -4.57   21.69  47 0.54375-0.33301 0.83942-0.66342 0.14853-0.71753
   3  11  -8   44.71   25.51  46 0.53614-0.34064 0.84487-0.56910 0.13825-0.79579
   4  -6   0  146.93   19.06  46 0.53614-0.11672 0.84487-0.99243 0.13825-0.06742
   4  -6   1  418.09   16.81  46 0.53614-0.10232 0.84487-0.99440 0.13825 0.02149
   4  -6   2   53.88   19.18  46 0.54142-0.09279 0.84111-0.98901 0.14537 0.10130
   4  -3   5  102.35   15.45  46 0.53614-0.04371 0.84487-0.92033 0.13825 0.37652
   4   0   7    7.11   25.91  47 0.54375-0.02016 0.83942-0.83474 0.14853 0.53946
   4   2  -6   24.80   20.86  46 0.53780-0.20740 0.84369-0.79204 0.14049-0.60171
   4   5  -7   97.22   23.49  46 0.53614-0.21980 0.84487-0.71888 0.13825-0.68774
   4   9  -8   -3.75   25.76  47 0.54375-0.24164 0.83942-0.60998 0.14853-0.78511
   5  -6  -1  -11.29   19.87  47 0.54375-0.03481 0.83942-0.98878 0.14853-0.14963
   5  -6   2   17.22   14.88  46 0.53614 0.01625 0.84487-0.99186 0.13825 0.12696
   5  -3  -4  191.62   43.41  49 0.57853-0.11397 0.81167-0.88549 0.19682-0.46383
   5  -3   5  162.40   17.85  46 0.53614 0.06198 0.84487-0.91906 0.13825 0.39376
   5   8  -8   39.00   27.43  47 0.54919-0.14179 0.83540-0.63205 0.15593-0.77513
   6  -6  -1   14.89   22.07  47 0.55128 0.06365 0.83382-0.98545 0.15878-0.14276
   6  -6   0   93.08   15.96  46 0.53614 0.09304 0.84487-0.99411 0.13825-0.03154
   6  -6   1  593.23   19.16  46 0.53614 0.10732 0.84487-0.99299 0.13825 0.05725
   6  -6   2   81.16   22.48  47 0.54953 0.10838 0.83514-0.98756 0.15639 0.12685
   6  -5   3   85.52   17.52  46 0.53614 0.13714 0.84487-0.96667 0.13825 0.23387
   6  -4   4   37.26   17.96  46 0.53614 0.15163 0.84487-0.94135 0.13825 0.32093
   7  -5  -2  116.72   24.83  47 0.55034 0.15305 0.83453-0.95767 0.15749-0.21195
   7  -5   2   11.94   17.87  46 0.53614 0.22582 0.84487-0.96514 0.13825 0.16172
   7  -4  -3  -11.51   24.30  47 0.54375 0.14538 0.83942-0.93555 0.14853-0.29097
   7  -4   3   15.97   18.71  46 0.53614 0.24324 0.84487-0.94536 0.13825 0.25072
   8  -4  -2   14.05   27.32  47 0.54614 0.26271 0.83767-0.93469 0.15176-0.18757
   8  -3  -3   33.12   27.73  46 0.54006 0.25313 0.84209-0.91317 0.14353-0.26928
  -4  20   2   -2.87   15.34  47 0.55122-0.93899 0.83393-0.33058 0.15832-0.05160
  -4  20   3   15.43   22.03  47 0.55787-0.92868 0.82880-0.32471 0.16748 0.02752
  -4  21   1   47.63   16.09  47 0.55122-0.95319 0.83393-0.30564 0.15832-0.13991
  -4  21   4   11.24   24.41  47 0.55395-0.91225 0.83184-0.30408 0.16207 0.12155
  -4  22   1   85.26   23.38  48 0.56043-0.96281 0.82679-0.27400 0.17101-0.15231
  -4  23   0   31.85   16.57  47 0.55122-0.96574 0.83393-0.25471 0.15832-0.22801
  -4  24   0   98.50   23.97  47 0.55122-0.97129 0.83393-0.23207 0.15832-0.22977
  -4  25   0   -1.59   24.47  48 0.56599-0.97847 0.82232-0.19249 0.17875-0.24715
  -4  28  -1   80.67   19.55  47 0.55122-0.98036 0.83393-0.12924 0.15832-0.31481
  -3  15  -1   -4.24   13.56  47 0.55122-0.87838 0.83393-0.45625 0.15832-0.29869
  -3  18  -2    7.48   14.53  47 0.55122-0.89403 0.83393-0.38091 0.15832-0.38820
  -3  19  -2  402.12   22.75  48 0.56480-0.90499 0.82328-0.34300 0.17709-0.40486
  -3  22  -3   41.69   16.35  47 0.55122-0.90443 0.83393-0.27799 0.15832-0.47392
  -3  23  -3   33.83   16.17  47 0.55122-0.90978 0.83393-0.25693 0.15832-0.47695
  -3  24  -3   26.32   23.27  47 0.55516-0.91511 0.83091-0.22890 0.16374-0.48333
  -2   8   5   61.19   19.68  47 0.55695-0.69137 0.82952-0.62796 0.16620 0.24133
  -2   9  -1  165.60   18.50  48 0.56443-0.78691 0.82358-0.59634 0.17658-0.29976
  -2  11  -2   77.08   18.46  48 0.56065-0.79838 0.82661-0.54987 0.17132-0.38289
  -2  12   7  209.84   23.72  47 0.55718-0.66131 0.82935-0.52718 0.16652 0.41787
  -2  14  -3   -1.35   18.51  48 0.55865-0.81332 0.82819-0.47671 0.16855-0.46984
  -2  15   8   15.04   31.81  48 0.56853-0.65897 0.82023-0.44298 0.18230 0.49074
  -2  17  -4   17.29   14.65  47 0.55122-0.81625 0.83393-0.40535 0.15832-0.54591
  -2  18  -4   13.41   20.38  47 0.55122-0.82444 0.83393-0.38349 0.15832-0.55164
  -2  23  -5   47.41   17.18  47 0.55122-0.82868 0.83393-0.25307 0.15832-0.63291
  -2  24  -5   39.50   17.57  47 0.55122-0.83425 0.83393-0.22988 0.15832-0.63561
  -2  25  -5   12.70   25.02  47 0.55122-0.83814 0.83393-0.20740 0.15832-0.63937
  -2  26  -5   -1.13   27.04  48 0.55865-0.84114 0.82819-0.17409 0.16855-0.64709
  -1   3   4 1323.27   30.73  48 0.56371-0.60880 0.82417-0.74972 0.17557 0.16084
  -1   4   5  287.82   21.82  48 0.56401-0.59426 0.82393-0.72464 0.17598 0.24949
  -1   6  -2  353.08   21.27  48 0.56538-0.69838 0.82281-0.67023 0.17791-0.37197
  -1   8  -3    5.55   12.76  47 0.55122-0.70153 0.83393-0.63467 0.15832-0.44255
  -1  11  -4   23.33   18.82  47 0.55122-0.71858 0.83393-0.55946 0.15832-0.53157
  -1  15  -5   50.46   20.12  47 0.55392-0.73307 0.83187-0.45598 0.16203-0.62308
  -1  20  -6   76.83   16.60  47 0.55122-0.73994 0.83393-0.32899 0.15832-0.70418
  -1  21  -6    7.82   16.55  47 0.55122-0.74607 0.83393-0.30591 0.15832-0.70975
  -1  22  -6   20.38   25.04  48 0.56102-0.75181 0.82632-0.27208 0.17183-0.71961
   0   4  -3 1231.00   23.68  47 0.55122-0.59671 0.83393-0.73423 0.15832-0.42450
   0   7   8   20.03   23.57  47 0.55321-0.43191 0.83241-0.65123 0.16106 0.54471
   0  11   9   16.83   19.76  47 0.55122-0.41693 0.83393-0.55922 0.15832 0.63793
   0  14  -6   -8.17   21.59  48 0.55865-0.64625 0.82819-0.47503 0.16855-0.69916
   0  19  -7   26.55   17.70  47 0.55122-0.64959 0.83393-0.35236 0.15832-0.77443
   0  20  -7   13.35   18.14  47 0.55122-0.65511 0.83393-0.33123 0.15832-0.78057
   0  21  -7   66.34   26.01  47 0.55678-0.66145 0.82965-0.30119 0.16597-0.78921
   1  -2   4    3.90   17.52  48 0.56599-0.40407 0.82232-0.87758 0.17875 0.19242
   1  -1   5    6.77   17.96  47 0.55122-0.37022 0.83393-0.85470 0.15832 0.30047
   1   1  -3  286.19   17.63  47 0.55122-0.49133 0.83393-0.80835 0.15832-0.40674
   1   3  -4 1281.76   24.67  47 0.55122-0.50558 0.83393-0.75755 0.15832-0.49535
   1   5   8   35.84   17.40  47 0.55122-0.32599 0.83393-0.70644 0.15832 0.56638
   1   6  -5   63.14   18.96  48 0.56412-0.53196 0.82384-0.67151 0.17614-0.60032
   1   8   9   -6.87   26.88  48 0.55865-0.32024 0.82819-0.62762 0.16855 0.64718
   1   9  -6    1.53   14.10  47 0.55122-0.53465 0.83393-0.60688 0.15832-0.67146
   1  14  -7   -3.37   22.44  48 0.55865-0.55497 0.82819-0.47360 0.16855-0.76871
   2  -4   3   34.60   13.43  47 0.55122-0.29783 0.83393-0.93569 0.15832 0.14276
   2  -1   6   70.86   14.27  47 0.55122-0.25079 0.83393-0.85510 0.15832 0.40751
   2   1   7   50.49   15.77  47 0.55122-0.23669 0.83393-0.80658 0.15832 0.49603
   2   3  -5  312.59   21.43  47 0.55184-0.41685 0.83346-0.75765 0.15917-0.56725
   2   3   8   48.03   24.68  48 0.56336-0.23513 0.82445-0.75125 0.17509 0.56998
   2   6  -6   22.64   14.32  47 0.55122-0.43099 0.83393-0.68321 0.15832-0.65517
   2  10  -7   17.42   21.98  47 0.55122-0.44653 0.83393-0.58431 0.15832-0.74429
   2  15  -8    4.18   18.17  47 0.55122-0.45888 0.83393-0.45451 0.15832-0.83056
   2  16  -8   25.30   26.43  48 0.56599-0.47070 0.82232-0.41604 0.17875-0.84686
   3  -5  -1  301.14   21.50  48 0.56144-0.26249 0.82599-0.95139 0.17241-0.20859
   3  -2   6    9.27   14.83  47 0.55122-0.14714 0.83393-0.87911 0.15832 0.42375
   3  -1  -4  255.79   26.87  48 0.56444-0.30961 0.82357-0.84770 0.17659-0.47868
   3   0   7   18.32   16.09  47 0.55122-0.13248 0.83393-0.83024 0.15832 0.51271
   3   2   8   48.94   26.30  48 0.56311-0.12974 0.82465-0.77672 0.17473 0.58682
   3   4  -6  362.62   22.69  48 0.56439-0.33747 0.82362-0.72106 0.17652-0.65449
   3  12  -8   71.41   25.67  47 0.55122-0.35752 0.83393-0.53363 0.15832-0.81634
   4  -6   3  133.49   19.40  47 0.55561-0.09106 0.83057-0.97819 0.16435 0.17112
   4  -5  -2  701.47   27.99  47 0.55448-0.16524 0.83144-0.95558 0.16280-0.27049
   4  -5   4  217.43   15.91  47 0.55122-0.07175 0.83393-0.95706 0.15832 0.26626
   4  -4   5  150.90   15.84  47 0.55122-0.05555 0.83393-0.92830 0.15832 0.35410
   4  10  -8    3.39   25.74  48 0.56599-0.26376 0.82232-0.56704 0.17875-0.81404
   5  -7   1  212.92   21.19  48 0.56513-0.02747 0.82301-0.99972 0.17756-0.00119
   5  -6   3   14.63   15.11  47 0.55122 0.01591 0.83393-0.98089 0.15832 0.19393
   5  -5   4   82.64   16.43  47 0.55122 0.03198 0.83393-0.95873 0.15832 0.28384
   5  -4   5   63.59   16.72  47 0.55122 0.04712 0.83393-0.92858 0.15832 0.37074
   5  -2   6    5.00   17.96  47 0.55122 0.06251 0.83393-0.88625 0.15832 0.46287
   6  -6   3    1.07   23.44  48 0.55865 0.11450 0.82819-0.97552 0.16855 0.20228
   6  -5   4    6.98   25.01  47 0.55122 0.13519 0.83393-0.95010 0.15832 0.29839
   6   4  -7   -0.56   25.98  47 0.55122-0.02597 0.83393-0.73343 0.15832-0.67374
   7  -6   0   19.18   17.15  47 0.55122 0.18103 0.83393-0.98044 0.15832-0.03510
   7  -6   1   -1.15   17.39  47 0.55122 0.19670 0.83393-0.97944 0.15832 0.05311
   7  -6   2   44.94   25.34  48 0.56443 0.19927 0.82358-0.97485 0.17657 0.12396
   7  -5   3   31.78   18.61  47 0.55122 0.22719 0.83393-0.95354 0.15832 0.22909
   8  -5  -1   65.35   27.66  48 0.56402 0.25905 0.82392-0.94970 0.17600-0.12370
  -4  21   2   11.81   15.89  48 0.56575-0.95274 0.82192-0.29384 0.17919-0.07294
  -4  21   3   21.53   23.39  48 0.56575-0.94018 0.82192-0.29498 0.17919 0.01546
  -4  22   2   25.75   23.05  48 0.57260-0.96242 0.81622-0.26258 0.18882-0.08241
  -4  22   4  107.29   25.42  49 0.57445-0.93245 0.81464-0.26171 0.19143 0.09226
  -4  23   1   50.61   16.78  48 0.56575-0.97038 0.82192-0.24475 0.17919-0.16217
  -4  24   1   11.37   23.50  48 0.56575-0.97620 0.82192-0.22003 0.17919-0.16235
  -4  24   5   17.47   26.96  48 0.57292-0.91616 0.81594-0.21282 0.18927 0.18293
  -4  26   0   -0.08   17.37  48 0.56575-0.98272 0.82192-0.16759 0.17919-0.24877
  -4  27   0   11.62   17.87  48 0.56575-0.98640 0.82192-0.14339 0.17919-0.25011
  -4  28   0    5.30   26.32  49 0.58012-0.98947 0.80972-0.10426 0.19949-0.26827
  -4  29   0   18.92   27.38  49 0.57300-0.99195 0.81588-0.08686 0.18938-0.26029
  -3  12   2  190.72   21.19  48 0.56688-0.85171 0.82099-0.51953 0.18078-0.05700
  -3  12   3   52.60   24.26  49 0.57868-0.84731 0.81099-0.50946 0.19743 0.01491
  -3  13   1  121.51   18.89  49 0.57915-0.87700 0.81058-0.48311 0.19811-0.16169
  -3  14   0   47.28   13.88  48 0.56575-0.87959 0.82192-0.47083 0.17919-0.23179
  -3  16  -1   12.76   14.05  48 0.56575-0.89287 0.82192-0.41887 0.17919-0.31969
  -3  20  -2  246.73   16.84  48 0.56575-0.91156 0.82192-0.32055 0.17919-0.41030
  -3  25  -3   68.80   17.97  48 0.56575-0.91928 0.82192-0.19146 0.17919-0.49488
  -3  26  -3   21.33   17.73  48 0.56575-0.92305 0.82192-0.16841 0.17919-0.49727
  -3  27  -3   17.08   17.90  48 0.56575-0.92660 0.82192-0.14340 0.17919-0.49942
  -3  28  -3   57.03   27.09  48 0.56817-0.92888 0.81993-0.11699 0.18258-0.50331
  -2  15  -3  235.00   20.47  48 0.57285-0.82638 0.81601-0.43862 0.18916-0.48984
  -2  19  -4   21.52   15.16  48 0.56575-0.83326 0.82192-0.34378 0.17919-0.56864
  -2  20  -4  158.95   22.19  48 0.57261-0.84089 0.81620-0.31308 0.18883-0.57808
  -1   5   6  870.43   26.40  49 0.57916-0.59460 0.81057-0.68686 0.19812 0.31578
  -1   7   7   12.07   21.68  49 0.57591-0.57678 0.81339-0.63782 0.19349 0.40907
  -1  10   8    6.99   17.03  48 0.56575-0.55017 0.82192-0.56981 0.17919 0.51143
  -1  12  -4   -3.63   18.95  48 0.56575-0.73341 0.82192-0.52215 0.17919-0.55469
  -1  16  -5  165.96   15.58  48 0.56575-0.74412 0.82192-0.41898 0.17919-0.63950
  -1  23  -6   18.40   17.56  48 0.56575-0.75688 0.82192-0.24170 0.17919-0.72648
  -1  24  -6   -8.05   17.92  48 0.56575-0.76093 0.82192-0.21776 0.17919-0.73102
  -1  25  -6   19.21   26.78  49 0.58012-0.76369 0.80972-0.17805 0.19949-0.74055
   0   0   4 1172.65   22.75  48 0.56575-0.50649 0.82192-0.82273 0.17919 0.17504
   0   1  -1  542.96   28.76  48 0.56575-0.58117 0.82192-0.79699 0.17919-0.26789
   0   1   5   69.93   13.93  48 0.56575-0.49207 0.82192-0.79839 0.17919 0.26367
   0   2   6  187.49   20.42  49 0.57450-0.48484 0.81460-0.76505 0.19149 0.33973
   0   4   7  232.79   22.50  48 0.56575-0.45977 0.82192-0.71829 0.17919 0.44010
   0   7  -4  666.98   21.91  48 0.56596-0.62712 0.82174-0.64727 0.17950-0.53499
   0  10  -5  169.06   15.13  48 0.56575-0.63802 0.82192-0.56856 0.17919-0.62088
   0  10   9   13.73   19.39  48 0.56575-0.43100 0.82192-0.57086 0.17919 0.61807
   0  15  -6  279.39   16.99  48 0.56575-0.65613 0.82192-0.44554 0.17919-0.71183
   0  22  -7   -2.62   18.85  48 0.56575-0.66697 0.82192-0.26660 0.17919-0.79851
   1  -3   1   84.49   17.36  48 0.56575-0.44659 0.82192-0.89619 0.17919-0.07369
   1  -3   2   53.82   14.15  48 0.56575-0.43250 0.82192-0.89869 0.17919 0.01522
   1  -3   3   27.94   17.72  48 0.57030-0.42158 0.81815-0.89218 0.18558 0.09693
   1   0   6  418.73   17.10  48 0.56575-0.37036 0.82192-0.82063 0.17919 0.36965
   1   2   7  883.05   20.26  48 0.56575-0.35656 0.82192-0.77363 0.17919 0.45873
   1   4   8   14.28   23.84  49 0.57363-0.35046 0.81534-0.71607 0.19027 0.53810
   1   7   9    6.66   26.59  49 0.57298-0.33511 0.81589-0.64076 0.18936 0.62612
   1  10  -6    8.77   14.55  48 0.56575-0.55130 0.82192-0.57016 0.17919-0.69424
   1  15  -7   51.49   16.41  48 0.56575-0.56421 0.82192-0.44386 0.17919-0.78185
   2  -5   2 1311.25   26.16  49 0.57810-0.34012 0.81149-0.93868 0.19661 0.01516
   2  -4   4  293.48   15.39  48 0.56575-0.29520 0.82192-0.91956 0.17919 0.21011
   2  -3   5   21.84   13.61  48 0.56575-0.28182 0.82192-0.89446 0.17919 0.29787
   2  -1  -3    8.72   21.52  49 0.57439-0.41001 0.81469-0.83952 0.19135-0.42274
   2   0   7    3.73   21.95  48 0.56575-0.25077 0.82192-0.81634 0.17919 0.47265
   2   1  -4   71.70   19.32  49 0.57882-0.42795 0.81087-0.78459 0.19764-0.51594
   2  11  -7   81.15   22.75  48 0.56575-0.46215 0.82192-0.54690 0.17919-0.76652
   2  17  -8   -1.38   19.50  48 0.56575-0.47525 0.82192-0.39415 0.17919-0.85574
   3  -6   1 1091.76   20.98  48 0.56575-0.23678 0.82192-0.97233 0.17919-0.03808
   3  -6   2    7.49   12.39  48 0.56575-0.22242 0.82192-0.97167 0.17919 0.05029
   3  -5   4   16.89   13.80  48 0.56575-0.19209 0.82192-0.94631 0.17919 0.22696
   3  -4   5   98.01   14.36  48 0.56575-0.17664 0.82192-0.92046 0.17919 0.31618
   3  -3   6   19.20   21.44  48 0.56951-0.16552 0.81881-0.88754 0.18447 0.39781
   3   1   8   39.80   26.33  49 0.58012-0.14822 0.80972-0.78962 0.19949 0.56329
   3   8  -7  192.35   23.61  48 0.56670-0.35773 0.82113-0.61978 0.18053-0.74920
   3  13  -8   25.39   25.84  49 0.57411-0.37544 0.81494-0.48383 0.19094-0.84273
   4  -7   1  129.31   19.45  49 0.57487-0.14170 0.81429-0.99031 0.19202-0.03318
   4  -7   2  235.41   20.06  49 0.57881-0.13149 0.81087-0.98910 0.19762 0.05000
   4  -6  -1  214.22   16.11  48 0.56575-0.16195 0.82192-0.97191 0.17919-0.19772
   4  -4  -3  218.95   30.68  50 0.58854-0.21428 0.80216-0.90158 0.21158-0.40741
   4  -3   6   60.59   16.55  48 0.56575-0.05725 0.82192-0.89743 0.17919 0.42265
   4  -1   7   20.81   18.32  48 0.56575-0.04231 0.82192-0.84906 0.17919 0.51287
   4   0  -5   -1.86   24.59  49 0.58012-0.23543 0.80972-0.80834 0.19949-0.57198
   4   6  -7   47.68   23.94  48 0.56785-0.25297 0.82019-0.66833 0.18214-0.73234
   5  -7   0   27.03   13.52  48 0.56575-0.04181 0.82192-0.99551 0.17919-0.09149
   5  -7   2  989.87   20.14  48 0.56575-0.01172 0.82192-0.99608 0.17919 0.08561
   5  -6   4   -3.86   23.27  49 0.57298 0.01063 0.81589-0.96694 0.18936 0.25353
   5  -5   5    5.75   23.71  49 0.57298 0.02518 0.81589-0.93971 0.18936 0.34090
   5  -3   6   64.00   18.22  48 0.56575 0.04761 0.82192-0.89738 0.17919 0.44080
   5   5  -7   43.27   24.93  49 0.57777-0.15705 0.81178-0.68430 0.19614-0.72831
   5   9  -8    6.97   26.70  49 0.57424-0.16756 0.81482-0.58542 0.19114-0.81005
   6  -7   0   11.77   14.93  48 0.56575 0.06340 0.82192-0.99400 0.17919-0.07410
   6  -7   1   20.01   15.68  48 0.56575 0.07791 0.82192-0.99670 0.17919 0.01552
   6  -7   2   65.99   23.04  48 0.56731 0.09163 0.82063-0.99181 0.18138 0.10049
   6  -6  -2  242.15   23.41  49 0.57977 0.01876 0.81003-0.96016 0.19899-0.27075
   6  -4   5   -2.06   18.95  48 0.56575 0.13785 0.82192-0.92502 0.17919 0.37167
   7  -6  -1  167.89   18.21  48 0.56575 0.15225 0.82192-0.97248 0.17919-0.14483
   7  -6   3    9.64   26.44  49 0.57346 0.20449 0.81549-0.96403 0.19003 0.19864
   7  -3  -4    3.70   24.88  49 0.57335 0.10170 0.81558-0.88960 0.18988-0.42053
  -4  22   3    9.52   23.33  50 0.58839-0.95834 0.80176-0.24801 0.21204-0.01689
  -4  23   2   -5.09   23.08  50 0.58680-0.97305 0.80322-0.22493 0.20974-0.10334
  -4  23   3   19.20   24.08  50 0.59287-0.96595 0.79760-0.21977 0.21853-0.02359
  -4  23   4    6.60   24.91  50 0.58918-0.94717 0.80104-0.22326 0.21317 0.07041
  -4  25   1   13.35   17.21  49 0.57976-0.98378 0.80953-0.18114 0.19964-0.18170
  -4  25   5   23.94   27.42  50 0.58856-0.93161 0.80161-0.17392 0.21229 0.15956
  -4  26   1   44.68   25.13  49 0.58340-0.98842 0.80630-0.15266 0.20485-0.18758
  -4  27   1   21.39   25.54  50 0.59081-0.99248 0.79953-0.12103 0.21554-0.19701
  -3  15   0   66.45   19.05  49 0.57976-0.89589 0.80953-0.43398 0.19964-0.25357
  -3  17  -1    8.84   14.29  49 0.57976-0.90568 0.80953-0.38090 0.19964-0.33989
  -3  18  -1   68.55   20.18  50 0.58705-0.91598 0.80300-0.34963 0.21010-0.35161
  -3  18   7   85.97   38.35  50 0.59784-0.80707 0.79286-0.34126 0.22580 0.34122
  -3  21  -2   33.04   15.55  49 0.57976-0.92007 0.80953-0.27879 0.19964-0.42792
  -3  22  -2   48.16   15.86  49 0.57976-0.92529 0.80953-0.25811 0.19964-0.43127
  -3  23  -2   27.67   22.43  49 0.58611-0.93108 0.80386-0.22596 0.20874-0.44038
  -2   7   1  575.71   26.35  49 0.57999-0.77491 0.80933-0.63381 0.19997-0.14716
  -2   8   0  229.90   16.31  49 0.57976-0.78858 0.80953-0.60802 0.19964-0.23482
  -2   9   6  133.74   21.82  49 0.58347-0.70309 0.80624-0.57998 0.20495 0.29062
  -2  10  -1   36.31   17.33  50 0.58882-0.81188 0.80137-0.54950 0.21266-0.33588
  -2  11   7   82.67   23.13  50 0.59054-0.69502 0.79977-0.52494 0.21516 0.37002
  -2  12  -2   20.47   12.79  49 0.57976-0.81731 0.80953-0.50664 0.19964-0.41110
  -2  14   8   14.42   26.01  50 0.59374-0.68347 0.79678-0.44722 0.21981 0.45574
  -2  16  -3   18.85   13.45  49 0.57976-0.83681 0.80953-0.40939 0.19964-0.50086
  -2  21  -4   10.49   15.26  49 0.57976-0.84683 0.80953-0.28028 0.19964-0.58888
  -2  22  -4   -7.99   21.62  50 0.58680-0.85207 0.80322-0.24896 0.20974-0.59793
  -1   9  -3  101.85   13.72  49 0.57976-0.72757 0.80953-0.58196 0.19964-0.48264
  -1   9   8   26.12   23.50  50 0.58688-0.57147 0.80316-0.57804 0.20985 0.48027
  -1  13  -4   26.35   18.78  49 0.58665-0.74960 0.80336-0.47631 0.20952-0.58043
  -1  17  -5   96.17   14.71  49 0.57976-0.75411 0.80953-0.37816 0.19964-0.65695
  -1  18  -5   19.96   14.93  49 0.57976-0.76062 0.80953-0.35764 0.19964-0.66277
   0  -1   2 2101.31   40.90  49 0.57976-0.54954 0.80953-0.83399 0.19964-0.02297
   0  -1   3  118.30   19.21  49 0.58665-0.54187 0.80336-0.82883 0.20953 0.05521
   0   6   8   -3.48   16.69  49 0.57976-0.46105 0.80953-0.65971 0.19964 0.50960
   0   9   9    4.68   19.47  49 0.57976-0.44568 0.80953-0.58346 0.19964 0.59602
   0  11  -5    1.12   12.86  49 0.57976-0.65298 0.80953-0.53195 0.19964-0.64220
   0  16  -6   63.75   15.66  49 0.57976-0.66640 0.80953-0.40547 0.19964-0.72941
   0  17  -6  143.75   22.66  49 0.58621-0.67472 0.80377-0.37567 0.20888-0.74024
   1  -2   5  244.43   19.62  49 0.58077-0.39989 0.80864-0.85609 0.20108 0.25916
   1   1   7   -1.23   21.06  50 0.59374-0.38917 0.79678-0.77940 0.21981 0.42106
   1   3   8  -19.09   23.30  50 0.58680-0.36272 0.80322-0.72730 0.20974 0.51537
   1   4  -4   29.43   17.82  50 0.58830-0.54266 0.80186-0.70127 0.21190-0.54822
   1   6   9    1.67   26.22  50 0.59374-0.35825 0.79678-0.65216 0.21981 0.60000
   1   7  -5  327.57   20.61  49 0.58140-0.55244 0.80809-0.63310 0.20198-0.62825
   1  11  -6   27.59   14.71  49 0.57976-0.56568 0.80953-0.53314 0.19964-0.71582
   1  16  -7  138.28   17.17  49 0.57976-0.57459 0.80953-0.40323 0.19964-0.79900
   1  17  -7  107.11   24.62  49 0.58090-0.58215 0.80853-0.38187 0.20127-0.80579
   2  -5   1 1066.52   23.12  49 0.57976-0.35601 0.80953-0.93523 0.19964-0.07642
   2  -5   3  126.08   14.06  49 0.57976-0.32503 0.80953-0.93346 0.19964 0.10094
   2  -2   6   17.87   13.71  49 0.57976-0.28203 0.80953-0.86321 0.19964 0.36780
   2   2   8    2.74   17.48  49 0.57976-0.25153 0.80953-0.76225 0.19964 0.54733
   2   4  -5  173.66   19.78  50 0.59315-0.45639 0.79733-0.69461 0.21895-0.62552
   2   7  -6    1.52   13.71  49 0.57976-0.45809 0.80953-0.63098 0.19964-0.69464
   2  12  -7  189.23   23.54  49 0.57976-0.47711 0.80953-0.50883 0.19964-0.78683
   2  18  -8   -3.06   19.42  49 0.57976-0.48603 0.80953-0.35419 0.19964-0.86941
   3  -6   0 3008.45   35.26  49 0.57976-0.26537 0.80953-0.95907 0.19964-0.14724
   3  -6   3  188.04   14.62  49 0.57976-0.22261 0.80953-0.96278 0.19964 0.11826
   3  -5   5  125.63   20.65  50 0.59291-0.20571 0.79756-0.92696 0.21860 0.27727
   3   9  -7   14.84   22.61  50 0.59374-0.38135 0.79678-0.56676 0.21981-0.78412
   3  14  -8   16.70   18.67  49 0.57976-0.38369 0.80953-0.45612 0.19964-0.85605
   4  -7   0  285.14   20.05  49 0.58116-0.16144 0.80830-0.98145 0.20164-0.13175
   4  -7   3   24.26   13.74  49 0.57976-0.11597 0.80953-0.98116 0.19964 0.13578
   4  -6   4   26.58   14.57  49 0.57976-0.10223 0.80953-0.96415 0.19964 0.22631
   4  -5   5    3.81   15.16  49 0.57976-0.08688 0.80953-0.93901 0.19964 0.31504
   4  -4   6   31.28   16.27  49 0.57976-0.07047 0.80953-0.90590 0.19964 0.40120
   4  -2   7    3.90   17.89  49 0.57976-0.05609 0.80953-0.85967 0.19964 0.49231
   4   3  -6    8.95   20.56  49 0.58125-0.25143 0.80821-0.73306 0.20178-0.66517
   4  11  -8   32.16   18.80  49 0.57976-0.27757 0.80953-0.52997 0.19964-0.83642
   5  -7  -1    7.04   19.77  49 0.58542-0.07658 0.80448-0.97719 0.20775-0.20799
   5  -7   3  245.15   16.52  49 0.57976-0.01219 0.80953-0.98743 0.19964 0.15458
   5  -6  -2    5.96   19.98  50 0.59152-0.09828 0.79887-0.95078 0.21657-0.30594
   5  -4   6   19.91   18.43  49 0.57976 0.03417 0.80953-0.90739 0.19964 0.41949
   5  10  -8    4.94   27.86  50 0.59374-0.18720 0.79678-0.54259 0.21981-0.83840
   6  -7  -1   29.28   21.94  49 0.58300 0.03016 0.80666-0.97998 0.20427-0.18745
   6  -7   3   19.47   17.19  49 0.57976 0.09403 0.80953-0.98273 0.19964 0.17251
   6  -6   4   27.35   17.71  49 0.57976 0.10739 0.80953-0.96306 0.19964 0.26147
   6  -5  -3    5.14   21.69  49 0.58584-0.00224 0.80409-0.92740 0.20836-0.36810
   6  -5   5   22.72   18.92  49 0.57976 0.12261 0.80953-0.93511 0.19964 0.34849
   7  -7   0   11.32   16.99  49 0.57976 0.15350 0.80953-0.98218 0.19964-0.07639
   7  -7   1    3.07   17.54  49 0.57976 0.16897 0.80953-0.98504 0.19964 0.01272
   7  -7   2   30.13   18.20  49 0.57976 0.18302 0.80953-0.98021 0.19964 0.09979
   7  -6  -2   85.19   24.85  50 0.59143 0.11216 0.79895-0.94877 0.21644-0.27036
   8  -6  -1   -3.54   27.19  50 0.58680 0.23591 0.80322-0.95017 0.20974-0.15735
   8  -5  -2  103.03   28.20  49 0.57976 0.22797 0.80953-0.93198 0.19964-0.23660
   8  -4  -3    0.38   27.14  50 0.59374 0.19960 0.79678-0.89970 0.21981-0.34697
  -4  24   2   62.74   17.42  50 0.59365-0.98024 0.79641-0.19255 0.21986-0.11250
  -4  24   3   -2.09   24.01  51 0.60049-0.97416 0.78982-0.18666 0.22989-0.03532
  -4  24   4   21.37   25.74  50 0.59630-0.95669 0.79388-0.19065 0.22374 0.05806
  -4  25   2   68.45   24.92  50 0.59728-0.98551 0.79294-0.16484 0.22517-0.11879
  -4  26   2    0.24   25.29  51 0.60049-0.98999 0.78982-0.13638 0.22989-0.12381
  -4  28   1   -3.62   18.72  50 0.59365-0.99529 0.79641-0.09208 0.21986-0.20201
  -4  29   1   17.68   19.42  50 0.59365-0.99729 0.79641-0.06671 0.21986-0.20166
  -3  13   2   45.15   19.47  51 0.60635-0.88957 0.78399-0.45716 0.23857-0.11448
  -3  14   1   44.95   19.25  50 0.59867-0.89768 0.79160-0.44030 0.22721-0.19208
  -3  16   0   20.90   18.93  50 0.59365-0.91079 0.79641-0.39573 0.21986-0.27409
  -3  19  -1   44.09   14.51  50 0.59365-0.92439 0.79641-0.31958 0.21986-0.36274
  -3  24  -2   59.75   16.35  50 0.59365-0.93602 0.79641-0.19157 0.21986-0.44908
  -3  25  -2   27.00   16.56  50 0.59365-0.93963 0.79641-0.16816 0.21986-0.45229
  -3  26  -2   32.40   24.17  50 0.59707-0.94311 0.79314-0.13992 0.22487-0.45628
  -3  27  -2  -10.68   25.26  51 0.60049-0.94540 0.78982-0.11071 0.22989-0.46139
  -2  13  -2   80.15   13.34  50 0.59365-0.83270 0.79641-0.46913 0.21986-0.43169
  -2  17  -3   59.78   14.09  50 0.59365-0.84701 0.79641-0.36849 0.21986-0.52096
  -2  18  -3   20.58   19.47  51 0.60385-0.85562 0.78650-0.33234 0.23485-0.53574
  -2  23  -4  -14.59   16.09  50 0.59365-0.85656 0.79641-0.21603 0.21986-0.60626
  -2  24  -4   -0.44   16.97  50 0.59365-0.86073 0.79641-0.19228 0.21986-0.60957
  -2  25  -4   -5.63   17.68  50 0.59365-0.86499 0.79641-0.16750 0.21986-0.61186
  -2  26  -4   17.00   25.35  50 0.59365-0.86847 0.79641-0.14472 0.21986-0.61351
  -2  27  -4   16.97   25.88  51 0.60722-0.86795 0.78309-0.10286 0.23988-0.62490
  -1   2   3 1520.07   36.52  50 0.59547-0.65529 0.79468-0.74420 0.22251 0.02541
  -1   3   5  551.83   22.66  50 0.59976-0.62971 0.79053-0.71541 0.22882 0.19636
  -1   5  -1  611.89   22.34  50 0.59365-0.71286 0.79641-0.67056 0.21986-0.32562
  -1   6   7   18.67   21.20  51 0.60160-0.60316 0.78872-0.63927 0.23153 0.37125
  -1   7  -2  136.18   14.46  50 0.59365-0.72764 0.79641-0.61968 0.21986-0.41425
  -1  10  -3  134.28   13.84  50 0.59365-0.74493 0.79641-0.54633 0.21986-0.50384
  -1  12   9   -6.33   20.05  50 0.59365-0.56372 0.79641-0.49459 0.21986 0.55888
  -1  14  -4   65.40   13.97  50 0.59365-0.76019 0.79641-0.44614 0.21986-0.59401
  -1  19  -5    5.81   14.93  50 0.59365-0.76875 0.79641-0.31518 0.21986-0.67808
  -1  20  -5   15.11   15.51  50 0.59365-0.77453 0.79641-0.29329 0.21986-0.68290
  -1  21  -5   25.22   22.00  50 0.60011-0.78041 0.79019-0.26196 0.22933-0.69104
   0  -1   4   19.45   16.91  51 0.60087-0.54056 0.78945-0.81407 0.23045 0.12340
   0   0   5    6.15   13.14  50 0.59365-0.51810 0.79641-0.79652 0.21986 0.22368
   0   1   6   10.68   19.00  50 0.59365-0.50232 0.79641-0.76805 0.21986 0.30998
   0   3  -2   11.58   22.97  51 0.60288-0.63189 0.78746-0.71223 0.23341-0.40933
   0   3   7    6.67   14.71  50 0.59365-0.49062 0.79641-0.72273 0.21986 0.39974
   0   5  -3  206.27   14.56  50 0.59365-0.63730 0.79641-0.66931 0.21986-0.48477
   0   5   8   73.01   17.17  50 0.59365-0.47304 0.79641-0.66915 0.21986 0.48741
   0   8  -4   13.86   12.39  50 0.59365-0.65263 0.79641-0.59413 0.21986-0.57391
   0   8   9   -4.59   18.75  50 0.59365-0.45853 0.79641-0.59441 0.21986 0.57577
   0  12  -5  122.03   14.19  50 0.59365-0.66740 0.79641-0.49349 0.21986-0.66234
   0  18  -6   82.11   16.35  50 0.59365-0.68269 0.79641-0.34254 0.21986-0.75115
   0  19  -6   88.43   22.79  51 0.60328-0.68910 0.78706-0.30646 0.23402-0.76327
   1  -3   4   14.02   12.53  50 0.59365-0.43055 0.79641-0.87436 0.21986 0.15258
   1  -1   6   52.29   14.58  50 0.59365-0.40056 0.79641-0.82404 0.21986 0.33022
   1   5   9   27.04   27.44  50 0.59556-0.35467 0.79459-0.66560 0.22265 0.58925
   1  12  -6   -1.32   14.67  50 0.59365-0.57890 0.79641-0.49513 0.21986-0.73608
   1  18  -7   27.41   17.16  50 0.59365-0.59035 0.79641-0.34142 0.21986-0.82020
   1  19  -7   17.18   24.73  50 0.59365-0.59554 0.79641-0.32019 0.21986-0.82637
   2  -5   4  118.80   14.12  50 0.59365-0.32305 0.79641-0.91973 0.21986 0.16919
   2  -4   5   31.94   13.43  50 0.59365-0.31037 0.79641-0.89799 0.21986 0.25812
   2  -3   6  117.70   15.75  50 0.59365-0.29327 0.79641-0.86880 0.21986 0.34632
   2  -1   7   49.14   15.61  50 0.59365-0.28127 0.79641-0.82627 0.21986 0.43575
   2   1   8   12.85   17.43  50 0.59365-0.26473 0.79641-0.77390 0.21986 0.52431
   2   8  -6   59.90   20.09  50 0.59365-0.47458 0.79641-0.59643 0.21986-0.71792
   2  13  -7   45.51   15.87  50 0.59365-0.48879 0.79641-0.46965 0.21986-0.80684
   3  -7   2  294.95   19.67  50 0.59836-0.25419 0.79190-0.96659 0.22676 0.00290
   3  -6   4  303.43   15.43  50 0.59365-0.22083 0.79641-0.94914 0.21986 0.18702
   3  -4   6  122.26   15.86  50 0.59365-0.18956 0.79641-0.89691 0.21986 0.36390
   3   0   8   51.05   19.15  50 0.59365-0.16045 0.79641-0.80094 0.21986 0.54310
   3   2  -5   37.91   19.07  51 0.60642-0.36504 0.78391-0.73208 0.23868-0.62827
   3   5  -6   98.69   15.28  50 0.59365-0.36762 0.79641-0.66943 0.21986-0.69800
   3  15  -8   -8.77   19.10  50 0.59365-0.39604 0.79641-0.41593 0.21986-0.87338
   3  16  -8   37.21   27.02  51 0.60590-0.40583 0.78443-0.37868 0.23791-0.88802
   4  -7   4   -6.48   14.67  50 0.59365-0.11485 0.79641-0.96774 0.21986 0.20386
   4  -6   5   64.88   15.24  50 0.59365-0.09912 0.79641-0.94475 0.21986 0.29306
   4  -5   6   57.54   22.81  50 0.59794-0.08942 0.79231-0.91500 0.22613 0.37429
   4  -3   7   10.17   18.62  50 0.59365-0.06986 0.79641-0.87021 0.21986 0.47031
   4   7  -7  103.31   17.91  50 0.59365-0.27863 0.79641-0.61873 0.21986-0.77059
   4  12  -8  -11.88   18.86  50 0.59365-0.29218 0.79641-0.49221 0.21986-0.85713
   5  -8   0  173.62   20.68  51 0.60601-0.08327 0.78433-0.98697 0.23807-0.14967
   5  -8   1   77.82   15.11  50 0.59365-0.05530 0.79641-0.99793 0.21986-0.04337
   5  -8   2   -9.81   14.53  50 0.59365-0.04039 0.79641-0.99791 0.21986 0.04548
   5  -8   3   24.01   21.17  50 0.60003-0.03237 0.79027-0.99090 0.22921 0.12499
   5  -7   4   66.56   15.96  50 0.59365-0.01083 0.79641-0.97385 0.21986 0.22312
   5  -6   5  -12.92   16.59  50 0.59365 0.00489 0.79641-0.94945 0.21986 0.31133
   5  -5   6   -5.41   18.00  50 0.59365 0.01921 0.79641-0.91671 0.21986 0.39765
   5   2  -6    3.59   22.11  50 0.59841-0.16324 0.79185-0.74006 0.22683-0.67005
   6  -8   0  140.88   22.91  50 0.59807 0.03081 0.79218-0.99107 0.22632-0.12108
   6  -8   1   10.14   15.59  50 0.59365 0.04976 0.79641-0.99804 0.21986-0.02525
   6  -8   2  195.18   17.15  50 0.59365 0.06468 0.79641-0.99649 0.21986 0.06213
   6  -8   3  118.22   24.45  51 0.60261 0.06988 0.78773-0.98929 0.23302 0.13822
   6  -7   4   62.45   18.37  50 0.59365 0.09475 0.79641-0.96935 0.21986 0.23974
   6  -6   5   14.58   18.60  50 0.59365 0.10926 0.79641-0.94341 0.21986 0.32750
   6   5  -7   19.53   26.89  51 0.60645-0.08119 0.78388-0.65616 0.23872-0.75258
   7  -8   1    6.67   24.90  51 0.60722 0.14077 0.78309-0.98836 0.23988-0.02742
   7  -7  -1  126.94   18.41  50 0.59365 0.12468 0.79641-0.96922 0.21986-0.18612
   7  -7   3   17.79   19.14  50 0.59365 0.18359 0.79641-0.97273 0.21986 0.16929
   7  -5  -3  112.61   25.74  50 0.59795 0.09045 0.79229-0.91559 0.22616-0.36959
  -4  25   3    5.61   17.58  51 0.60667-0.98054 0.78290-0.15529 0.23995-0.04568
  -4  25   4   17.68   26.80  51 0.60667-0.96592 0.78290-0.15441 0.23995 0.04279
  -4  26   3   23.20   26.08  52 0.61369-0.98638 0.77563-0.12090 0.25048-0.05530
  -4  26   4    7.91   27.09  51 0.61240-0.97186 0.77699-0.12324 0.24854 0.03484
  -4  27   2   12.80   18.16  51 0.60667-0.99410 0.78290-0.10381 0.23995-0.13395
  -4  27   3    1.35   26.85  52 0.61984-0.99079 0.76905-0.08961 0.25981-0.06604
  -4  27   4    2.51   27.38  52 0.61331-0.97492 0.77604-0.09715 0.24990 0.03368
  -4  28   2    4.50   19.01  51 0.60667-0.99637 0.78290-0.07909 0.23995-0.13501
  -4  29   2  -18.16   27.32  52 0.61331-0.99865 0.77604-0.04630 0.24990-0.14341
  -3  17   0   56.95   19.36  51 0.60842-0.92420 0.78111-0.35458 0.24257-0.29674
  -3  20  -1   -6.00   14.35  51 0.60667-0.93327 0.78290-0.27940 0.23995-0.38016
  -3  21  -1   87.26   20.65  51 0.60994-0.93963 0.77954-0.25185 0.24484-0.38702
  -3  28  -2   24.18   18.20  51 0.60667-0.94651 0.78290-0.07777 0.23995-0.46807
  -3  29  -2  205.76   19.47  51 0.60667-0.94829 0.78290-0.05248 0.23995-0.46823
  -2   7   5   38.87   19.13  52 0.61783-0.75294 0.77122-0.59545 0.25676 0.15091
  -2   9   0   36.23   18.38  51 0.61240-0.82172 0.77699-0.55073 0.24853-0.28449
  -2  10   7   19.68   22.15  52 0.61523-0.71911 0.77401-0.52190 0.25280 0.33208
  -2  11  -1  191.25   14.01  51 0.60667-0.83169 0.78290-0.50674 0.23995-0.36463
  -2  13   8    5.31   25.40  51 0.60667-0.69534 0.78290-0.45527 0.23995 0.43178
  -2  14  -2    2.69   12.68  51 0.60667-0.84579 0.78290-0.43109 0.23995-0.45273
  -2  19  -3  492.36   16.67  51 0.60667-0.86289 0.78290-0.30606 0.23995-0.54192
  -2  20  -3   73.51   20.66  52 0.61823-0.86971 0.77079-0.26573 0.25737-0.55657
  -2  28  -4   -2.28   19.01  51 0.60667-0.87013 0.78290-0.07780 0.23995-0.62618
  -1   2   2 6138.36   97.03  52 0.61553-0.69037 0.77368-0.72360 0.25326-0.09432
  -1   2   4  835.72   26.61  51 0.61234-0.65748 0.77705-0.72657 0.24845 0.08805
  -1   4   6   -2.75   13.80  51 0.60667-0.62272 0.78290-0.68251 0.23995 0.27348
  -1   8   8  179.46   17.96  51 0.60667-0.59172 0.78290-0.58225 0.23995 0.45074
  -1  11  -3  115.46   18.75  52 0.61656-0.76432 0.77259-0.49454 0.25482-0.53689
  -1  11   9   80.81   27.39  51 0.60921-0.57933 0.78030-0.50307 0.24375 0.53526
  -1  15  -4   27.14   13.95  51 0.60667-0.77146 0.78290-0.40615 0.23995-0.61284
  -1  22  -5   25.53   16.09  51 0.60667-0.78441 0.78290-0.22808 0.23995-0.70064
  -1  23  -5   93.17   17.11  51 0.60667-0.78923 0.78290-0.20555 0.23995-0.70331
  -1  24  -5   24.73   23.60  52 0.61697-0.79165 0.77214-0.16739 0.25545-0.71249
   0   2   7  677.75   24.71  51 0.60990-0.50421 0.77959-0.72729 0.24478 0.37507
   0   4   8  568.98   25.98  52 0.61481-0.49520 0.77445-0.67520 0.25217 0.45635
   0   7   9    7.19   26.59  52 0.61354-0.48068 0.77579-0.60145 0.25026 0.54876
   0   9  -4   79.27   18.25  51 0.60823-0.66972 0.78130-0.55601 0.24229-0.59815
   0  13  -5  476.44   16.68  51 0.60667-0.67968 0.78289-0.45438 0.23995-0.68211
   0  14  -5   94.55   19.56  52 0.61841-0.69051 0.77060-0.41634 0.25763-0.69936
   0  20  -6   61.39   16.38  51 0.60667-0.69464 0.78290-0.27874 0.23995-0.77064
   0  21  -6    7.34   16.45  51 0.60667-0.69927 0.78290-0.25555 0.23995-0.77581
   0  22  -6   11.37   24.85  52 0.61984-0.70409 0.76905-0.21386 0.25981-0.78600
   1  -4   2  111.05   18.95  51 0.60777-0.47276 0.78178-0.88091 0.24159-0.04699
   1  -4   3   45.14   13.19  51 0.60667-0.45662 0.78290-0.88163 0.23995 0.04345
   1  -3   5  295.58   19.66  51 0.60667-0.42581 0.78290-0.85537 0.23995 0.22041
   1  -2   6  234.60   20.77  51 0.60930-0.41339 0.78020-0.82780 0.24389 0.30536
   1   0   7   -7.82   15.04  51 0.60667-0.39927 0.78290-0.78588 0.23995 0.39913
   1   2  -3 1489.77   32.02  51 0.61019-0.55071 0.77929-0.72908 0.24522-0.49355
   1   2   8  173.21   18.10  51 0.60667-0.38281 0.78290-0.73610 0.23995 0.48657
   1   4   9   16.03   27.18  52 0.61531-0.37722 0.77392-0.67509 0.25293 0.56211
   1   8  -5   24.40   13.40  51 0.60667-0.57550 0.78290-0.58055 0.23995-0.66469
   1  13  -6  117.65   15.01  51 0.60667-0.59142 0.78290-0.45636 0.23995-0.75487
   1  20  -7   17.23   17.50  51 0.60667-0.60227 0.78290-0.27794 0.23995-0.83902
   1  21  -7   19.97   18.16  51 0.60667-0.60672 0.78290-0.25469 0.23995-0.84437
   1  22  -7   59.02   26.88  51 0.61001-0.61165 0.77948-0.22555 0.24494-0.85041
   2  -6   2   15.46   18.68  51 0.60994-0.37017 0.77955-0.92873 0.24484-0.03226
   2  -6   3    5.88   17.98  51 0.61023-0.35515 0.77925-0.92777 0.24528 0.05551
   2  -5   0 1707.52   34.07  51 0.60684-0.39707 0.78272-0.90719 0.24022-0.20514
   2  -5   5  151.61   19.70  52 0.61879-0.33633 0.77019-0.89942 0.25821 0.21978
   2  -4  -1  426.76   25.94  51 0.60910-0.41458 0.78041-0.88044 0.24359-0.29719
   2  -2   7   29.99   15.46  51 0.60667-0.29293 0.78290-0.83253 0.23995 0.41499
   2   0   8    6.07   17.57  51 0.60667-0.27877 0.78290-0.78275 0.23995 0.50224
   2   9  -6  134.03   21.64  52 0.61914-0.49567 0.76981-0.54119 0.25875-0.75299
   2  14  -7   16.83   16.28  51 0.60667-0.50068 0.78290-0.42987 0.23995-0.82485
   2  15  -7   29.66   23.52  52 0.61984-0.51154 0.76905-0.38944 0.25981-0.84107
   3  -7   1  223.48   14.67  51 0.60667-0.27779 0.78290-0.95936 0.23995-0.09864
   3  -7   3   70.52   13.09  51 0.60667-0.24853 0.78290-0.96107 0.23995 0.07905
   3  -7   4  570.86   21.69  52 0.61881-0.24660 0.77016-0.94994 0.25825 0.14893
   3  -6   5   22.23   14.45  51 0.60667-0.21715 0.78289-0.93075 0.23995 0.25441
   3  -5   6    2.11   21.48  52 0.61984-0.21783 0.76905-0.90362 0.25981 0.32773
   3  -3   7   30.89   17.45  51 0.60667-0.18831 0.78290-0.86125 0.23995 0.43427
   3  -1   8   65.42   18.86  51 0.60667-0.17390 0.78290-0.81118 0.23995 0.52172
   3  10  -7   19.90   16.54  51 0.60667-0.39589 0.78290-0.52970 0.23995-0.80596
   3  17  -8   44.88   19.54  51 0.60667-0.41173 0.78290-0.35498 0.23995-0.89657
   4  -8   1  131.92   14.38  51 0.60667-0.17282 0.78290-0.98363 0.23995-0.08100
   4  -8   2   10.23   13.02  51 0.60667-0.15826 0.78289-0.98691 0.23995 0.00779
   4  -8   3  121.11   14.85  51 0.60667-0.14202 0.78290-0.98248 0.23995 0.09633
   4  -7   5   17.45   21.64  52 0.61984-0.12688 0.76905-0.95160 0.25981 0.25537
   4  -4   7   21.88   18.58  51 0.60667-0.08240 0.78290-0.87943 0.23995 0.44886
   4   8  -7   -0.10   23.26  52 0.61331-0.29863 0.77604-0.57526 0.24990-0.80075
   4  13  -8   24.92   18.86  51 0.60667-0.30503 0.78290-0.45410 0.23995-0.87637
   4  14  -8   27.09   27.36  52 0.61735-0.31683 0.77174-0.41834 0.25603-0.89230
   5  -8   4   52.12   22.61  51 0.60959-0.02567 0.77990-0.97860 0.24432 0.19755
   5  -7   5   17.11   16.22  51 0.60667-0.00858 0.78290-0.95527 0.23995 0.29047
   5  -5  -3  123.17   22.28  51 0.61139-0.13190 0.77805-0.90296 0.24701-0.42507
   5   6  -7  644.76   29.97  51 0.60777-0.18869 0.78177-0.62988 0.24160-0.77422
   6  -9   2   46.88   22.50  52 0.61447 0.04233 0.77481-0.99879 0.25167 0.03096
   6  -8   4   43.65   26.30  51 0.60958 0.07877 0.77992-0.97566 0.24430 0.21526
   7  -8   0   27.97   17.78  51 0.60667 0.12578 0.78290-0.98191 0.23995-0.11724
   7  -8   2   32.47   18.72  51 0.60667 0.15578 0.78289-0.98706 0.23995 0.06141
   7  -8   3   38.29   27.26  52 0.61370 0.16494 0.77563-0.97973 0.25049 0.13938
   8  -7  -1   24.89   27.32  52 0.61684 0.20548 0.77229-0.94832 0.25524-0.20275
   8  -6  -2   13.93   27.17  51 0.61092 0.19681 0.77853-0.92668 0.24631-0.28164
  -4  28   3   39.38   20.00  52 0.62012-0.99268 0.76895-0.06475 0.26007-0.06490
  -3  13   3   24.02   19.45  53 0.62714-0.89633 0.76113-0.43468 0.27087-0.05827
  -3  13   4  236.26   30.39  53 0.63499-0.88980 0.75203-0.42504 0.28312 0.01789
  -3  14   2  423.73   23.62  53 0.63216-0.91577 0.75535-0.40281 0.27869-0.15426
  -3  15   1  105.22   14.32  52 0.62012-0.91825 0.76895-0.39064 0.26007-0.22378
  -3  18   0   14.01   13.58  52 0.62012-0.93509 0.76895-0.31802 0.26007-0.31272
  -3  22  -1   15.16   15.14  52 0.62012-0.94559 0.76895-0.21456 0.26007-0.40024
  -3  23  -1    4.61   15.75  52 0.62012-0.95020 0.76895-0.19085 0.26007-0.40268
  -3  24  -1   22.94   22.64  52 0.62416-0.95441 0.76448-0.16088 0.26627-0.40826
  -3  25  -1    8.52   22.30  53 0.63283-0.95674 0.75456-0.12466 0.27974-0.41977
  -2   8   6   70.43   20.70  52 0.62276-0.74319 0.76604-0.56476 0.26411 0.23118
  -2  12  -1 1356.71   26.07  53 0.62883-0.85218 0.75920-0.45617 0.27350-0.39677
  -2  15  -2   40.76   12.85  52 0.62012-0.85802 0.76895-0.39144 0.26007-0.47234
  -2  21  -3   20.50   15.11  52 0.62012-0.87463 0.76895-0.24184 0.26007-0.56105
  -2  22  -3   60.59   21.88  52 0.62462-0.87918 0.76397-0.21123 0.26698-0.56860
  -1   4   0 6344.08   74.06  53 0.63152-0.73581 0.75610-0.65508 0.27769-0.29514
  -1   5   7  108.41   22.67  52 0.62029-0.62036 0.76875-0.64213 0.26034 0.34177
  -1   7   8    3.67   23.43  53 0.63283-0.62183 0.75456-0.58233 0.27974 0.41352
  -1   8  -2   39.54   13.20  52 0.62012-0.75403 0.76895-0.56676 0.26007-0.45458
  -1  10   9    8.12   26.90  53 0.63283-0.60745 0.75456-0.50672 0.27974 0.50248
  -1  12  -3   82.20   19.44  53 0.63283-0.77901 0.75456-0.45015 0.27974-0.56129
  -1  16  -4   25.36   13.68  52 0.62012-0.78144 0.76895-0.36398 0.26007-0.63085
  -1  17  -4   53.78   20.48  52 0.62012-0.78799 0.76895-0.34410 0.26007-0.63561
  -1  25  -5   29.55   17.10  52 0.62012-0.79370 0.76895-0.13793 0.26007-0.71708
  -1  26  -5   66.81   17.98  52 0.62012-0.79655 0.76895-0.11456 0.26007-0.71868
  -1  27  -5   29.62   18.44  52 0.62012-0.79891 0.76895-0.08894 0.26007-0.72026
   0  -1   1  554.40   32.32  52 0.62031-0.60520 0.76873-0.79351 0.26037-0.17198
   0  -1   5   82.85   18.79  52 0.62012-0.54474 0.76895-0.79222 0.26007 0.18255
   0   0   6  290.87   20.71  52 0.62012-0.52934 0.76895-0.76669 0.26007 0.27157
   0   6  -3  672.93   19.10  52 0.62012-0.66480 0.76895-0.61782 0.26007-0.52592
   0   6   9   16.33   26.40  52 0.62515-0.49120 0.76337-0.61241 0.26780 0.52957
   0  10  -4   52.74   18.03  53 0.63233-0.68931 0.75515-0.50155 0.27896-0.63115
   0  15  -5  110.28   20.46  52 0.62223-0.69840 0.76662-0.39045 0.26331-0.70848
   0  23  -6   18.79   17.80  52 0.62012-0.70713 0.76895-0.18978 0.26007-0.78998
   0  24  -6   32.08   18.64  52 0.62012-0.71027 0.76895-0.16515 0.26007-0.79360
   0  25  -6   15.75   26.50  52 0.62558-0.71228 0.76289-0.13319 0.26846-0.79872
   0  26  -6   50.31   27.19  53 0.63013-0.71450 0.75771-0.10214 0.27552-0.80203
   1  -4   4  227.32   14.54  52 0.62012-0.45636 0.76895-0.86987 0.26007 0.11153
   1  -3   0 3456.67   60.56  53 0.62924-0.52533 0.75874-0.83392 0.27413-0.25704
   1  -1   7   11.56   15.26  52 0.62012-0.41051 0.76895-0.79311 0.26007 0.37646
   1   0  -2  336.32   27.42  52 0.62408-0.54934 0.76457-0.76427 0.26615-0.42582
   1   1   8    7.93   17.07  52 0.62012-0.39658 0.76895-0.74349 0.26007 0.46580
   1   3   9   32.85   27.34  53 0.63029-0.39250 0.75752-0.68577 0.27577 0.53969
   1   5  -4  299.84   15.77  52 0.62012-0.57427 0.76895-0.64224 0.26007-0.59696
   1   9  -5   11.67   13.17  52 0.62012-0.59035 0.76895-0.54339 0.26007-0.68741
   1  14  -6   34.97   14.94  52 0.62012-0.60249 0.76895-0.41442 0.26007-0.77341
   1  15  -6  231.06   21.90  53 0.63131-0.61159 0.75634-0.37627 0.27737-0.78860
   1  23  -7   33.02   18.90  52 0.62012-0.61470 0.76895-0.18815 0.26007-0.85811
   2  -6   1   40.38   17.71  53 0.62708-0.40370 0.76119-0.91171 0.27079-0.14746
   2  -6   4   10.50   12.98  52 0.62012-0.35072 0.76895-0.91746 0.26007 0.12929
   2  -4   6   44.24   14.28  52 0.62012-0.32291 0.76895-0.87350 0.26007 0.30681
   2  -1   8   25.18   17.94  52 0.62012-0.29167 0.76895-0.79108 0.26007 0.48251
   2   2  -4  390.15   22.75  53 0.63078-0.47946 0.75695-0.70546 0.27654-0.59501
   2   5  -5  177.85   15.19  52 0.62012-0.48406 0.76895-0.64184 0.26007-0.66744
   2  16  -7   22.04   24.08  52 0.62556-0.51854 0.76291-0.35962 0.26844-0.85158
   3  -4   7   65.28   17.20  52 0.62012-0.20210 0.76895-0.86917 0.26007 0.41236
   3  -2   8   29.91   18.81  52 0.62012-0.18772 0.76895-0.82051 0.26007 0.50196
   3   6  -6   77.49   15.06  52 0.62012-0.39329 0.76895-0.61645 0.26007-0.73822
   3  11  -7   96.28   16.54  52 0.62012-0.40824 0.76895-0.49131 0.26007-0.82675
   4  -8   0  570.04   22.48  52 0.62194-0.20201 0.76694-0.96618 0.26287-0.19242
   4  -8   4   24.83   14.20  52 0.62012-0.14325 0.76895-0.97139 0.26007 0.16452
   4  -7  -1  281.40   16.02  52 0.62012-0.21603 0.76895-0.94497 0.26007-0.27854
   4  -6   6   72.65   17.00  52 0.62012-0.11352 0.76895-0.92373 0.26007 0.34285
   4  -2  -4    7.00   32.14  54 0.64874-0.28836 0.73506-0.78454 0.30508-0.58927
   4   4  -6  145.86   22.10  52 0.62524-0.29458 0.76327-0.66154 0.26794-0.72895
   5  -9   1    4.21   14.81  52 0.62012-0.08115 0.76895-0.99424 0.26007-0.08307
   5  -9   2   24.92   15.01  52 0.62012-0.06701 0.76895-0.99771 0.26007 0.00532
   5  -9   3   32.54   15.59  52 0.62012-0.05198 0.76895-0.99339 0.26007 0.09366
   5  -8   5   10.90   24.18  52 0.62012-0.02331 0.76895-0.96103 0.26007 0.26864
   6  -9   0   28.46   21.98  53 0.62891-0.00067 0.75911-0.98515 0.27363-0.16848
   6  -9   1   50.80   16.56  52 0.62012 0.02286 0.76895-0.99726 0.26007-0.06419
   6  -9   3   56.52   17.50  52 0.62012 0.05410 0.76895-0.99315 0.26007 0.11146
   6  -8  -1   -2.12   15.28  52 0.62012-0.00628 0.76895-0.96928 0.26007-0.24263
   6  -7  -2   53.18   21.96  52 0.62081-0.02133 0.76819-0.94220 0.26113-0.33245
   7  -9   1   22.32   25.37  52 0.62641 0.12176 0.76196-0.98909 0.26974-0.05872
   7  -9   2   -6.72   26.53  53 0.62653 0.13693 0.76182-0.99039 0.26993 0.03056
   7  -8  -1   -0.68   23.82  52 0.62012 0.09781 0.76895-0.96450 0.26007-0.22413
   7  -7  -2    8.03   24.63  52 0.62012 0.08284 0.76895-0.93928 0.26007-0.31329
   8  -5  -3   31.45   27.60  52 0.62475 0.16924 0.76382-0.88785 0.26718-0.39229
  -3  16   1   -3.87   14.11  53 0.63285-0.93201 0.75484-0.35265 0.27992-0.24453
  -3  17   7   -0.13   40.84  56 0.67104-0.88338 0.70477-0.27892 0.34228 0.22451
  -3  19   0    3.05   14.09  53 0.63285-0.94491 0.75484-0.27698 0.27992-0.33254
  -3  20   0  107.66   20.88  53 0.63724-0.95196 0.74964-0.24667 0.28682-0.34033
  -3  26  -1   58.96   17.13  53 0.63285-0.95980 0.75484-0.10018 0.27992-0.41984
  -3  27  -1   94.33   17.79  53 0.63285-0.96155 0.75484-0.07607 0.27992-0.42168
  -3  28  -1   15.20   17.86  53 0.63285-0.96318 0.75484-0.05160 0.27992-0.42179
  -3  29  -1   32.62   18.16  53 0.63285-0.96394 0.75484-0.02536 0.27992-0.42281
  -3  30  -1   36.26   18.89  53 0.63285-0.96423 0.75484-0.00123 0.27992-0.42288
  -2   8   1 1191.49   31.84  53 0.63436-0.82947 0.75307-0.55224 0.28229-0.22959
  -2  10   0  444.44   21.70  54 0.64248-0.85102 0.74326-0.49080 0.29515-0.32999
  -2  12   8   90.81   25.43  53 0.63285-0.72330 0.75484-0.45397 0.27992 0.39309
  -2  16  -2   12.93   13.14  53 0.63285-0.86924 0.75484-0.35076 0.27992-0.49034
  -2  17  -2  313.69   20.16  53 0.63626-0.87654 0.75081-0.32417 0.28529-0.49872
  -2  23  -3   46.12   15.45  53 0.63285-0.88310 0.75484-0.17480 0.27992-0.57768
  -2  24  -3   13.41   14.94  53 0.63285-0.88599 0.75484-0.15105 0.27992-0.58108
  -2  25  -3   32.04   16.38  53 0.63285-0.88924 0.75484-0.12695 0.27992-0.58259
  -2  26  -3    3.98   24.61  54 0.64514-0.88885 0.73995-0.08415 0.29941-0.59319
  -2  27  -3   83.96   25.20  53 0.63896-0.89207 0.74757-0.06796 0.28955-0.59010
  -2  28  -3    3.15   25.16  54 0.63905-0.89310 0.74746-0.04289 0.28969-0.59125
  -2  29  -3   74.22   26.16  54 0.64235-0.89296 0.74342-0.01348 0.29494-0.59324
  -2  30  -3   93.12   27.36  54 0.64417-0.89211 0.74116 0.01512 0.29786-0.59462
  -1   2   5   36.71   17.76  53 0.63440-0.66459 0.75303-0.70274 0.28235 0.14236
  -1   3   6   13.95   13.65  53 0.63285-0.64809 0.75484-0.67906 0.27992 0.23376
  -1   6  -1   41.03   15.42  53 0.63285-0.75253 0.75484-0.60453 0.27992-0.38608
  -1   9  -2  210.79   20.02  54 0.64514-0.77710 0.73995-0.51146 0.29941-0.49323
  -1   9   9  147.60   27.64  54 0.64233-0.61319 0.74344-0.51998 0.29491 0.48469
  -1  13  -3   18.79   18.53  53 0.63830-0.78901 0.74837-0.42241 0.28850-0.57297
  -1  18  -4   44.91   14.36  53 0.63285-0.79602 0.75484-0.30152 0.27992-0.65134
  -1  19  -4  195.10   21.33  53 0.63641-0.80176 0.75063-0.27381 0.28552-0.65856
   0  -2   3   25.45   12.99  53 0.63285-0.58831 0.75484-0.80519 0.27992-0.01486
   0  -2   4 1800.53   28.55  53 0.63428-0.57393 0.75316-0.80196 0.28217 0.07214
   0   1   7   68.15   15.75  53 0.63285-0.52887 0.75484-0.72996 0.27992 0.34012
   0   3   8   15.03   16.46  53 0.63285-0.51497 0.75484-0.68078 0.27992 0.42877
   0   5   9   77.30   26.22  54 0.63906-0.50461 0.74745-0.62241 0.28971 0.50654
   0  16  -5   65.11   14.68  53 0.63285-0.70745 0.75484-0.35181 0.27992-0.72328
   0  17  -5  261.05   21.81  54 0.64426-0.71453 0.74105-0.31026 0.29800-0.73829
   1  -4   1 1248.50   29.25  53 0.63285-0.51323 0.75484-0.85437 0.27992-0.17414
   1  -4   5   17.07   12.95  53 0.63285-0.45266 0.75484-0.85401 0.27992 0.17994
   1  -3   6  452.19   16.59  53 0.63285-0.43842 0.75484-0.82980 0.27992 0.26916
   1  -2   7  891.51   25.41  54 0.64158-0.43347 0.74436-0.79701 0.29372 0.34383
   1   0   8  670.85   26.23  53 0.63319-0.40747 0.75444-0.75090 0.28046 0.44552
   1   2   9   52.72   26.71  54 0.64420-0.40667 0.74112-0.69454 0.29790 0.51817
   1  10  -5   18.91   19.29  53 0.63285-0.60470 0.75484-0.50516 0.27992-0.70885
   1  16  -6   51.88   15.50  53 0.63285-0.61834 0.75484-0.35305 0.27992-0.79611
   2  -6   5    2.44   18.99  54 0.63905-0.35628 0.74746-0.90053 0.28969 0.18862
   2  -5   6   -9.75   14.01  53 0.63285-0.33307 0.75484-0.87767 0.27992 0.28586
   2  -2   8    2.49   24.56  53 0.63285-0.30286 0.75484-0.80101 0.27992 0.45961
   2  10  -6  206.50   15.82  53 0.63285-0.51005 0.75484-0.50135 0.27992-0.77479
   2  17  -7  -15.26   17.05  53 0.63285-0.52494 0.75484-0.32576 0.27992-0.86332
   2  18  -7   -0.99   24.42  54 0.63905-0.53102 0.74746-0.29306 0.28969-0.87294
   3  -8   2  107.18   13.63  53 0.63285-0.28972 0.75484-0.95759 0.27992-0.04996
   3  -8   3   64.87   13.65  53 0.63285-0.27592 0.75484-0.95793 0.27992 0.03750
   3  -8   4  175.33   20.01  53 0.63306-0.25735 0.75460-0.95132 0.28024 0.12700
   3  -7   0 1153.37   23.64  53 0.63285-0.31955 0.75484-0.93142 0.27992-0.22743
   3  -7   5   28.15   14.71  53 0.63285-0.24603 0.75484-0.93410 0.27992 0.21585
   3  -6  -1  588.34   21.61  53 0.63285-0.33372 0.75484-0.90540 0.27992-0.31595
   3  -6   6   13.71   15.10  53 0.63285-0.23089 0.75484-0.90874 0.27992 0.30563
   3  -5   7   19.51   17.47  53 0.63285-0.21289 0.75484-0.87714 0.27992 0.38997
   3  -3   8   14.41   18.72  53 0.63285-0.19977 0.75484-0.83023 0.27992 0.48061
   3   3  -5   44.32   19.48  54 0.64514-0.40405 0.73995-0.66358 0.29941-0.68868
   3   7  -6   82.13   21.36  54 0.64305-0.41576 0.74255-0.56427 0.29607-0.77301
   3  12  -7   22.91   16.72  53 0.63285-0.42050 0.75484-0.45191 0.27992-0.84618
   3  13  -7  -13.06   23.58  54 0.63905-0.42900 0.74746-0.42077 0.28969-0.86000
   4  -9   1    2.65   19.16  54 0.64514-0.21344 0.73995-0.97126 0.29941-0.14215
   4  -9   2  337.66   15.30  53 0.63285-0.18545 0.75484-0.98296 0.27992-0.03254
   4  -9   3   52.50   14.45  53 0.63285-0.17041 0.75484-0.98202 0.27992 0.05537
   4  -9   4   -4.93   20.44  54 0.63905-0.16038 0.74746-0.97369 0.28969 0.13488
   4  -8   5    2.87   15.09  53 0.63285-0.13981 0.75484-0.95575 0.27992 0.23320
   4  -7   6   12.23   16.23  53 0.63285-0.12411 0.75484-0.93001 0.27992 0.32138
   4  -6  -2   70.94   19.30  53 0.63380-0.24452 0.75373-0.90359 0.28140-0.38820
   4   9  -7    3.73   16.55  53 0.63285-0.31707 0.75484-0.52759 0.27992-0.83010
   5 -10   2  406.97   22.86  54 0.64362-0.09151 0.74184-0.99581 0.29698-0.03166
   5  -9   0  146.42   20.82  53 0.63309-0.10905 0.75456-0.97829 0.28030-0.19237
   5  -9   4   65.94   16.04  53 0.63285-0.05005 0.75484-0.98377 0.27992 0.16260
   5  -8  -1    9.97   14.28  53 0.63285-0.12410 0.75484-0.95658 0.27992-0.28091
   5  -7  -2   22.43   19.41  54 0.64090-0.14694 0.74520-0.92057 0.29264-0.38140
   5   3  -6  745.34   34.42  54 0.64624-0.21088 0.73856-0.66146 0.30118-0.74477
   5   7  -7   21.02   18.24  53 0.63285-0.21265 0.75484-0.57746 0.27992-0.81261
   6 -10   1   26.25   22.97  54 0.64514-0.00222 0.73995-0.99432 0.29941-0.10463
   6 -10   2    8.72   22.69  53 0.63782 0.02078 0.74894-0.99970 0.28775-0.00513
   6 -10   3    3.37   24.64  54 0.63905 0.03441 0.74746-0.99641 0.28969 0.08196
   6  -9   4   -3.74   17.92  53 0.63285 0.05518 0.75484-0.98327 0.27992 0.18050
   6   2  -6   83.92   32.06  54 0.64628-0.10625 0.73851-0.68626 0.30125-0.72691
   6   6  -7   -6.68   26.50  54 0.63905-0.11324 0.74746-0.59484 0.28969-0.80331
   7  -9   0   14.83   17.51  53 0.63285 0.09935 0.75484-0.97915 0.27992-0.15654
   7  -4  -4    1.04   30.07  54 0.64514 0.02966 0.73995-0.83914 0.29941-0.52984
  -3  15   2  241.06   21.12  54 0.64977-0.93439 0.73341-0.35584 0.30660-0.18298
  -3  17   1    1.76   13.77  54 0.64493-0.94390 0.73956-0.31327 0.29879-0.26270
  -3  21   0   21.91   15.28  54 0.64493-0.95827 0.73956-0.21035 0.29879-0.35184
  -3  22   0    0.98   21.15  55 0.65091-0.96307 0.73193-0.17793 0.30846-0.36097
  -3  23   0    0.51   21.55  54 0.64493-0.96715 0.73956-0.16211 0.29879-0.35546
  -2   6   4  251.52   27.44  54 0.65085-0.80107 0.73200-0.58103 0.30836 0.01035
  -2   7   2 1220.17   42.40  55 0.65303-0.83309 0.72915-0.55278 0.31192-0.17027
  -2   9   7  226.92   24.13  54 0.64493-0.75025 0.73956-0.51366 0.29879 0.28584
  -2  11   8   57.26   24.60  55 0.65349-0.74390 0.72855-0.45316 0.31266 0.36054
  -2  13  -1  393.20   16.33  54 0.64493-0.86759 0.73956-0.41094 0.29879-0.42183
  -2  18  -2   75.05   13.89  54 0.64493-0.88446 0.73956-0.28674 0.29879-0.51125
  -2  19  -2   69.93   20.04  55 0.65478-0.89068 0.72684-0.24731 0.31477-0.52543
  -1   4   7  284.82   17.85  54 0.64493-0.64569 0.73956-0.64007 0.29879 0.30369
  -1   6   8   60.54   16.73  54 0.64493-0.63035 0.73956-0.59057 0.29879 0.39227
  -1  14  -3    5.60   18.68  54 0.64493-0.79873 0.73956-0.39001 0.29879-0.58555
  -1  20  -4   47.02   14.43  54 0.64493-0.80661 0.73956-0.23520 0.29879-0.66973
  -1  21  -4   -0.38   15.01  54 0.64493-0.81145 0.73956-0.21102 0.29879-0.67324
  -1  22  -4   17.46   21.55  54 0.64712-0.81424 0.73680-0.18473 0.30232-0.67898
   0  -2   2 1198.56   33.49  54 0.64497-0.61461 0.73952-0.78899 0.29884-0.12193
   0  -2   5  202.50   20.00  54 0.64684-0.57127 0.73716-0.78551 0.30186 0.14097
   0  -1   6   -2.42   13.48  54 0.64493-0.55507 0.73956-0.76421 0.29879 0.23248
   0   0   7    3.07   20.86  55 0.65091-0.54700 0.73193-0.73140 0.30846 0.31127
   0   2   8   48.37   23.59  54 0.64493-0.52394 0.73956-0.68737 0.29879 0.40932
   0   4  -2   69.22   16.26  54 0.64493-0.67505 0.73956-0.63953 0.29879-0.47583
   0   4   9   88.56   26.51  55 0.65678-0.52418 0.72416-0.62843 0.31808 0.47984
   0   7  -3  716.05   19.08  54 0.64493-0.68938 0.73956-0.56301 0.29879-0.56483
   0  11  -4   49.39   12.84  54 0.64493-0.70243 0.73956-0.46109 0.29879-0.65213
   0  18  -5  -27.00   14.88  54 0.64493-0.72005 0.73956-0.28685 0.29879-0.74347
   0  19  -5  427.29   22.20  55 0.65453-0.72536 0.72717-0.24653 0.31437-0.75508
   1  -5   3  278.79   15.91  54 0.64493-0.49602 0.73956-0.86600 0.29879-0.01545
   1  -5   4 1800.17   23.90  54 0.64493-0.47969 0.73956-0.86393 0.29879 0.07352
   1  -4   6  149.83   20.76  55 0.65678-0.46438 0.72416-0.82915 0.31808 0.23074
   1  -1   8   -4.36   23.94  55 0.65091-0.42651 0.73193-0.75723 0.30846 0.41747
   1   6  -4  108.27   13.70  54 0.64493-0.59923 0.73956-0.58808 0.29879-0.63573
   1  11  -5   59.75   19.45  54 0.65080-0.61986 0.73207-0.45462 0.30828-0.73421
   1  17  -6   58.75   15.99  54 0.64493-0.62577 0.73956-0.31024 0.29879-0.81023
   1  18  -6  190.93   17.34  54 0.64493-0.63194 0.73956-0.28793 0.29879-0.81511
   1  19  -6  272.04   23.88  55 0.65601-0.63605 0.72519-0.24467 0.31681-0.82793
   2  -7   2   18.24   13.29  54 0.64493-0.40479 0.73956-0.91448 0.29879-0.08598
   2  -7   3   66.79   13.73  54 0.64493-0.39236 0.73956-0.91761 0.29879 0.00168
   2  -7   4  248.80   14.95  54 0.64493-0.37501 0.73956-0.91424 0.29879 0.09089
   2  -3   8    7.87   24.64  55 0.65091-0.32174 0.73193-0.80726 0.30846 0.43512
   2   6  -5  264.98   15.67  54 0.64493-0.50811 0.73956-0.58724 0.29879-0.70596
   2  11  -6   19.09   14.80  54 0.64493-0.52294 0.73956-0.46135 0.29879-0.79393
   2  19  -7   -8.85   17.86  54 0.64493-0.53679 0.73956-0.25998 0.29879-0.88109
   2  20  -7   25.88   18.06  54 0.64493-0.54054 0.73956-0.23590 0.29879-0.88657
   2  21  -7   17.21   25.90  54 0.64697-0.54358 0.73699-0.20986 0.30207-0.89215
   3  -8   1  136.20   14.11  54 0.64493-0.31682 0.73956-0.94262 0.29879-0.15778
   3  -8   5   82.97   20.53  54 0.64781-0.25782 0.73593-0.93648 0.30342 0.19291
   3  -7   6   49.12   15.42  54 0.64493-0.24003 0.73956-0.91350 0.29879 0.28506
   3  -6   7   10.48   24.81  55 0.65678-0.24086 0.72416-0.88310 0.31808 0.35790
   3  -4   8   23.62   18.95  54 0.64493-0.21000 0.73956-0.83808 0.29879 0.46235
   3   0  -4  747.80   32.67  55 0.65760-0.40251 0.72306-0.72260 0.31943-0.62105
   3  14  -7   11.68   23.76  54 0.65065-0.43987 0.73226-0.37890 0.30804-0.87613
   4 -10   3   41.67   19.81  55 0.65678-0.19443 0.72416-0.97976 0.31808 0.01801
   4  -9   5   38.79   21.81  54 0.64727-0.15335 0.73661-0.95917 0.30256 0.21005
   4   1  -5   12.55   20.69  54 0.65056-0.30522 0.73238-0.70638 0.30788-0.68021
   4   5  -6   18.22   21.57  54 0.65088-0.32042 0.73197-0.60591 0.30841-0.77106
   4  10  -7    6.90   23.67  54 0.65061-0.33439 0.73233-0.47894 0.30796-0.85582
   5 -10   1  795.76   20.18  54 0.64493-0.10508 0.73956-0.98877 0.29879-0.12195
   5 -10   3   84.07   15.53  54 0.64493-0.07807 0.73956-0.99465 0.29879 0.05545
   5 -10   4   25.26   23.45  55 0.65114-0.06768 0.73163-0.98688 0.30883 0.13454
   5  -9   5    4.13   17.53  54 0.64493-0.04692 0.73956-0.96905 0.29879 0.23224
   5  -8   6   -0.76   18.15  54 0.64493-0.03159 0.73956-0.94351 0.29879 0.32096
   5   8  -7   97.91   25.46  55 0.65678-0.23426 0.72416-0.52133 0.31808-0.84775
   6 -10   4   34.32   18.42  54 0.64493 0.04346 0.73956-0.98701 0.29879 0.16065
   6  -9  -1  106.89   22.72  55 0.65512-0.04134 0.72639-0.95434 0.31534-0.29763
   6  -6  -3  154.70   23.66  54 0.64833-0.06398 0.73526-0.88495 0.30426-0.46459
   6  -4  -4    1.95   31.03  55 0.65265-0.08273 0.72965-0.82855 0.31129-0.55898
   7 -10   1   30.54   18.28  54 0.64493 0.10370 0.73956-0.98881 0.29879-0.08662
   7 -10   2   47.75   18.54  54 0.64493 0.11793 0.73956-0.99276 0.29879 0.00212
   7  -9  -1   47.94   24.99  54 0.64959 0.06766 0.73364-0.95521 0.30631-0.27149
   7  -6  -3   36.42   25.01  54 0.64493 0.04416 0.73956-0.88868 0.29879-0.44151
   8  -7  -2   39.74   19.70  54 0.64493 0.16352 0.73956-0.91501 0.29879-0.33492
  -3  14   3 1139.84   32.29  55 0.65921-0.92864 0.72212-0.36978 0.32129-0.10944
  -3  16   2  430.53   23.15  56 0.66773-0.95092 0.71022-0.30665 0.33555-0.21207
  -3  18   1    2.48   14.27  55 0.65724-0.95495 0.72479-0.27160 0.31803-0.28222
  -3  19   1   79.29   20.73  56 0.66373-0.96261 0.71589-0.23717 0.32882-0.29382
  -3  24   0   14.45   15.63  55 0.65724-0.97015 0.72479-0.12091 0.31803-0.37115
  -3  25   0   11.20   15.65  55 0.65724-0.97277 0.72479-0.09534 0.31803-0.37244
  -3  26   0    5.53   23.48  56 0.66300-0.97380 0.71691-0.06285 0.32759-0.37952
  -3  27   0   15.55   24.05  55 0.65761-0.97613 0.72429-0.04540 0.31864-0.37370
  -3  28   0   -6.39   24.99  56 0.66300-0.97547 0.71691-0.01249 0.32759-0.38061
  -3  29   0   33.84   25.02  55 0.66177-0.97602 0.71861 0.01069 0.32554-0.37817
  -3  30   0   -6.72   25.82  56 0.66300-0.97487 0.71691 0.03758 0.32759-0.37991
  -3  31   0   25.73   27.50  55 0.66150-0.97404 0.71899 0.06099 0.32508-0.37802
  -2   6   5  283.20   26.49  56 0.66756-0.80349 0.71046-0.55895 0.33527 0.07147
  -2   7   6   -1.07   20.19  56 0.66300-0.78437 0.71691-0.54187 0.32759 0.16883
  -2  11   0  618.05   22.31  55 0.65998-0.86999 0.72108-0.44498 0.32256-0.35865
  -2  14  -1   13.42   12.48  55 0.65724-0.88048 0.72479-0.37145 0.31803-0.44018
  -2  20  -2  150.08   14.51  55 0.65724-0.89616 0.72479-0.22147 0.31803-0.53042
  -2  21  -2  143.57   21.37  55 0.65873-0.90014 0.72278-0.19617 0.32049-0.53534
  -2  22  -2  151.70   21.92  56 0.66864-0.90284 0.70891-0.15371 0.33710-0.54806
  -1   1   3  301.13   22.40  56 0.66752-0.72849 0.71052-0.68559 0.33519-0.08781
  -1   1   4  131.07   14.62  55 0.65724-0.70222 0.72479-0.69985 0.31803 0.01836
  -1   2   6   21.25   19.79  55 0.65724-0.67107 0.72479-0.67354 0.31803 0.19590
  -1   3   7   72.45   21.26  56 0.66595-0.66749 0.71276-0.63745 0.33254 0.26974
  -1   5   8   49.17   23.22  55 0.65854-0.64273 0.72304-0.59498 0.32017 0.36964
  -1   8   9   10.66   18.62  55 0.65724-0.62864 0.72479-0.52390 0.31803 0.46241
  -1  10  -2   35.20   13.44  55 0.65724-0.79240 0.72479-0.47373 0.31803-0.51350
  -1  15  -3  -17.91   13.59  55 0.65724-0.80919 0.72479-0.34865 0.31803-0.60304
  -1  23  -4  101.27   15.89  55 0.65724-0.81736 0.72479-0.14511 0.31803-0.68724
  -1  24  -4   29.18   16.07  55 0.65724-0.82035 0.72479-0.12065 0.31803-0.68910
  -1  25  -4   46.08   16.47  55 0.65724-0.82221 0.72479-0.09603 0.31803-0.69137
  -1  26  -4   80.34   17.18  55 0.65724-0.82433 0.72479-0.07256 0.31803-0.69208
  -1  27  -4    5.32   18.00  55 0.65724-0.82525 0.72479-0.04596 0.31803-0.69362
  -1  28  -4  -20.37   25.38  56 0.66300-0.82345 0.71691-0.01183 0.32759-0.69754
  -1  29  -4   47.81   25.68  55 0.66247-0.82347 0.71764 0.01202 0.32671-0.69746
  -1  30  -4   17.27   27.54  55 0.66295-0.82281 0.71697 0.03808 0.32752-0.69710
   0   1   8  878.34   27.29  56 0.66429-0.54577 0.71511-0.69016 0.32975 0.37871
   0   8  -3 1698.14   28.01  56 0.66847-0.71034 0.70916-0.50670 0.33681-0.60200
   0  12  -4  146.19   14.15  55 0.65724-0.71469 0.72479-0.42133 0.31803-0.67119
   0  13  -4  225.57   19.42  56 0.66864-0.72390 0.70891-0.38010 0.33710-0.68984
   0  20  -5   27.62   15.42  55 0.65724-0.72982 0.72479-0.22154 0.31803-0.76049
   0  21  -5   42.99   15.87  55 0.65724-0.73407 0.72479-0.19768 0.31803-0.76404
   0  22  -5    9.96   21.91  55 0.65724-0.73740 0.72479-0.17332 0.31803-0.76769
   1  -5   2  525.36   18.38  55 0.65724-0.52421 0.72479-0.85179 0.31803-0.12418
   1  -5   5    2.60   12.82  55 0.65724-0.47865 0.72479-0.84939 0.31803 0.14272
   1  -3   7  570.63   18.60  55 0.65724-0.44803 0.72479-0.80037 0.31803 0.31962
   1   1   9   -6.68   18.50  55 0.65724-0.41975 0.72479-0.70188 0.31803 0.49819
   1   3  -3  821.18   22.79  55 0.65724-0.59707 0.72479-0.64908 0.31803-0.56614
   1   7  -4    8.58   17.65  56 0.66421-0.61915 0.71521-0.53935 0.32963-0.66742
   1  12  -5  153.25   20.24  55 0.66097-0.63066 0.71971-0.41850 0.32421-0.75071
   1  20  -6   41.83   16.25  55 0.65724-0.64097 0.72479-0.22123 0.31803-0.83245
   1  21  -6   25.90   22.75  56 0.66309-0.64454 0.71679-0.18733 0.32774-0.83920
   1  22  -6  -10.14   24.43  56 0.66300-0.64749 0.71691-0.16276 0.32759-0.84284
   2  -7   5  956.31   19.11  55 0.65724-0.37337 0.72479-0.90056 0.31803 0.16019
   2  -6   6  232.01   15.58  55 0.65724-0.36023 0.72479-0.87942 0.31803 0.24874
   2  -5   7   36.77   16.32  55 0.65724-0.34248 0.72479-0.85043 0.31803 0.33804
   2   3  -4   87.01   18.64  56 0.66806-0.51654 0.70975-0.63441 0.33610-0.65436
   2   7  -5   54.05   18.68  56 0.66400-0.52781 0.71551-0.53908 0.32927-0.73619
   2  12  -6   23.42   15.25  55 0.65724-0.53480 0.72479-0.42197 0.31803-0.81183
   2  13  -6   -6.41   21.00  56 0.66864-0.54522 0.70891-0.37891 0.33710-0.82902
   2  22  -7   19.89   18.90  55 0.65724-0.54856 0.72479-0.16967 0.31803-0.89934
   3  -9   2   21.26   12.82  55 0.65724-0.31304 0.72479-0.94966 0.31803-0.08760
   3  -9   3   -2.10   13.14  55 0.65724-0.29937 0.72479-0.95340 0.31803-0.00037
   3  -9   4    4.09   14.02  55 0.65724-0.28320 0.72479-0.94963 0.31803 0.08901
   3  -8   6   13.34   21.66  55 0.65840-0.25257 0.72322-0.91727 0.31994 0.26310
   3  -5   8   42.30   18.87  55 0.65724-0.22123 0.72479-0.84615 0.31803 0.44206
   3   8  -6  150.60   15.74  55 0.65724-0.43183 0.72479-0.52335 0.31803-0.79696
   3  15  -7    1.01   16.74  55 0.65724-0.44757 0.72479-0.34739 0.31803-0.88763
   3  16  -7    6.99   25.15  56 0.66864-0.45510 0.70891-0.30465 0.33710-0.90139
   4 -10   2   95.34   14.00  55 0.65724-0.20944 0.72479-0.97755 0.31803-0.07052
   4 -10   4  139.83   14.99  55 0.65724-0.17821 0.72479-0.97459 0.31803 0.10684
   4  -9   0  625.13   22.88  55 0.65724-0.23736 0.72479-0.94862 0.31803-0.24761
   4  -8  -1   -1.03   18.49  56 0.66300-0.25896 0.71691-0.91646 0.32759-0.34512
   4  11  -7   10.24   23.91  55 0.66286-0.34733 0.71710-0.43799 0.32736-0.87582
   5 -11   2  346.25   23.08  55 0.66209-0.10813 0.71817-0.99342 0.32607-0.05990
   5 -11   3   68.53   21.82  55 0.65900-0.09026 0.72242-0.99493 0.32093 0.03272
   5 -10   0   99.03   20.96  56 0.66659-0.14413 0.71185-0.96420 0.33363-0.24423
   5 -10   5   23.79   17.02  55 0.65724-0.05837 0.72479-0.97268 0.31803 0.21275
   5  -9   6   14.36   18.63  55 0.65724-0.04442 0.72479-0.94929 0.31803 0.30018
   6 -11   1   15.49   22.83  56 0.66471-0.02159 0.71451-0.99052 0.33047-0.13707
   6 -11   2   34.15   16.83  55 0.65724 0.00113 0.72479-0.99934 0.31803-0.03489
   6 -11   3    8.41   17.50  55 0.65724 0.01555 0.72479-0.99857 0.31803 0.05296
   6 -11   4    3.52   25.76  55 0.65724 0.03106 0.72479-0.98995 0.31803 0.14139
   6 -10   0    0.38   16.19  55 0.65724-0.02887 0.72479-0.97696 0.31803-0.21297
   6  -8  -2  142.00   23.29  56 0.66371-0.06459 0.71592-0.91665 0.32878-0.39941
   6   7  -7    5.03   27.40  55 0.65724-0.13380 0.72479-0.54924 0.31803-0.83547
   7 -11   2   29.99   27.03  55 0.65901 0.10511 0.72240-0.99343 0.32095-0.02162
   7 -10   0   53.27   18.05  55 0.65724 0.07601 0.72479-0.97432 0.31803-0.19490
   7  -8  -2   68.41   25.13  55 0.65967 0.04389 0.72150-0.91999 0.32204-0.37581
   7   2  -6    5.86   38.99  56 0.66706-0.02253 0.71118-0.66067 0.33442-0.74310
  -3  14   4 1652.88   49.43  57 0.68436-0.93889 0.68451-0.33190 0.36476-0.06349
  -3  14   5   74.52   38.94  59 0.70104-0.94065 0.65612-0.30337 0.39506-0.00569
  -3  17   2  183.21   21.18  57 0.67886-0.96213 0.69315-0.26483 0.35511-0.23017
  -3  20   1   -1.19   14.53  56 0.66810-0.96852 0.70918-0.20670 0.33665-0.30136
  -3  21   1   21.59   21.17  56 0.67336-0.97381 0.70149-0.17354 0.34560-0.30992
  -2   8   7  464.22   26.25  56 0.66821-0.77390 0.70902-0.50600 0.33684 0.24685
  -2   9   1  647.85   26.25  56 0.67278-0.86759 0.70235-0.47572 0.34461-0.29202
  -2  10   8   29.34   24.94  56 0.67121-0.76200 0.70467-0.45222 0.34192 0.32997
  -2  15  -1   41.50   12.92  56 0.66810-0.89019 0.70918-0.33000 0.33665-0.46035
  -2  16  -1  266.99   20.53  57 0.67460-0.89823 0.69963-0.29667 0.34774-0.47162
  -2  23  -2   58.97   15.29  56 0.66810-0.90618 0.70918-0.13066 0.33665-0.54917
  -2  24  -2   28.45   15.87  56 0.66810-0.90875 0.70918-0.10710 0.33665-0.55069
  -2  25  -2   73.75   22.94  56 0.67280-0.90958 0.70232-0.07348 0.34465-0.55627
  -2  26  -2   77.91   23.57  56 0.66810-0.91199 0.70918-0.05718 0.33665-0.55390
  -2  27  -2   27.91   24.80  56 0.67357-0.91150 0.70118-0.02099 0.34596-0.55823
  -2  28  -2   48.02   24.58  57 0.67370-0.91165 0.70098 0.00296 0.34619-0.55839
  -2  29  -2    7.55   24.82  57 0.67908-0.90865 0.69282 0.03676 0.35548-0.56272
  -2  30  -2   50.20   25.99  57 0.67492-0.90971 0.69915 0.05554 0.34829-0.55848
  -2  31  -2   72.96   19.23  56 0.66810-0.91126 0.70918 0.06909 0.33665-0.55327
  -1   1   5  162.94   14.64  56 0.66810-0.69972 0.70918-0.68423 0.33665 0.08817
  -1   7  -1  241.27   17.18  56 0.66810-0.78642 0.70918-0.53233 0.33665-0.44255
  -1   7   9    9.74   18.32  56 0.66810-0.63775 0.70918-0.53275 0.33665 0.44217
  -1  11  -2   38.72   18.89  56 0.67118-0.80698 0.70472-0.42853 0.34187-0.53717
  -1  16  -3   13.42   13.18  56 0.66810-0.81689 0.70918-0.30674 0.33665-0.61939
  -1  17  -3  -17.57   19.26  57 0.67365-0.82303 0.70106-0.27296 0.34610-0.62985
   0  -3   3  166.93   19.46  56 0.66810-0.62260 0.70918-0.78262 0.33665-0.07104
   0  -3   4   85.61   13.15  56 0.66810-0.60955 0.70918-0.78425 0.33665 0.01722
   0  -3   5   51.17   18.56  56 0.67350-0.59865 0.70128-0.77634 0.34585 0.09718
   0  -2   6  169.80   14.45  56 0.66810-0.57998 0.70918-0.75953 0.33665 0.19509
   0  -1   7   87.53   14.85  56 0.66810-0.56393 0.70918-0.73230 0.33665 0.28320
   0   2  -1 3525.29   57.27  56 0.66810-0.68341 0.70918-0.65927 0.33665-0.42553
   0   3   9   31.16   18.44  56 0.66810-0.53461 0.70918-0.63501 0.33665 0.46089
   0  14  -4    8.62   18.78  56 0.66810-0.73166 0.70918-0.35892 0.33665-0.69471
   0  23  -5   95.01   16.55  56 0.66810-0.73783 0.70918-0.12883 0.33665-0.77733
   0  24  -5   22.43   16.68  56 0.66810-0.74096 0.70918-0.10449 0.33665-0.77861
   0  25  -5   16.09   16.53  56 0.66810-0.74229 0.70918-0.08096 0.33665-0.78059
   0  26  -5   38.22   18.49  56 0.66810-0.74387 0.70918-0.05555 0.33665-0.78166
   0  27  -5   -9.87   17.90  56 0.66810-0.74467 0.70918-0.02938 0.33665-0.78254
   0  28  -5   -4.09   18.19  56 0.66810-0.74512 0.70918-0.00417 0.33665-0.78272
   1  -6   3  515.08   22.12  56 0.67220-0.52254 0.70321-0.85284 0.34361-0.05993
   1  -6   4 1739.59   26.81  56 0.66830-0.50282 0.70889-0.85642 0.33699 0.03597
   1  -5   6  474.03   22.09  56 0.66839-0.47285 0.70877-0.83046 0.33714 0.21292
   1  -4   7    3.76   21.40  56 0.66810-0.45605 0.70918-0.80493 0.33665 0.29915
   1  -2   8  168.39   17.65  56 0.66810-0.44593 0.70918-0.76147 0.33665 0.39004
   1   0   9   -7.62   18.71  56 0.66810-0.42974 0.70918-0.70985 0.33665 0.47890
   1  13  -5   20.04   19.51  56 0.66810-0.63975 0.70918-0.38332 0.33665-0.76455
   1  23  -6   -1.68   17.51  56 0.66810-0.64997 0.70918-0.12918 0.33665-0.84761
   1  24  -6   -7.66   18.30  56 0.66810-0.65176 0.70918-0.10434 0.33665-0.85017
   1  25  -6   11.94   19.00  56 0.66810-0.65352 0.70918-0.08042 0.33665-0.85185
   1  26  -6   17.23   19.04  56 0.66810-0.65468 0.70918-0.05503 0.33665-0.85329
   2  -8   3  943.60   19.35  56 0.66810-0.41459 0.70918-0.90988 0.33665-0.03488
   2  -8   4   35.88   13.64  56 0.66810-0.39905 0.70918-0.90941 0.33665 0.05276
   2  -8   5   91.71   20.01  57 0.67784-0.39432 0.69473-0.89894 0.35333 0.12461
   2  -7   1   53.59   13.57  56 0.66810-0.44432 0.70918-0.88545 0.33665-0.21225
   2  -7   6  787.87   19.53  56 0.66810-0.36822 0.70918-0.88157 0.33665 0.23109
   2  -6   0    8.05   12.61  56 0.66810-0.45882 0.70918-0.85947 0.33665-0.30114
   2  -4   8    2.24   17.50  56 0.66810-0.34053 0.70918-0.81338 0.33665 0.40881
   2   0  -3    3.25   21.88  57 0.67757-0.51309 0.69514-0.69489 0.35286-0.58352
   2  14  -6   42.34   20.97  56 0.66810-0.54962 0.70918-0.35881 0.33665-0.83628
   3  -9   1   63.12   18.18  56 0.67287-0.34366 0.70222-0.92782 0.34476-0.20319
   3  -9   5  230.96   15.54  56 0.66810-0.28100 0.70918-0.93685 0.33665 0.16006
   3  -8   0 1441.11   28.50  56 0.66897-0.35381 0.70793-0.90744 0.33812-0.28430
   3  -7   7    7.76   17.12  56 0.66810-0.25017 0.70918-0.88900 0.33665 0.33716
   3  -6   8   73.47   26.30  56 0.66895-0.23328 0.70796-0.85275 0.33809 0.42240
   3  -5  -2  982.71   38.21  57 0.68057-0.39582 0.69050-0.81574 0.35809-0.48291
   3   4  -5    7.88   18.69  57 0.67460-0.43410 0.69964-0.59833 0.34773-0.73709
   3   9  -6  315.96   23.13  56 0.66931-0.44474 0.70744-0.48237 0.33869-0.81884
   3  17  -7    9.12   24.87  56 0.66810-0.45958 0.70918-0.28094 0.33665-0.90788
   3  18  -7  102.01   25.79  57 0.67789-0.46491 0.69465-0.24007 0.35342-0.91828
   4 -11   3  350.06   21.75  56 0.67122-0.20635 0.70466-0.97829 0.34194-0.00462
   4 -11   4  228.09   21.81  57 0.67775-0.20023 0.69486-0.97422 0.35318 0.07163
   4 -10   1   69.46   13.93  56 0.66810-0.23602 0.70918-0.96194 0.33665-0.17708
   4 -10   5    5.87   15.58  56 0.66810-0.17357 0.70918-0.96246 0.33665 0.17799
   4  -8   7   19.88   18.12  56 0.66810-0.14553 0.70918-0.91220 0.33665 0.35399
   4   6  -6  108.34   21.91  57 0.67774-0.34573 0.69488-0.54281 0.35316-0.81268
   4  12  -7   78.16   24.76  56 0.66933-0.35446 0.70741-0.40653 0.33873-0.88971
   5 -11   1    7.74   20.78  56 0.66810-0.12892 0.70918-0.98178 0.33665-0.16000
   5 -11   4   14.15   16.01  56 0.66810-0.08495 0.70918-0.98910 0.33665 0.10567
   5 -11   5   66.14   24.92  56 0.67349-0.07454 0.70129-0.97695 0.34583 0.18557
   5  -9  -1   55.20   14.46  56 0.66810-0.15929 0.70918-0.93617 0.33665-0.33588
   5   4  -6  118.64   28.84  57 0.67936-0.24429 0.69238-0.59046 0.35599-0.79929
   5   9  -7   83.85   26.09  56 0.66837-0.24833 0.70880-0.48292 0.33709-0.86947
   6 -12   3   11.90   25.13  56 0.66810 0.00537 0.70918-0.99945 0.33665 0.03347
   7 -11   1   13.21   18.19  56 0.66810 0.08222 0.70918-0.98639 0.33665-0.12533
  -3  15   3  562.03   26.20  57 0.68040-0.94993 0.69083-0.31343 0.35792-0.14567
  -3  18   2  262.51   21.89  58 0.68821-0.97103 0.67833-0.22485 0.37172-0.24676
  -3  22   1   12.02   15.38  57 0.67920-0.97788 0.69270-0.13891 0.35582-0.31998
  -3  23   1  269.00   23.31  57 0.67920-0.98070 0.69270-0.11486 0.35582-0.32209
  -3  24   1   -6.00   22.60  57 0.67920-0.98334 0.69270-0.08917 0.35582-0.32247
  -3  25   1   22.36   22.84  58 0.68871-0.98397 0.67751-0.04687 0.37262-0.33571
  -3  26   1  329.93   25.33  58 0.68889-0.98500 0.67722-0.02225 0.37294-0.33476
  -3  27   1   30.20   24.53  58 0.68971-0.98482 0.67586 0.00445 0.37441-0.33694
  -3  28   1    9.36   25.35  57 0.67920-0.98721 0.69270 0.01124 0.35582-0.32299
  -3  29   1   12.80   25.21  58 0.68746-0.98385 0.67956 0.05015 0.37040-0.33474
  -3  30   1    3.19   26.32  58 0.68451-0.98346 0.68434 0.07047 0.36515-0.32959
  -3  31   1   14.81   27.32  58 0.68971-0.97921 0.67586 0.10310 0.37441-0.33641
  -2   6   6   23.95   20.33  58 0.68834-0.80787 0.67812-0.52790 0.37196 0.12464
  -2  12   0 3166.13   34.20  57 0.67920-0.88815 0.69270-0.39008 0.35582-0.39084
  -2  12   9    3.49   27.85  58 0.68451-0.75761 0.68434-0.38191 0.36515 0.39503
  -2  17  -1   13.99   14.08  57 0.67920-0.90483 0.69270-0.26549 0.35582-0.48139
  -1   1   6  289.83   21.33  57 0.67949-0.69346 0.69225-0.66554 0.35633 0.15778
  -1   2   7  153.01   21.41  57 0.67984-0.67823 0.69171-0.63897 0.35694 0.24539
  -1   4   8   12.16   16.18  57 0.67920-0.66554 0.69270-0.59321 0.35582 0.33579
  -1   6   9   38.03   25.98  57 0.67990-0.64880 0.69161-0.53824 0.35705 0.42205
  -1  12  -2  274.29   20.26  58 0.68574-0.81962 0.68235-0.37987 0.36733-0.56160
  -1  18  -3  193.96   14.92  57 0.67920-0.82835 0.69270-0.23934 0.35582-0.63923
  -1  19  -3  433.86   21.13  57 0.68114-0.83288 0.68967-0.21295 0.35922-0.64421
   0  -3   6  281.10   20.95  58 0.68833-0.59977 0.67813-0.75624 0.37195 0.15940
   0  -2   7  675.21   24.16  58 0.68702-0.58270 0.68028-0.73279 0.36960 0.25019
   0   0   8  291.43   18.59  57 0.67920-0.55977 0.69270-0.69443 0.35582 0.35285
   0   2   9  160.76   19.65  57 0.67920-0.54384 0.69270-0.64318 0.35582 0.44089
   0   5  -2  467.06   19.70  57 0.67920-0.70943 0.69270-0.56693 0.35582-0.53324
   0   9  -3  549.43   17.84  57 0.67920-0.72498 0.69270-0.46659 0.35582-0.62222
   0  15  -4   17.63   13.41  57 0.67920-0.73961 0.69270-0.31568 0.35582-0.71089
   0  16  -4    3.37   18.91  58 0.68971-0.74575 0.67586-0.27194 0.37441-0.72546
   1  -6   5  686.63   17.61  57 0.67920-0.50033 0.69270-0.84516 0.35582 0.10450
   1  -3   8   11.47   16.34  57 0.67920-0.45387 0.69270-0.76788 0.35582 0.37053
   1  -1   9   -5.04   18.88  57 0.67920-0.44016 0.69270-0.71798 0.35582 0.45848
   1   8  -4  170.52   19.47  57 0.67941-0.63601 0.69237-0.49130 0.35619-0.69419
   1  14  -5  165.69   14.71  57 0.67920-0.64851 0.69270-0.34023 0.35582-0.78074
   1  15  -5  191.79   21.27  58 0.68779-0.65469 0.67902-0.29984 0.37098-0.79450
   2  -8   2  216.70   14.73  57 0.67920-0.44106 0.69270-0.89525 0.35582-0.14402
[truncated: 498,074 more chars]
