# Supplementary material for: The crystal structure and Hirshfeld surface analysis of 1-(2,5-di­meth­oxy­phen­yl)-2,2,6,6-tetra­methyl­piperidine
Source: Acta Crystallogr E Crystallogr Commun. 2020 May 5;76(Pt 6):794–7. doi: 10.1107/S2056989020005952 (PMC7274006; doi:10.1107/S2056989020005952)
Supplement: Supplementary file 2 [file e-76-00794-Isup2.hkl]

data_I                                                                          
_shelx_title ' MUTI09   IPDS2  -100DEGC'                                        
_shelx_refln_list_code          4                                               
_shelx_F_calc_maximum      112.28                                               
_exptl_crystal_F_000       608.00                                               
_reflns_d_resolution_high  0.8353                                               
                                                                                
loop_                                                                           
 _space_group_symop_operation_xyz                                               
 'x, y, z'                                                                      
 '-x, y+1/2, -z+1/2'                                                            
 '-x, -y, -z'                                                                   
 'x, -y-1/2, z-1/2'                                                             
                                                                                
_cell_length_a     6.8817                                                       
_cell_length_b    28.2490                                                       
_cell_length_c     8.1369                                                       
_cell_angle_alpha  90.000                                                       
_cell_angle_beta   99.649                                                       
_cell_angle_gamma  90.000                                                       
                                                                                
_shelx_F_squared_multiplier     1.000                                           
                                                                                
loop_                                                                           
 _refln_index_h                                                                 
 _refln_index_k                                                                 
 _refln_index_l                                                                 
 _refln_F_squared_calc                                                          
 _refln_F_squared_meas                                                          
 _refln_F_squared_sigma                                                         
 _refln_observed_status                                                         
   1   0   0       1585.03       1442.11        37.13 o                         
   2   0   0       2204.94       2018.89        38.33 o                         
   3   0   0        138.05        124.23        13.33 o                         
   4   0   0        128.55        130.39        11.89 o                         
   5   0   0          1.40          8.60        10.94 o                         
   6   0   0       2041.41       2044.13        18.64 o                         
   7   0   0         79.37        104.48        21.82 o                         
   8   0   0          7.61         24.83        19.71 o                         
   1   1   0       7403.44       7227.40        65.50 o                         
   2   1   0        291.64        273.56        11.27 o                         
   3   1   0         29.03         30.01         7.11 o                         
   4   1   0        112.16        107.36         7.25 o                         
   5   1   0        111.07        114.36         8.07 o                         
   6   1   0         56.76         61.85        11.39 o                         
   7   1   0        124.05        115.38        13.90 o                         
   8   1   0         18.59         25.40        17.23 o                         
   0   2   0        228.21        257.43        21.61 o                         
   1   2   0        444.04        404.90        15.72 o                         
   2   2   0       3843.22       3535.69        59.97 o                         
   3   2   0       1319.36       1260.68        14.59 o                         
   4   2   0        310.41        296.18         8.73 o                         
   5   2   0          0.04          1.06         9.87 o                         
   6   2   0        596.71        645.15        13.69 o                         
   7   2   0         41.90         34.30        12.37 o                         
   8   2   0          0.14          5.23        14.01 o                         
   1   3   0       4589.23       4216.56       165.40 o                         
   2   3   0        749.10        709.04        16.04 o                         
   3   3   0        541.56        562.08        12.04 o                         
   4   3   0          4.51          5.33         7.88 o                         
   5   3   0          1.48          6.70         8.54 o                         
   6   3   0        257.43        251.77        10.28 o                         
   7   3   0        117.27        127.13        11.71 o                         
   8   3   0          1.68          0.95        17.17 o                         
   1   4   0       8287.49       8420.70       429.69 o                         
   2   4   0         23.23         24.04         8.12 o                         
   3   4   0          4.60          3.80         8.84 o                         
   4   4   0        618.40        577.05        12.34 o                         
   5   4   0         37.89         43.00         9.52 o                         
   6   4   0        768.93        763.09        12.99 o                         
   7   4   0        418.76        475.50        16.26 o                         
   8   4   0         16.65         26.58        17.44 o                         
   1   5   0        872.99        830.98        37.03 o                         
   2   5   0       2105.48       2008.78        38.61 o                         
   3   5   0        654.58        648.31        17.88 o                         
   4   5   0          7.32          8.79         8.51 o                         
   5   5   0        937.24        921.24        21.11 o                         
   6   5   0         11.47         14.46         9.01 o                         
   7   5   0         75.47         89.36        12.65 o                         
   8   5   0          0.29         11.40        24.46 o                         
   0   6   0         68.04         66.87        18.59 o                         
   1   6   0       4058.83       3946.12       163.43 o                         
   2   6   0          0.24          7.26         8.82 o                         
   3   6   0       3745.49       3652.31        65.69 o                         
   4   6   0        163.67        172.95         9.88 o                         
   5   6   0        667.54        631.57        16.17 o                         
   6   6   0        105.13        110.54        10.46 o                         
   7   6   0         15.96         16.36         9.73 o                         
   1   7   0       9198.45       9553.39       372.55 o                         
   2   7   0       1861.38       1851.20        54.83 o                         
   3   7   0       1351.65       1324.14        38.06 o                         
   4   7   0        324.30        337.52        10.77 o                         
   5   7   0         17.98         14.31         9.51 o                         
   6   7   0          8.80         14.54        10.17 o                         
   7   7   0         11.36         13.67        10.82 o                         
   0   8   0        240.11        247.83        17.66 o                         
   1   8   0         38.70         34.59         8.87 o                         
   2   8   0        291.01        280.91        16.20 o                         
   3   8   0       1536.96       1681.16        34.75 o                         
   4   8   0        663.60        634.61        21.90 o                         
   5   8   0        196.98        194.84        11.76 o                         
   6   8   0        151.38        158.68        12.81 o                         
   7   8   0         28.95         31.21        11.92 o                         
   1   9   0        323.99        333.22        10.99 o                         
   2   9   0         30.01         36.17        11.49 o                         
   3   9   0        415.02        399.95        10.26 o                         
   4   9   0        708.71        711.08        17.71 o                         
   5   9   0        172.38        184.11        10.98 o                         
   6   9   0         43.27         52.12        10.66 o                         
   7   9   0          6.23         17.13        11.88 o                         
   0  10   0       1543.01       1562.84        23.78 o                         
   1  10   0        706.29        761.27        29.88 o                         
   2  10   0        503.21        522.95        23.44 o                         
   3  10   0        651.85        623.92        11.17 o                         
   4  10   0        991.73        985.24        23.22 o                         
   5  10   0        111.35        117.11        11.77 o                         
   6  10   0          2.36         10.85         9.97 o                         
   7  10   0         50.38         59.01        11.39 o                         
   1  11   0         40.74         53.29         9.25 o                         
   2  11   0        685.51        751.88        35.18 o                         
   3  11   0          0.00          4.18         9.41 o                         
   4  11   0        497.27        462.49        24.46 o                         
   5  11   0          9.80          8.12         9.83 o                         
   6  11   0        242.67        247.48        10.75 o                         
   7  11   0          1.08          5.44        11.29 o                         
   0  12   0        376.35        382.32        15.64 o                         
   1  12   0        149.65        162.42        10.13 o                         
   2  12   0       3649.27       3878.45       144.39 o                         
   3  12   0       1431.78       1507.98        45.12 o                         
   4  12   0         36.63         44.20         8.13 o                         
   5  12   0         39.10         33.42        10.12 o                         
   6  12   0         16.14         25.41        10.79 o                         
   7  12   0         20.99         32.70        12.25 o                         
   1  13   0        511.94        541.63        13.20 o                         
   2  13   0          1.90          4.45         8.75 o                         
   3  13   0         11.91         16.83         8.87 o                         
   4  13   0         30.25         34.60         8.57 o                         
   5  13   0         64.08         66.17        11.74 o                         
   6  13   0         19.25         28.44        11.63 o                         
   7  13   0          5.00          2.30        12.35 o                         
   0  14   0        144.82        137.09        20.13 o                         
   1  14   0         81.26         83.35         8.46 o                         
   2  14   0        598.13        598.50        21.09 o                         
   3  14   0         63.61         62.11         8.63 o                         
   4  14   0          2.27          6.77         8.67 o                         
   5  14   0        163.33        178.14        11.61 o                         
   6  14   0         27.63         34.26        11.37 o                         
   7  14   0          0.05          6.93        13.44 o                         
   1  15   0        406.92        383.67        10.19 o                         
   2  15   0        106.58        109.31         9.26 o                         
   3  15   0         71.39         68.54         8.61 o                         
   4  15   0         19.98         18.15         8.26 o                         
   5  15   0        180.65        164.05        12.98 o                         
   6  15   0         13.86         17.44        14.77 o                         
   7  15   0          4.33          8.75        11.95 o                         
   0  16   0         29.64         32.62        13.14 o                         
   1  16   0        116.69        131.19         9.26 o                         
   2  16   0         13.19          9.51        10.37 o                         
   3  16   0         44.63         49.32         9.03 o                         
   4  16   0         12.46         19.22         8.08 o                         
   5  16   0        125.40        131.80         9.38 o                         
   6  16   0         12.83         -7.52        15.01 o                         
   7  16   0         56.56         51.25        13.20 o                         
   1  17   0         15.03         18.79         9.27 o                         
   2  17   0         68.46         69.52         9.24 o                         
   3  17   0         58.36         66.74         9.41 o                         
   4  17   0         90.34         98.00         8.69 o                         
   5  17   0         12.96         11.39         9.90 o                         
   6  17   0         19.95         32.73        12.54 o                         
   0  18   0        261.02        229.85        19.10 o                         
   1  18   0         97.33        111.41        10.00 o                         
   2  18   0         28.39         40.58         9.93 o                         
   3  18   0          0.53          4.63         9.24 o                         
   4  18   0         12.54          2.91         9.26 o                         
   5  18   0         79.90         72.05         9.36 o                         
   6  18   0        100.58        122.09        14.62 o                         
   1  19   0        321.67        307.31        11.00 o                         
   2  19   0        133.43        145.13        11.49 o                         
   3  19   0          1.70          4.25         9.50 o                         
   4  19   0         10.21         20.13        10.84 o                         
   5  19   0         17.50         20.71        10.22 o                         
   6  19   0         10.73         15.64        14.38 o                         
   0  20   0          0.00         -3.69        11.99 o                         
   1  20   0         34.35         51.64         9.92 o                         
   2  20   0        189.52        206.83        11.51 o                         
   3  20   0        116.91        124.69         9.96 o                         
   4  20   0          4.18          5.91        11.04 o                         
   5  20   0         24.47         17.91         9.24 o                         
   6  20   0          2.24          5.36        16.41 o                         
   1  21   0          6.33          0.16         9.35 o                         
   2  21   0        100.57        124.78        11.57 o                         
   3  21   0         30.04         22.41         9.40 o                         
   4  21   0         21.92         32.15        13.82 o                         
   5  21   0         55.91         69.49        12.73 o                         
   6  21   0          0.00          6.49        12.80 o                         
   0  22   0        210.71        208.76        13.80 o                         
   1  22   0          0.12         -5.63        10.22 o                         
   2  22   0        140.49        158.23        12.09 o                         
   3  22   0          1.33          4.67        10.68 o                         
   4  22   0         18.66         24.58        11.69 o                         
   5  22   0         73.52         62.49        11.92 o                         
   6  22   0         47.83         53.41        15.38 o                         
   1  23   0          2.23         11.88         9.58 o                         
   2  23   0          4.66          5.69         9.72 o                         
   3  23   0          0.00         -4.52        11.07 o                         
   4  23   0         50.74         37.05        11.87 o                         
   5  23   0         16.18         16.94         9.99 o                         
   0  24   0        112.80        109.82        13.16 o                         
   1  24   0         93.68         94.08        11.10 o                         
   2  24   0         77.19         81.80         9.99 o                         
   3  24   0          1.99          9.85        10.40 o                         
   4  24   0        137.52        119.45        12.37 o                         
   5  24   0          2.06          0.86        12.42 o                         
   1  25   0        153.20        153.59        11.17 o                         
   2  25   0          1.03         -0.36        10.22 o                         
   3  25   0          5.81          4.86        10.60 o                         
   4  25   0         28.12         28.07        12.74 o                         
   5  25   0         67.59         58.37        12.07 o                         
   0  26   0         42.69         37.70        14.07 o                         
   1  26   0          4.00         16.31         9.65 o                         
   2  26   0         54.26         52.57        10.66 o                         
   3  26   0         14.34         25.77        13.09 o                         
   4  26   0          0.17          5.42        13.91 o                         
   5  26   0          1.74         22.86        12.11 o                         
   1  27   0        139.99        154.75        17.36 o                         
   2  27   0          0.03          1.41        12.46 o                         
   3  27   0         33.33         36.93        13.44 o                         
   4  27   0          0.07         16.90        14.22 o                         
   0  28   0         48.03         42.28        17.58 o                         
   1  28   0         80.88         86.91        14.39 o                         
   2  28   0         10.20          9.02        13.42 o                         
   3  28   0          1.54          0.43        13.61 o                         
   4  28   0          2.34          9.35        13.52 o                         
   1  29   0          8.04         11.73        10.48 o                         
   2  29   0          7.21          6.49        11.55 o                         
   3  29   0          2.69         11.64        11.08 o                         
   4  29   0          5.86         10.20        13.97 o                         
   0  30   0         58.86         44.64        18.28 o                         
   1  30   0        256.07        247.49        15.92 o                         
   2  30   0          0.04         -6.80        11.93 o                         
   3  30   0          3.93          2.24        11.45 o                         
   1  31   0         67.07         55.95        13.21 o                         
   2  31   0          9.55         -0.47        14.79 o                         
   3  31   0          0.95         15.23        13.87 o                         
   0  32   0        418.02        388.38        32.47 o                         
   1  32   0          0.06         -2.45        11.60 o                         
   2  32   0         33.13         36.70        13.90 o                         
   1  33   0         34.24         33.02        15.28 o                         
  -8   1   1          8.07         29.15        15.30 o                         
  -7   1   1        206.76        195.92        12.88 o                         
  -6   1   1        184.74        184.94        12.70 o                         
  -5   1   1         30.07         31.21        10.68 o                         
  -4   1   1         11.36         12.58         8.32 o                         
  -3   1   1        734.00        704.73        11.91 o                         
  -2   1   1          1.10         -1.23         7.90 o                         
  -1   1   1       6236.58       6347.40       174.00 o                         
   0   1   1        670.66        662.92        25.30 o                         
   2   1   1        657.67        626.19        12.61 o                         
   3   1   1        729.77        754.68        12.34 o                         
   4   1   1         21.75         18.63         7.68 o                         
   5   1   1         52.22         47.83         8.07 o                         
   6   1   1        186.20        164.10         8.59 o                         
   7   1   1         30.93         28.85         9.74 o                         
  -8   2   1          3.79          6.16        13.90 o                         
  -7   2   1         53.88         35.52        12.20 o                         
  -6   2   1         13.54         18.14        13.47 o                         
  -5   2   1         69.65         74.12        10.09 o                         
  -4   2   1          1.03          7.26         7.91 o                         
  -3   2   1        215.59        209.05         9.21 o                         
  -2   2   1         77.36         62.42        12.43 o                         
  -1   2   1        922.81        870.81        31.49 o                         
   0   2   1       4470.64       4554.50       230.75 o                         
   1   2   1       1082.11        943.19        22.35 o                         
   2   2   1        505.28        486.50        11.79 o                         
   3   2   1       2077.86       2054.89        16.14 o                         
   4   2   1          7.65         19.83         8.06 o                         
   5   2   1        261.85        269.63         7.97 o                         
   6   2   1        184.47        194.49         9.31 o                         
   7   2   1          8.70         12.19        13.42 o                         
  -8   3   1          1.28         15.62        16.87 o                         
  -7   3   1        123.15        124.33        12.66 o                         
  -6   3   1        163.90        158.94        10.81 o                         
  -5   3   1         45.94         38.28         8.46 o                         
  -4   3   1          1.51         -1.47         9.80 o                         
  -3   3   1         17.54         25.99         7.52 o                         
  -2   3   1        261.35        251.75        10.74 o                         
  -1   3   1        182.01        189.55        15.55 o                         
   0   3   1       6530.89       6889.42       419.92 o                         
   1   3   1        100.09         92.16        11.95 o                         
   2   3   1         42.75         43.44         9.18 o                         
   3   3   1        205.98        204.80         9.28 o                         
   4   3   1         35.29         46.98         9.43 o                         
   5   3   1        194.57        208.99         9.43 o                         
   6   3   1        282.40        281.36        10.31 o                         
   7   3   1          1.57         12.78        10.23 o                         
  -8   4   1          0.91          5.49        15.44 o                         
  -7   4   1         61.53         75.73        13.88 o                         
  -6   4   1          1.65          2.58        12.04 o                         
  -5   4   1         92.49         98.19         8.47 o                         
  -4   4   1        267.28        256.74         8.27 o                         
  -3   4   1        256.47        247.63         8.87 o                         
  -2   4   1        532.10        485.32        12.85 o                         
  -1   4   1       1343.17       1378.16        26.84 o                         
   0   4   1       4777.84       4986.97       240.69 o                         
   1   4   1       1637.48       1457.66        45.95 o                         
   2   4   1        303.74        274.59         8.76 o                         
   3   4   1       1412.87       1379.05        21.12 o                         
   4   4   1        204.49        212.03        10.10 o                         
   5   4   1         10.21         24.69         9.26 o                         
   6   4   1        120.70        114.31        13.72 o                         
   7   4   1          9.60          6.23        10.99 o                         
  -8   5   1         80.29         86.42        17.36 o                         
  -7   5   1        167.41        171.46        15.81 o                         
  -6   5   1         87.33         90.88        10.61 o                         
  -5   5   1         15.43         20.64         9.24 o                         
  -4   5   1          7.60          8.42         7.12 o                         
  -3   5   1        349.55        347.04         9.18 o                         
  -2   5   1          9.60          6.09         9.41 o                         
  -1   5   1       4380.86       4410.03        94.32 o                         
   0   5   1       1337.10       1277.54        54.26 o                         
   1   5   1        808.52        752.40        23.61 o                         
   2   5   1       1341.02       1281.47        22.97 o                         
   3   5   1        119.45        111.68         7.93 o                         
   4   5   1        131.68        119.66        10.75 o                         
   5   5   1        776.25        799.69        17.81 o                         
   6   5   1         15.76         26.20         9.76 o                         
   7   5   1          7.41          8.68        12.52 o                         
  -8   6   1          1.23        -11.41        14.23 o                         
  -7   6   1        212.54        199.22        12.13 o                         
  -6   6   1         11.77         16.96        11.10 o                         
  -5   6   1          1.18         -6.70         8.75 o                         
  -4   6   1        246.55        236.58        10.44 o                         
  -3   6   1        654.42        686.22        19.36 o                         
  -2   6   1         86.82         78.43         9.89 o                         
  -1   6   1      10181.16      10745.60       209.47 o                         
   0   6   1         16.36         15.23         9.90 o                         
   1   6   1         52.86         49.49         9.55 o                         
   2   6   1         47.01         32.69         8.67 o                         
   3   6   1       1228.20       1298.06        33.59 o                         
   4   6   1        474.47        515.93        11.79 o                         
   5   6   1        656.97        608.50        24.01 o                         
   6   6   1        657.04        668.98        25.59 o                         
   7   6   1          5.69         -3.81        10.41 o                         
  -8   7   1          4.88         31.53        34.61 o                         
  -7   7   1        141.83        173.92        14.23 o                         
  -6   7   1         42.27         46.94        11.19 o                         
  -5   7   1          2.24          5.84        11.07 o                         
  -4   7   1        326.60        333.59         8.21 o                         
  -3   7   1          5.54          9.07         8.46 o                         
  -2   7   1        699.50        693.19        29.33 o                         
  -1   7   1       8265.18       8647.96       111.94 o                         
   0   7   1       1749.51       1673.90        68.04 o                         
   1   7   1        313.40        292.65        11.48 o                         
   2   7   1         49.79         59.73         9.00 o                         
   3   7   1        272.24        258.08         9.74 o                         
   4   7   1        151.94        143.35        10.15 o                         
   5   7   1        241.39        236.68        11.07 o                         
   6   7   1         22.04         24.75        12.58 o                         
   7   7   1          0.35          1.65        10.42 o                         
  -7   8   1          5.86          9.14        13.61 o                         
  -6   8   1          3.00          6.64         9.00 o                         
  -5   8   1          7.24          4.77         8.28 o                         
  -4   8   1          1.82         -1.99         8.92 o                         
  -3   8   1        165.21        195.24        11.80 o                         
  -2   8   1       1463.03       1468.81        49.47 o                         
  -1   8   1          4.80          5.20         8.53 o                         
   0   8   1       1909.44       1858.15        65.45 o                         
   1   8   1         96.56         94.78         9.57 o                         
   2   8   1        140.01        164.59         9.29 o                         
   3   8   1        159.44        150.38         9.35 o                         
   4   8   1        142.59        159.85        10.13 o                         
   5   8   1         80.35         94.81        10.79 o                         
   6   8   1          1.17         10.23        12.42 o                         
   7   8   1          2.79          3.09        10.52 o                         
  -7   9   1         13.08         26.05        11.06 o                         
  -6   9   1        128.40        112.58        10.05 o                         
  -5   9   1         61.72         52.96         9.11 o                         
  -4   9   1        415.25        406.23        10.06 o                         
  -3   9   1        146.93        150.25        10.86 o                         
  -2   9   1        763.48        771.50        29.12 o                         
  -1   9   1        146.46        132.93        12.38 o                         
   0   9   1       2415.74       2389.34        83.39 o                         
   1   9   1        379.19        358.48        13.80 o                         
   2   9   1        176.69        200.90         8.85 o                         
   3   9   1         51.40         73.55        10.44 o                         
   4   9   1          0.80         -3.73         9.58 o                         
   5   9   1          9.38          8.46         9.88 o                         
   6   9   1         36.12         52.92        10.78 o                         
   7   9   1         10.56         24.32        11.36 o                         
  -7  10   1          5.01         12.36        12.83 o                         
  -6  10   1          0.08          4.47         9.82 o                         
  -5  10   1         54.50         59.45         8.15 o                         
  -4  10   1         55.01         61.40         9.16 o                         
  -3  10   1        403.00        407.42        16.51 o                         
  -2  10   1        457.56        498.97        12.69 o                         
  -1  10   1       5193.48       5502.04       114.44 o                         
   0  10   1         71.25         74.09         9.87 o                         
   1  10   1          5.77          9.53         8.02 o                         
   2  10   1         43.71         51.39         9.40 o                         
   3  10   1         13.86         15.75         8.18 o                         
   4  10   1         82.18         82.22         8.79 o                         
   5  10   1       1017.92        946.39        24.43 o                         
   6  10   1         33.61         19.07        11.61 o                         
   7  10   1         14.12         26.48        11.51 o                         
  -7  11   1         12.80         17.01        11.95 o                         
  -6  11   1          4.18         15.19         9.88 o                         
  -5  11   1          2.81         13.03         7.64 o                         
  -4  11   1         18.79         13.09         9.12 o                         
  -3  11   1        750.88        785.98        23.46 o                         
  -2  11   1        724.50        731.92        19.49 o                         
  -1  11   1          6.12          5.10         9.35 o                         
   0  11   1       1025.24       1029.14        21.40 o                         
   1  11   1        186.47        214.63        11.59 o                         
   2  11   1        215.05        216.55        12.74 o                         
   3  11   1         87.95         83.37         9.78 o                         
   4  11   1         31.96         38.47         9.27 o                         
   5  11   1          2.90          7.04        10.55 o                         
   6  11   1          2.24          9.16        10.75 o                         
   7  11   1          3.99          4.42        11.70 o                         
  -7  12   1          3.90          6.01        14.31 o                         
  -6  12   1        116.40        105.14        11.93 o                         
  -5  12   1        518.14        516.11        20.41 o                         
  -4  12   1        685.56        748.81        17.40 o                         
  -3  12   1        623.87        605.26        22.50 o                         
  -2  12   1        545.38        620.22        21.08 o                         
  -1  12   1        583.10        644.51        11.92 o                         
   0  12   1        313.69        297.68        10.15 o                         
   1  12   1        101.96        113.42         9.26 o                         
   2  12   1       1631.97       1677.13        63.90 o                         
   3  12   1        290.83        274.38         9.34 o                         
   4  12   1        130.74        127.75        10.20 o                         
   5  12   1          7.39         10.47        10.07 o                         
   6  12   1          1.06          0.36        12.00 o                         
   7  12   1         76.13         75.97        14.86 o                         
  -7  13   1         83.64         92.87        14.71 o                         
  -6  13   1          0.20         -1.02        10.73 o                         
  -5  13   1         62.29         74.56         9.52 o                         
  -4  13   1        465.79        464.35        24.33 o                         
  -3  13   1        154.93        138.25         9.81 o                         
  -2  13   1         58.88         58.35        10.48 o                         
  -1  13   1       2750.95       2848.92        53.60 o                         
   0  13   1        177.25        175.44        10.31 o                         
   1  13   1         96.69         83.65         9.84 o                         
   2  13   1        461.70        481.99        17.91 o                         
   3  13   1         71.14         86.75         8.66 o                         
   4  13   1         49.54         49.22        10.08 o                         
   5  13   1         52.30         59.66        11.80 o                         
   6  13   1          0.42         -5.26        12.12 o                         
   7  13   1          1.40          7.93        14.92 o                         
  -7  14   1         91.96         89.78        11.27 o                         
  -6  14   1         50.18         44.58        10.45 o                         
  -5  14   1         51.62         54.99        11.10 o                         
  -4  14   1         79.21         75.29        11.12 o                         
  -3  14   1         55.15         46.63         9.67 o                         
  -2  14   1        152.75        149.74         9.30 o                         
  -1  14   1        432.32        428.27        16.09 o                         
   0  14   1         65.88         71.68         8.99 o                         
   1  14   1          0.21         -0.14         8.57 o                         
   2  14   1          2.85          9.11         8.58 o                         
   3  14   1        250.85        237.56         8.71 o                         
   4  14   1        230.25        242.58        11.74 o                         
   5  14   1         82.89         93.00        11.11 o                         
   6  14   1         19.23         38.42        11.23 o                         
   7  14   1         20.45          6.03        13.82 o                         
  -7  15   1          0.55          7.59        11.13 o                         
  -6  15   1         12.04         13.22        10.37 o                         
  -5  15   1        115.01        111.29         9.69 o                         
  -4  15   1        173.81        178.84         9.10 o                         
  -3  15   1        117.20        130.36        10.18 o                         
  -2  15   1        572.24        639.63        20.06 o                         
  -1  15   1        243.10        249.57        10.52 o                         
   0  15   1         63.42         57.00         8.69 o                         
   1  15   1       1257.42       1266.87        46.34 o                         
   2  15   1         34.89         47.16         7.73 o                         
   3  15   1          6.73         11.62         7.99 o                         
   4  15   1          4.54         -0.37         9.53 o                         
   5  15   1         24.00         16.86        11.20 o                         
   6  15   1          0.02          5.99        12.22 o                         
   7  15   1         59.88         74.69        17.45 o                         
  -7  16   1         31.41         32.81        13.12 o                         
  -6  16   1         14.18         13.82        11.33 o                         
  -5  16   1        146.72        145.11        10.51 o                         
  -4  16   1        290.86        305.54        11.44 o                         
  -3  16   1          0.05         -1.51         9.07 o                         
  -2  16   1          1.06         -0.30         9.50 o                         
  -1  16   1        196.62        197.22        11.10 o                         
   0  16   1          0.02          0.68         8.11 o                         
   1  16   1         86.56         99.85         9.64 o                         
   2  16   1        301.66        321.35        13.48 o                         
   3  16   1         14.35         15.33         8.13 o                         
   4  16   1         97.55         97.30        12.35 o                         
   5  16   1        274.41        299.03        25.11 o                         
   6  16   1         10.12         24.16        11.81 o                         
  -7  17   1          8.41         12.88        12.19 o                         
  -6  17   1         84.67         83.40         9.68 o                         
  -5  17   1        200.81        203.06        11.77 o                         
  -4  17   1        114.72        112.68        10.06 o                         
  -3  17   1          2.44         11.35         8.44 o                         
  -2  17   1         10.77         10.57         9.81 o                         
  -1  17   1          1.88          8.20         8.80 o                         
   0  17   1       1115.26       1124.64        24.82 o                         
   1  17   1        978.37       1003.94        31.52 o                         
   2  17   1         14.91         17.08         8.11 o                         
   3  17   1          7.03         15.87         8.17 o                         
   4  17   1        117.79        115.92         9.49 o                         
   5  17   1          4.56         17.95        11.36 o                         
   6  17   1         41.62         40.53        11.89 o                         
  -6  18   1         18.67         37.42        11.00 o                         
  -5  18   1        362.79        321.33        12.89 o                         
  -4  18   1         70.68         84.23        11.13 o                         
  -3  18   1         12.59         10.69        10.08 o                         
  -2  18   1         47.26         58.58         9.90 o                         
  -1  18   1          3.50          8.22        11.95 o                         
   0  18   1        115.55        108.01         8.61 o                         
   1  18   1        616.65        652.33        25.55 o                         
   2  18   1        677.08        677.35        23.53 o                         
   3  18   1         50.28         64.28        14.86 o                         
   4  18   1          1.73          7.73         8.86 o                         
   5  18   1          0.74         -0.71        16.52 o                         
   6  18   1          8.52         19.67        12.05 o                         
  -6  19   1         86.50         93.89        10.32 o                         
  -5  19   1         47.36         44.75        10.98 o                         
  -4  19   1         28.79         31.44        10.22 o                         
  -3  19   1         89.14         94.39        11.42 o                         
  -2  19   1       1127.11       1165.84        23.65 o                         
  -1  19   1        272.21        275.87         9.72 o                         
   0  19   1         53.43         64.42         9.25 o                         
   1  19   1        107.16         98.13         9.46 o                         
   2  19   1        164.21        163.53        12.97 o                         
   3  19   1         84.40         69.45        10.80 o                         
   4  19   1         86.39         88.02        10.28 o                         
   5  19   1         34.02         37.26        11.93 o                         
   6  19   1          0.16          3.56        13.60 o                         
  -6  20   1          4.55         10.45        10.65 o                         
  -5  20   1          4.65          8.29        11.10 o                         
  -4  20   1          1.25          2.69         9.99 o                         
  -3  20   1          0.08          2.47        10.51 o                         
  -2  20   1        516.13        535.23        30.09 o                         
  -1  20   1         34.09         32.90        12.19 o                         
   0  20   1        200.16        202.65        11.15 o                         
   1  20   1          5.28         10.42         9.05 o                         
   2  20   1          7.56         11.80        10.24 o                         
   3  20   1          0.07         10.48         9.78 o                         
   4  20   1        659.44        656.88        13.59 o                         
   5  20   1          5.48          3.93        13.32 o                         
   6  20   1         56.62         78.09        17.00 o                         
  -6  21   1          1.12          9.75        11.71 o                         
  -5  21   1         80.19         92.68        10.71 o                         
  -4  21   1         33.55         48.04         9.83 o                         
  -3  21   1         23.58         33.12        13.05 o                         
  -2  21   1        403.97        409.63        10.41 o                         
  -1  21   1          3.58          4.40         9.27 o                         
   0  21   1        205.37        192.06        10.56 o                         
   1  21   1        177.94        193.64        11.82 o                         
   2  21   1         42.69         43.75         8.52 o                         
   3  21   1         85.52         94.56        10.87 o                         
   4  21   1        257.28        268.36        10.66 o                         
   5  21   1        134.24        125.45        12.02 o                         
   6  21   1          0.03         -0.47        14.22 o                         
  -6  22   1         34.17         37.27        13.12 o                         
  -5  22   1         26.60         37.84        11.93 o                         
  -4  22   1        123.86        116.16        12.87 o                         
  -3  22   1         18.73          9.09        10.91 o                         
  -2  22   1        547.53        537.10        17.74 o                         
  -1  22   1          0.26         -2.90        11.23 o                         
   0  22   1         77.45         81.64        10.39 o                         
   1  22   1         86.87         98.86         9.54 o                         
   2  22   1        224.64        228.59         9.24 o                         
   3  22   1          8.46          6.15        10.24 o                         
   4  22   1         81.88         72.50        10.31 o                         
   5  22   1        109.83        125.98        12.06 o                         
  -6  23   1          0.19          6.95        24.80 o                         
  -5  23   1         25.28         34.68        13.10 o                         
  -4  23   1         61.15         61.94        12.05 o                         
  -3  23   1        371.08        342.49        12.98 o                         
  -2  23   1         89.19         94.48        12.48 o                         
  -1  23   1         64.07         48.93         9.70 o                         
   0  23   1         94.88         87.98        10.93 o                         
   1  23   1        125.72        141.17        10.27 o                         
   2  23   1          3.92          1.46        10.03 o                         
   3  23   1         10.39          7.16        11.32 o                         
   4  23   1          3.13         -0.09         9.79 o                         
   5  23   1         22.37         30.16        14.42 o                         
  -5  24   1          2.43          7.87        13.26 o                         
  -4  24   1          3.82         10.58        12.12 o                         
  -3  24   1          6.48          4.38        12.45 o                         
  -2  24   1        257.57        255.02        14.04 o                         
  -1  24   1        404.65        421.34        27.43 o                         
   0  24   1         23.06         25.70        10.66 o                         
   1  24   1        104.02         97.94         9.98 o                         
   2  24   1         11.20         14.16        11.99 o                         
   3  24   1         22.41         26.40        11.43 o                         
   4  24   1         97.08         95.05        10.34 o                         
   5  24   1        190.55        216.29        12.33 o                         
  -5  25   1         26.80         19.06        15.02 o                         
  -4  25   1         14.85         19.23        12.63 o                         
  -3  25   1         16.81         17.48        12.67 o                         
  -2  25   1         91.38         92.66        11.30 o                         
  -1  25   1       1136.71       1150.77        26.18 o                         
   0  25   1         34.57         35.53        10.75 o                         
   1  25   1         15.74         26.81        10.89 o                         
   2  25   1         25.20         20.19        12.34 o                         
   3  25   1          8.27         16.81        11.73 o                         
   4  25   1         53.85         44.57        10.36 o                         
   5  25   1         30.62         45.03        12.66 o                         
  -5  26   1          0.18         10.35        12.84 o                         
  -4  26   1         45.98         53.57        13.95 o                         
  -3  26   1        392.31        383.10        13.97 o                         
  -2  26   1        343.29        308.94        20.17 o                         
  -1  26   1          0.32          5.36        11.08 o                         
   0  26   1         96.18         86.04         9.83 o                         
   1  26   1         95.29         97.59        12.52 o                         
   2  26   1         17.25          4.39        11.51 o                         
   3  26   1         71.46         63.60        13.54 o                         
   4  26   1         34.70         29.13        12.95 o                         
  -4  27   1          8.60         18.22        14.34 o                         
  -3  27   1         32.54         44.79        12.35 o                         
  -2  27   1        114.42        117.96        12.00 o                         
  -1  27   1        223.62        243.79        19.42 o                         
   0  27   1         49.55         68.24        11.59 o                         
   1  27   1        142.77        154.83        13.22 o                         
   2  27   1         20.14         12.72        11.70 o                         
   3  27   1        103.21        106.70        14.06 o                         
   4  27   1         50.25         34.50        12.50 o                         
  -4  28   1          0.12        -11.09        13.24 o                         
  -3  28   1          6.16         12.33        12.31 o                         
  -2  28   1         34.27         28.25        11.27 o                         
  -1  28   1        482.39        463.99        19.51 o                         
   0  28   1        128.09        115.78        11.85 o                         
   1  28   1         68.91         70.52        10.52 o                         
   2  28   1         23.76         26.20        10.83 o                         
   3  28   1         16.64         19.33        14.23 o                         
   4  28   1         92.66         84.41        11.56 o                         
  -4  29   1         18.01         11.33        11.51 o                         
  -3  29   1          8.01          5.57        15.84 o                         
  -2  29   1          0.30          5.19        12.56 o                         
  -1  29   1         34.14         27.73        13.47 o                         
   0  29   1        357.14        361.49        18.61 o                         
   1  29   1          6.34          8.47        10.84 o                         
   2  29   1          0.72          7.98        10.46 o                         
   3  29   1         27.68         27.21        13.15 o                         
  -3  30   1          7.74         10.08        13.21 o                         
  -2  30   1         14.19         36.21        14.02 o                         
  -1  30   1        148.24        138.96        14.13 o                         
   0  30   1         74.07         82.20        12.88 o                         
   1  30   1         12.06         12.17        13.97 o                         
   2  30   1         22.89         11.48        11.48 o                         
   3  30   1         52.07         61.51        13.90 o                         
  -3  31   1          0.92         12.05        12.73 o                         
  -2  31   1          1.96          0.79        11.34 o                         
  -1  31   1         52.52         59.28        12.16 o                         
   0  31   1        170.00        169.54        12.45 o                         
   1  31   1        105.08        108.23        14.68 o                         
   2  31   1          0.13          4.28        11.58 o                         
  -2  32   1         15.34         33.69        17.29 o                         
  -1  32   1          6.48          3.33        14.74 o                         
   0  32   1         43.23         28.09        13.49 o                         
   1  32   1         74.18         73.00        16.03 o                         
   2  32   1         21.87         26.40        13.04 o                         
  -1  33   1          0.00          6.98        12.03 o                         
   0  33   1         69.37         69.14        13.03 o                         
   1  33   1         25.25         36.98        14.16 o                         
  -8   0   2        102.34         84.80        20.22 o                         
  -7   0   2          6.15         -2.26        21.04 o                         
  -6   0   2         30.53         35.85        15.83 o                         
  -5   0   2          3.61          4.56        13.45 o                         
  -4   0   2         56.31         44.00        11.98 o                         
  -3   0   2        126.86        128.84        12.70 o                         
  -2   0   2        145.19        137.19        18.41 o                         
  -1   0   2        423.54        434.35        24.96 o                         
   0   0   2       9305.47       9022.51       174.40 o                         
   1   0   2         20.59         10.86        12.58 o                         
   2   0   2         17.04         16.95        15.81 o                         
   3   0   2        676.45        664.23        19.46 o                         
   4   0   2        750.44        718.94        26.29 o                         
   5   0   2          0.31         -4.63        12.73 o                         
   6   0   2         55.47         59.35        11.67 o                         
   7   0   2         78.25         81.90        17.16 o                         
  -8   1   2         29.68         41.48        13.17 o                         
  -7   1   2        223.96        241.66        12.93 o                         
  -6   1   2         31.66         24.28        12.28 o                         
  -5   1   2        148.74        144.33        11.39 o                         
  -4   1   2       1238.63       1192.65        17.41 o                         
  -3   1   2         11.85         16.15         9.24 o                         
  -2   1   2          4.13          7.06        13.04 o                         
  -1   1   2       3535.10       3624.27        61.18 o                         
   0   1   2       2791.66       2601.64        57.57 o                         
   1   1   2        453.95        397.20        12.02 o                         
   2   1   2       5055.81       4951.31        69.41 o                         
   3   1   2         31.81         36.19        10.41 o                         
   4   1   2          3.87         10.80         8.72 o                         
   5   1   2         21.67         26.82         8.94 o                         
   6   1   2        142.76        147.13        10.05 o                         
   7   1   2         33.07         37.33        12.07 o                         
  -8   2   2         14.29         17.68        13.96 o                         
  -7   2   2         11.19         10.84        12.30 o                         
  -6   2   2        491.05        457.92        13.17 o                         
  -5   2   2         63.22         69.25         9.51 o                         
  -4   2   2        106.14        107.75         8.74 o                         
  -3   2   2         12.65         17.27         9.72 o                         
  -2   2   2        953.61        903.46        50.94 o                         
  -1   2   2       8299.40       8620.33       215.11 o                         
   0   2   2       1562.84       1431.21        53.08 o                         
   1   2   2       1239.65       1116.87        26.38 o                         
   2   2   2         14.93         12.53         9.33 o                         
   3   2   2        380.93        422.47        12.13 o                         
   4   2   2         23.45         39.49         8.88 o                         
   5   2   2        236.38        235.84         9.04 o                         
   6   2   2         56.96         57.17         9.01 o                         
   7   2   2          0.02          8.88        10.63 o                         
  -8   3   2         68.13         87.03        15.27 o                         
  -7   3   2        144.99        132.87        13.82 o                         
  -6   3   2         29.60         28.91        10.34 o                         
  -5   3   2        146.32        147.53        11.51 o                         
  -4   3   2          0.10          2.70         7.98 o                         
  -3   3   2        898.82        863.11        20.79 o                         
  -2   3   2        422.44        422.13        20.50 o                         
  -1   3   2         79.71         74.09        11.09 o                         
   0   3   2          3.02          6.71        10.42 o                         
   1   3   2         70.67         60.17         9.55 o                         
   2   3   2         11.67         15.13         9.42 o                         
   3   3   2        351.49        351.76        12.34 o                         
   4   3   2        337.04        346.56         8.43 o                         
   5   3   2         42.00         44.05         9.60 o                         
   6   3   2         63.69         46.39         9.83 o                         
   7   3   2         72.95         67.98        10.19 o                         
  -8   4   2          4.95         11.17        15.35 o                         
  -7   4   2        308.79        294.77        14.60 o                         
  -6   4   2         40.49         57.59        12.12 o                         
  -5   4   2          1.20          1.11         8.09 o                         
  -4   4   2        263.64        259.26        12.49 o                         
  -3   4   2         84.27         85.10        12.58 o                         
  -2   4   2         32.09         19.05        11.50 o                         
  -1   4   2      12606.87      13449.13       682.71 o                         
   0   4   2         98.50         87.77        12.34 o                         
   1   4   2        141.63        124.47        10.46 o                         
   2   4   2        400.42        388.04        11.15 o                         
   3   4   2         16.13         13.75         8.54 o                         
   4   4   2        281.94        282.85         8.71 o                         
   5   4   2         31.93         37.91         8.89 o                         
   6   4   2         34.91         31.43        10.38 o                         
   7   4   2          1.82        -11.33        11.33 o                         
  -8   5   2        155.05        158.31        14.69 o                         
  -7   5   2        138.85        130.36        14.03 o                         
  -6   5   2         14.06         14.38        12.22 o                         
  -5   5   2         80.96         77.44        10.37 o                         
  -4   5   2        832.01        851.53        13.93 o                         
  -3   5   2       1162.74       1106.35        45.96 o                         
  -2   5   2        239.17        208.62        17.92 o                         
  -1   5   2       1155.83       1141.56        56.36 o                         
   0   5   2        659.00        564.97        34.15 o                         
   1   5   2        649.24        611.29        27.14 o                         
   2   5   2       1548.81       1532.62        60.97 o                         
   3   5   2       1148.73       1157.97        20.91 o                         
   4   5   2        259.70        265.08         9.60 o                         
   5   5   2        418.55        421.31         9.23 o                         
   6   5   2          0.65         20.85        11.51 o                         
   7   5   2         10.86         19.12        13.04 o                         
  -8   6   2         21.47         26.83        15.40 o                         
  -7   6   2         97.52         95.69        15.52 o                         
  -6   6   2        288.18        295.61        16.75 o                         
  -5   6   2          1.10          9.86        10.19 o                         
  -4   6   2         77.07         82.46         9.14 o                         
  -3   6   2       1109.41       1152.51        51.20 o                         
  -2   6   2        838.76        834.59        24.17 o                         
  -1   6   2         73.69         62.59        11.14 o                         
   0   6   2        114.51        112.52        10.74 o                         
   1   6   2        449.35        434.53        19.01 o                         
   2   6   2         29.10         30.56         9.55 o                         
   3   6   2          3.52         10.60         7.50 o                         
   4   6   2         63.10         65.15         8.48 o                         
   5   6   2         22.33         18.96         8.64 o                         
   6   6   2         95.78         94.01        14.26 o                         
   7   6   2          8.30         31.10        13.36 o                         
  -8   7   2         61.15         50.43        14.57 o                         
  -7   7   2          7.39          7.77        12.36 o                         
  -6   7   2         62.08         65.40        12.37 o                         
  -5   7   2         24.30         37.51        11.24 o                         
  -4   7   2         20.91         20.96        11.65 o                         
  -3   7   2          0.69          3.63        10.30 o                         
  -2   7   2       1485.83       1509.14        28.79 o                         
  -1   7   2       9047.10       9817.91       308.68 o                         
   0   7   2          3.92          6.43         9.54 o                         
   1   7   2        172.67        178.98        11.17 o                         
   2   7   2         16.33         23.68         7.84 o                         
   3   7   2        346.20        341.38        10.37 o                         
   4   7   2        264.80        265.07        10.53 o                         
   5   7   2       1152.96       1211.32        34.08 o                         
   6   7   2         54.27         64.58        14.72 o                         
   7   7   2         18.92         29.95        12.42 o                         
  -7   8   2        103.53         87.70        18.13 o                         
  -6   8   2        183.36        159.89        11.95 o                         
  -5   8   2         70.70         68.57        11.23 o                         
  -4   8   2         26.51         25.09        13.79 o                         
  -3   8   2        415.59        440.89        14.06 o                         
  -2   8   2       2439.29       2468.82        45.35 o                         
  -1   8   2        590.59        616.77        24.37 o                         
   0   8   2        916.59        894.18        46.87 o                         
   1   8   2         46.39         45.52         8.55 o                         
   2   8   2        259.09        250.47        11.23 o                         
   3   8   2         98.44        110.76         9.70 o                         
   4   8   2         19.45         27.26         9.65 o                         
   5   8   2          1.47         -0.97         8.49 o                         
   6   8   2        205.53        214.68        17.72 o                         
   7   8   2         32.97         38.05        14.79 o                         
  -7   9   2          1.86          4.15        18.16 o                         
  -6   9   2          1.49          6.02        10.53 o                         
  -5   9   2          1.88          8.40         9.53 o                         
  -4   9   2          0.50          8.66         9.08 o                         
  -3   9   2        214.62        201.65         9.96 o                         
  -2   9   2          5.19          5.74        10.01 o                         
  -1   9   2         98.06        105.55         9.34 o                         
   0   9   2         32.79         34.32         9.65 o                         
   1   9   2        249.45        248.66        13.01 o                         
   2   9   2         43.37         43.58         8.04 o                         
   3   9   2         32.90         30.72         7.79 o                         
   4   9   2        366.25        383.85         9.61 o                         
   5   9   2         19.64         21.31         9.86 o                         
   6   9   2         34.70         44.36        11.72 o                         
   7   9   2         22.37          7.84        16.62 o                         
  -7  10   2          0.01          6.48        12.85 o                         
  -6  10   2         30.97         35.65        10.58 o                         
  -5  10   2        352.32        349.99        12.96 o                         
  -4  10   2        128.44        122.98        10.27 o                         
  -3  10   2         17.27         19.79         9.82 o                         
  -2  10   2         25.72         28.13         8.68 o                         
  -1  10   2        899.50        964.25        31.69 o                         
   0  10   2       2009.73       2085.49        97.99 o                         
   1  10   2         32.70         39.44         8.28 o                         
   2  10   2        480.56        470.63        14.63 o                         
   3  10   2         23.62         29.77         8.67 o                         
   4  10   2        100.14        119.41        11.07 o                         
   5  10   2        423.09        429.53        21.15 o                         
   6  10   2         13.99         25.48        11.86 o                         
   7  10   2         39.24         41.23        13.57 o                         
  -7  11   2         16.01         25.67        12.05 o                         
  -6  11   2         29.17         30.15        10.60 o                         
  -5  11   2          0.33          0.80         9.06 o                         
  -4  11   2         42.56         46.29        10.15 o                         
  -3  11   2        535.72        577.81        21.56 o                         
  -2  11   2       6044.13       6417.50       183.98 o                         
  -1  11   2        921.08        913.31        29.21 o                         
   0  11   2       1399.85       1428.85        56.53 o                         
   1  11   2         44.86         40.67         9.45 o                         
   2  11   2         88.76         93.92        10.51 o                         
   3  11   2         75.01         65.03         9.93 o                         
   4  11   2        940.51        945.65        41.72 o                         
   5  11   2        344.41        371.91        16.00 o                         
   6  11   2         27.71         33.44        12.14 o                         
   7  11   2         33.83         37.51        15.36 o                         
  -7  12   2         26.98         34.34        13.22 o                         
  -6  12   2         26.53         17.15        10.95 o                         
  -5  12   2        283.49        278.41        11.67 o                         
  -4  12   2         60.48         51.65         9.53 o                         
  -3  12   2        226.99        225.44        10.61 o                         
  -2  12   2        852.68        915.86        23.51 o                         
  -1  12   2        178.71        192.72        10.62 o                         
   0  12   2        418.09        436.92        12.84 o                         
   1  12   2        294.64        325.23        25.21 o                         
   2  12   2         33.73         39.46         8.67 o                         
   3  12   2         29.66         42.98        10.63 o                         
   4  12   2        113.11        124.74        10.05 o                         
   5  12   2          1.15          4.44         9.93 o                         
   6  12   2          6.24         13.12        11.31 o                         
   7  12   2         33.42         45.24        14.05 o                         
  -7  13   2          3.75          8.24        12.17 o                         
  -6  13   2        149.11        138.51        12.19 o                         
  -5  13   2        149.88        149.45        11.09 o                         
  -4  13   2        961.17        956.41        25.84 o                         
  -3  13   2         49.83         48.52         9.96 o                         
  -2  13   2          0.00         -0.89        10.30 o                         
  -1  13   2         26.57         40.31         9.64 o                         
   0  13   2          0.08          6.14         8.62 o                         
   1  13   2        674.82        676.54        18.44 o                         
   2  13   2        106.32        102.30         8.35 o                         
   3  13   2          0.26         13.22        10.61 o                         
   4  13   2         72.37         72.40        11.50 o                         
   5  13   2          4.25          5.55         9.63 o                         
   6  13   2          8.37          6.08        13.46 o                         
   7  13   2         23.26         29.20        35.23 o                         
  -7  14   2          0.20          0.17        14.68 o                         
  -6  14   2        161.11        137.58        11.59 o                         
  -5  14   2        163.98        165.24        11.32 o                         
  -4  14   2        239.79        238.95        10.51 o                         
  -3  14   2        504.78        506.90        19.51 o                         
  -2  14   2        178.50        179.04         9.66 o                         
  -1  14   2         70.06         81.87         8.95 o                         
   0  14   2         12.61         30.47         8.68 o                         
   1  14   2        628.96        636.24        22.08 o                         
   2  14   2          7.97         11.12         8.74 o                         
   3  14   2        244.04        228.11        16.75 o                         
   4  14   2         19.42         21.39        11.65 o                         
   5  14   2          1.01         -0.91        11.25 o                         
   6  14   2         11.25         13.37        12.71 o                         
  -7  15   2          1.06         -6.67        17.53 o                         
  -6  15   2        116.74        114.32        10.18 o                         
  -5  15   2        142.19        143.01        11.39 o                         
  -4  15   2        111.01         98.13        11.83 o                         
  -3  15   2        304.10        286.41        11.88 o                         
  -2  15   2         28.96         35.79        10.24 o                         
  -1  15   2         24.36         27.81        10.18 o                         
   0  15   2         24.10         20.94         8.18 o                         
   1  15   2        287.88        298.98        11.01 o                         
   2  15   2         50.07         47.71         8.92 o                         
   3  15   2        111.60        115.80        11.14 o                         
   4  15   2          0.50         10.90        14.45 o                         
   5  15   2        224.82        238.75        13.34 o                         
   6  15   2          2.87         -1.17        15.63 o                         
  -7  16   2          2.04          9.13        15.03 o                         
  -6  16   2          4.18         17.27        11.45 o                         
  -5  16   2        184.03        178.21        11.80 o                         
  -4  16   2        171.18        166.29        12.04 o                         
  -3  16   2        513.53        519.85        25.62 o                         
  -2  16   2        119.43        148.25        10.53 o                         
  -1  16   2        119.05        137.59        10.72 o                         
   0  16   2        266.60        265.82        10.32 o                         
   1  16   2         61.28         63.06         9.06 o                         
   2  16   2          0.02          6.30         9.57 o                         
   3  16   2         27.88         37.99         9.28 o                         
   4  16   2        175.79        148.81        11.35 o                         
   5  16   2         40.41         35.03        11.59 o                         
   6  16   2          1.22          7.38        14.42 o                         
  -7  17   2          6.37         16.61        15.35 o                         
  -6  17   2         76.96         78.77        10.38 o                         
  -5  17   2        140.80        150.83        11.77 o                         
  -4  17   2         74.01         67.90        11.85 o                         
  -3  17   2        211.17        232.46        12.67 o                         
  -2  17   2         11.59         20.84         8.84 o                         
  -1  17   2         22.20         25.01         9.66 o                         
   0  17   2          6.36         12.70         7.80 o                         
   1  17   2          0.00          9.45         7.75 o                         
   2  17   2        383.72        381.41        10.73 o                         
   3  17   2        241.99        223.39        15.05 o                         
   4  17   2          1.07         12.00         9.92 o                         
   5  17   2        115.65        119.13        11.81 o                         
   6  17   2         13.55         21.42        16.46 o                         
  -6  18   2         22.42         23.39        10.96 o                         
  -5  18   2         28.97         52.15        10.77 o                         
  -4  18   2         79.80         75.00        11.13 o                         
  -3  18   2        300.39        303.76        14.08 o                         
  -2  18   2        113.85        108.18        11.19 o                         
  -1  18   2         94.84        127.26        10.09 o                         
   0  18   2        277.11        292.45        10.68 o                         
   1  18   2        393.61        399.37        15.75 o                         
   2  18   2         91.60         96.10         8.31 o                         
   3  18   2          5.87         19.73         9.68 o                         
   4  18   2        195.57        212.03        18.08 o                         
   5  18   2          0.00          5.86        13.20 o                         
   6  18   2          2.79          9.22        12.39 o                         
  -6  19   2          1.38         11.32        13.12 o                         
  -5  19   2         90.76         92.13        10.36 o                         
  -4  19   2          6.06          8.83        12.12 o                         
  -3  19   2         61.94         74.47        10.46 o                         
  -2  19   2          5.64          2.64         9.39 o                         
  -1  19   2        376.91        363.70        13.12 o                         
   0  19   2         96.36         96.99         8.84 o                         
   1  19   2       1364.28       1341.44        53.58 o                         
   2  19   2         67.88         71.39         9.44 o                         
   3  19   2        521.90        505.61        18.35 o                         
   4  19   2          8.61         17.95        10.38 o                         
   5  19   2         23.29         31.48        10.67 o                         
   6  19   2         21.30          8.59        12.97 o                         
  -6  20   2          9.20         11.14        12.31 o                         
  -5  20   2         52.17         42.67        10.62 o                         
  -4  20   2          0.83          8.78        11.23 o                         
  -3  20   2        156.97        150.07        12.36 o                         
  -2  20   2         70.08         86.40        10.45 o                         
  -1  20   2         17.26         22.00         9.40 o                         
   0  20   2         36.56         39.70        10.01 o                         
   1  20   2        106.53        100.19         8.59 o                         
   2  20   2        187.04        185.99        10.23 o                         
   3  20   2        308.48        314.42        19.64 o                         
   4  20   2        419.04        440.73        25.35 o                         
   5  20   2          1.70         24.74        12.24 o                         
  -6  21   2         21.45         23.84        11.07 o                         
  -5  21   2         10.97         17.90        10.07 o                         
  -4  21   2         19.07         16.67        10.56 o                         
  -3  21   2         55.81         56.27        11.02 o                         
  -2  21   2        793.59        762.41        35.82 o                         
  -1  21   2        248.04        250.00        12.00 o                         
   0  21   2         14.15         22.22         9.43 o                         
   1  21   2        381.63        372.93        15.45 o                         
   2  21   2        193.96        186.16        13.62 o                         
   3  21   2         32.41         33.74        12.00 o                         
   4  21   2        278.19        279.66        18.14 o                         
   5  21   2          0.10         -2.64        11.02 o                         
  -6  22   2          0.75         -0.89        12.78 o                         
  -5  22   2         11.70         22.81        10.90 o                         
  -4  22   2         28.41         24.74        10.77 o                         
  -3  22   2        194.61        195.75        13.83 o                         
  -2  22   2        112.42        118.80        10.13 o                         
  -1  22   2          8.75          4.60        10.61 o                         
   0  22   2        424.08        449.06        13.54 o                         
   1  22   2        200.31        206.10        10.28 o                         
   2  22   2        186.69        176.28        14.22 o                         
   3  22   2         50.53         54.63        13.71 o                         
   4  22   2        497.67        522.09        23.68 o                         
   5  22   2         33.40         36.39        14.36 o                         
  -5  23   2         19.32         22.68        11.10 o                         
  -4  23   2          0.28         -4.65        11.94 o                         
  -3  23   2        124.90        119.86        12.57 o                         
  -2  23   2        309.28        323.44        12.00 o                         
  -1  23   2        269.12        257.96        10.02 o                         
   0  23   2        297.82        298.47        15.80 o                         
   1  23   2         26.25         35.58        10.21 o                         
   2  23   2         75.39         79.62         9.79 o                         
   3  23   2         25.80         23.77        12.41 o                         
   4  23   2        206.77        229.93        12.75 o                         
   5  23   2          1.12          4.94        11.30 o                         
  -5  24   2         19.66         21.38        12.25 o                         
  -4  24   2         82.62         73.48        11.74 o                         
  -3  24   2         92.86         89.26        10.85 o                         
  -2  24   2       1073.71       1043.65        32.95 o                         
  -1  24   2          9.68         -0.30        11.75 o                         
   0  24   2        416.19        408.44        11.98 o                         
   1  24   2         88.73        104.52         9.65 o                         
   2  24   2         31.02         30.84         9.95 o                         
   3  24   2         82.29         74.16        10.41 o                         
   4  24   2          1.36          1.58        12.44 o                         
   5  24   2        109.75        101.14        15.13 o                         
  -5  25   2          0.60          5.00        11.74 o                         
  -4  25   2         53.84         62.56        11.91 o                         
  -3  25   2         84.05         69.97        11.12 o                         
  -2  25   2         28.99         25.00         9.96 o                         
  -1  25   2        310.99        312.51        12.91 o                         
   0  25   2         35.52         38.70        12.27 o                         
   1  25   2         17.01          8.27         9.71 o                         
   2  25   2         65.09         66.11        11.71 o                         
   3  25   2          3.96         11.55        12.02 o                         
   4  25   2         26.52         19.62        14.55 o                         
  -5  26   2          9.66         10.55        11.31 o                         
  -4  26   2          4.48         15.13        12.75 o                         
  -3  26   2        143.77        128.03        12.66 o                         
  -2  26   2          0.57         -6.92        12.59 o                         
  -1  26   2          1.42          4.34         9.88 o                         
   0  26   2        556.38        538.27        14.05 o                         
   1  26   2         19.75         24.41        10.00 o                         
   2  26   2         98.23         93.37        13.26 o                         
   3  26   2         25.73         37.27        13.74 o                         
   4  26   2         39.00         45.24        16.46 o                         
  -4  27   2         16.69         31.33        13.22 o                         
  -3  27   2        120.17        103.71        11.79 o                         
  -2  27   2         52.68         53.07        10.48 o                         
  -1  27   2        101.09        105.68        12.68 o                         
   0  27   2         71.58         57.62        10.11 o                         
   1  27   2        132.69        124.84        10.41 o                         
   2  27   2         20.33         22.91        12.51 o                         
   3  27   2          0.64         -3.50        18.18 o                         
   4  27   2          0.00          7.95        15.20 o                         
  -4  28   2          7.11         -4.75        13.94 o                         
  -3  28   2         70.48         71.59        12.83 o                         
  -2  28   2          4.79         19.65        13.55 o                         
  -1  28   2        306.89        295.63        28.03 o                         
   0  28   2         12.52         14.56        10.40 o                         
   1  28   2         12.93         15.33        10.58 o                         
   2  28   2         46.38         56.20        12.99 o                         
   3  28   2         50.77         32.70        18.87 o                         
  -4  29   2          3.97          0.04        17.45 o                         
  -3  29   2         22.67         18.62        13.36 o                         
  -2  29   2          3.66          6.45        11.54 o                         
  -1  29   2         90.75         89.31        11.80 o                         
   0  29   2          0.06          8.90        12.37 o                         
   1  29   2         96.03         95.57        10.54 o                         
   2  29   2          5.67          0.21        12.91 o                         
   3  29   2        274.31        280.78        33.03 o                         
  -3  30   2         11.79          3.91        12.52 o                         
  -2  30   2          5.36         10.33        12.87 o                         
  -1  30   2         23.57         34.88        14.08 o                         
   0  30   2         41.82         35.13        11.34 o                         
   1  30   2         55.44         70.89        13.15 o                         
   2  30   2         16.29         19.16        13.44 o                         
  -2  31   2          2.72          3.11        13.57 o                         
  -1  31   2          5.03         12.72        11.63 o                         
   0  31   2        113.14        115.59        11.27 o                         
   1  31   2        152.28        124.90        13.67 o                         
   2  31   2        113.58        107.45        13.99 o                         
  -2  32   2         30.71         35.52        14.07 o                         
  -1  32   2          1.77         24.99        15.13 o                         
   0  32   2        272.38        246.51        17.00 o                         
   1  32   2         93.27         77.04        13.10 o                         
  -8   1   3          7.08          6.27        13.98 o                         
  -7   1   3          7.77         12.71        13.71 o                         
  -6   1   3          0.78         -0.38        10.82 o                         
  -5   1   3         69.69         71.60        10.40 o                         
  -4   1   3          0.00          0.89         8.87 o                         
  -3   1   3         71.25         67.52        12.14 o                         
  -2   1   3          6.72         10.34        11.91 o                         
  -1   1   3        420.14        368.18        13.09 o                         
   0   1   3        154.67        144.06        10.28 o                         
   1   1   3        357.24        383.29        11.74 o                         
   2   1   3          9.52         10.21        11.50 o                         
   3   1   3        255.63        243.55         9.71 o                         
   4   1   3         71.53         80.09         9.98 o                         
   5   1   3        288.57        285.32        10.21 o                         
   6   1   3         15.95         18.25        11.85 o                         
   7   1   3          0.67          6.98        11.31 o                         
  -8   2   3          0.86          2.16        15.62 o                         
  -7   2   3          0.06          4.21        12.45 o                         
  -6   2   3          6.76         11.73        10.95 o                         
  -5   2   3         65.95         66.78        11.71 o                         
  -4   2   3        615.03        626.03        17.67 o                         
  -3   2   3        468.15        449.48        25.36 o                         
  -2   2   3        398.34        400.36        15.10 o                         
  -1   2   3       1876.62       1943.68        55.20 o                         
   0   2   3         33.39         31.42         8.72 o                         
   1   2   3        195.75        186.73        10.99 o                         
   2   2   3       1391.16       1459.51        15.57 o                         
   3   2   3         31.49         41.20         8.90 o                         
   4   2   3          6.32         16.31         8.98 o                         
   5   2   3        289.51        277.85        16.27 o                         
   6   2   3          3.10         -0.25         9.16 o                         
   7   2   3          1.55          5.64        10.93 o                         
  -8   3   3         28.96         30.44        17.39 o                         
  -7   3   3         80.34         85.99        15.65 o                         
  -6   3   3          0.16         -3.80        13.54 o                         
  -5   3   3        155.80        164.20        10.13 o                         
  -4   3   3         18.01         22.26        11.44 o                         
  -3   3   3          5.82          1.10        11.40 o                         
  -2   3   3        688.79        708.44        20.56 o                         
  -1   3   3       1031.01       1045.32        37.86 o                         
   0   3   3        202.27        201.53        10.50 o                         
   1   3   3         37.35         36.89        11.36 o                         
   2   3   3        130.69        122.63         9.22 o                         
   3   3   3          0.74         -1.47         8.90 o                         
   4   3   3          6.41         11.03        10.77 o                         
   5   3   3         96.13         89.86         8.90 o                         
   6   3   3          8.88         28.14         9.83 o                         
   7   3   3          2.36          4.99        10.43 o                         
  -8   4   3          2.13          1.04        15.32 o                         
  -7   4   3          0.02         -5.70        13.75 o                         
  -6   4   3        219.06        207.41        13.46 o                         
  -5   4   3         56.50         72.14         9.14 o                         
  -4   4   3        259.07        266.30        18.38 o                         
  -3   4   3          9.22         11.86        13.00 o                         
  -2   4   3        130.86        152.16        17.57 o                         
  -1   4   3        180.11        179.97        10.95 o                         
   0   4   3       1495.31       1528.41        80.75 o                         
   1   4   3         65.55         56.75         8.94 o                         
   2   4   3         44.67         51.88         9.62 o                         
   3   4   3         10.57         17.67         9.47 o                         
   4   4   3         12.55         22.29         8.43 o                         
   5   4   3          6.89         -1.74         8.85 o                         
   6   4   3          5.52         15.40         9.65 o                         
   7   4   3          4.98          5.38        10.00 o                         
  -8   5   3         31.70         30.95        14.39 o                         
  -7   5   3        132.15        123.87        15.88 o                         
  -6   5   3          3.96          1.96        12.25 o                         
  -5   5   3        154.40        150.73        11.45 o                         
  -4   5   3         98.33        104.32        11.76 o                         
  -3   5   3        138.66        140.30        12.54 o                         
  -2   5   3        125.42        132.38        17.18 o                         
  -1   5   3       1689.68       1574.70        75.41 o                         
   0   5   3        265.30        265.08        15.34 o                         
   1   5   3        306.31        314.46        11.53 o                         
   2   5   3        160.80        152.99        10.86 o                         
   3   5   3        590.21        566.83        13.32 o                         
   4   5   3         33.35         39.27         8.58 o                         
   5   5   3        216.40        208.26        12.22 o                         
   6   5   3         97.34        111.94        11.39 o                         
   7   5   3         30.98         55.99        12.72 o                         
  -7   6   3         45.44         50.85        15.36 o                         
  -6   6   3        175.38        185.79        13.35 o                         
  -5   6   3        159.64        180.18        11.72 o                         
  -4   6   3          0.86         -0.62        16.12 o                         
  -3   6   3         98.89        108.28        13.90 o                         
  -2   6   3        263.15        271.95        15.44 o                         
  -1   6   3          8.37          8.59         8.57 o                         
   0   6   3        802.67        802.81        37.21 o                         
   1   6   3        625.61        588.85        25.35 o                         
   2   6   3          2.20          7.35        10.38 o                         
   3   6   3        250.40        239.30         9.67 o                         
   4   6   3        148.08        138.19         9.26 o                         
   5   6   3          6.24         17.97         9.89 o                         
   6   6   3          3.81         -3.02        12.14 o                         
   7   6   3          1.03         20.18        14.88 o                         
  -7   7   3        332.16        299.57        14.60 o                         
  -6   7   3         30.39         38.62        10.95 o                         
  -5   7   3         68.96         64.64         9.84 o                         
  -4   7   3         21.05         21.06        13.89 o                         
  -3   7   3        121.84        120.39        13.88 o                         
  -2   7   3          6.56          7.25        12.84 o                         
  -1   7   3       8108.10       8635.37       493.08 o                         
   0   7   3        861.81        912.93        36.82 o                         
   1   7   3         84.10         83.87         8.87 o                         
   2   7   3        110.27         88.88         9.72 o                         
   3   7   3         82.34         81.62         8.41 o                         
   4   7   3         17.12         19.83         8.64 o                         
   5   7   3        324.39        295.96         9.54 o                         
   6   7   3         14.98          3.51        11.25 o                         
   7   7   3          3.14         23.98        14.08 o                         
  -7   8   3         51.14         53.49        14.64 o                         
  -6   8   3        136.68        137.88        11.09 o                         
  -5   8   3          2.00          3.65        10.24 o                         
  -4   8   3        343.95        352.26        34.41 o                         
  -3   8   3        435.36        456.34        22.57 o                         
  -2   8   3       2315.84       2467.40       108.90 o                         
  -1   8   3        111.42        116.69        10.02 o                         
   0   8   3       2016.19       2098.05       113.58 o                         
   1   8   3          1.84          7.19         8.40 o                         
   2   8   3       1077.33       1070.56        40.05 o                         
   3   8   3         65.81         67.98         8.09 o                         
   4   8   3        136.08        140.22         9.93 o                         
   5   8   3         21.52         25.04        10.06 o                         
   6   8   3        158.31        150.22        10.91 o                         
   7   8   3         18.99         28.45        20.40 o                         
  -7   9   3         48.24         47.41        14.52 o                         
  -6   9   3          0.06          4.85        12.53 o                         
  -5   9   3          5.51          5.44        12.47 o                         
  -4   9   3          4.84         15.95        13.62 o                         
  -3   9   3         56.46         62.02        16.50 o                         
  -2   9   3        189.58        156.71        11.40 o                         
  -1   9   3        738.85        762.72        28.80 o                         
   0   9   3        614.40        663.84        29.00 o                         
   1   9   3        137.99        127.26         8.92 o                         
   2   9   3        161.79        154.30         9.14 o                         
   3   9   3          1.56         11.10         8.98 o                         
   4   9   3         63.45         69.94        10.43 o                         
   5   9   3         50.93         34.63        12.24 o                         
   6   9   3         44.34         49.85        11.13 o                         
  -7  10   3         17.33         28.40        14.72 o                         
  -6  10   3         24.43         29.63        12.32 o                         
  -5  10   3         59.46         78.85        16.49 o                         
  -4  10   3        245.79        247.35        16.01 o                         
  -3  10   3          6.02          8.69        12.35 o                         
  -2  10   3         21.37         10.28        10.29 o                         
  -1  10   3          7.89         19.50         8.72 o                         
   0  10   3          3.58          2.08         8.51 o                         
   1  10   3        148.10        176.29         9.83 o                         
   2  10   3        322.27        326.33        12.95 o                         
   3  10   3         78.06         73.67         8.30 o                         
   4  10   3         55.27         78.15         8.95 o                         
   5  10   3        109.43        113.27        10.53 o                         
   6  10   3         16.64         19.76        11.52 o                         
  -7  11   3         16.38         15.75        12.65 o                         
  -6  11   3         40.53         42.39        11.41 o                         
  -5  11   3          1.11          2.38        18.04 o                         
  -4  11   3         43.46         55.70        11.25 o                         
  -3  11   3         91.71        100.33        11.91 o                         
  -2  11   3       3905.63       4062.50       108.73 o                         
  -1  11   3        988.25       1105.20        35.32 o                         
   0  11   3        499.34        542.77        32.53 o                         
   1  11   3        134.09        138.74         8.53 o                         
   2  11   3         71.56         83.99         8.99 o                         
   3  11   3         20.85         25.90         9.06 o                         
   4  11   3        414.54        413.27        15.91 o                         
   5  11   3         84.07         66.55        16.09 o                         
   6  11   3          1.21          2.57        13.92 o                         
  -7  12   3          7.17         11.88        15.05 o                         
  -6  12   3         38.34         50.17        14.81 o                         
  -5  12   3        385.27        426.18        21.38 o                         
  -4  12   3          7.41         14.04        13.85 o                         
  -3  12   3         55.53         70.87        11.31 o                         
  -2  12   3       1616.21       1569.29        63.05 o                         
  -1  12   3       2150.67       2308.72        74.04 o                         
   0  12   3         84.80         87.11         9.69 o                         
   1  12   3        145.43        144.92        11.92 o                         
   2  12   3          3.95         -0.51         9.58 o                         
   3  12   3         87.51         91.40         9.31 o                         
   4  12   3       1010.22        982.90        34.75 o                         
   5  12   3        160.75        183.22        14.66 o                         
   6  12   3         12.74         16.60        18.27 o                         
  -7  13   3         35.00         40.91        13.96 o                         
  -6  13   3         15.65         11.43        11.15 o                         
  -5  13   3         15.62         10.65        12.92 o                         
  -4  13   3        479.17        486.53        21.64 o                         
  -3  13   3         32.25         38.65        11.36 o                         
  -2  13   3        582.95        576.58        25.58 o                         
  -1  13   3         67.45         70.31        13.56 o                         
   0  13   3         13.88         21.24         9.28 o                         
   1  13   3          1.71          4.97         8.63 o                         
   2  13   3        130.04        142.12        11.73 o                         
   3  13   3        232.64        228.52        11.44 o                         
   4  13   3        372.02        398.71        24.02 o                         
   5  13   3        100.41        109.00        12.72 o                         
   6  13   3          2.36         16.83        12.93 o                         
  -7  14   3          1.30          2.98        13.46 o                         
  -6  14   3         25.28         28.70        11.97 o                         
  -5  14   3         52.59         53.73        13.22 o                         
  -4  14   3        127.61        124.87        14.00 o                         
  -3  14   3       1289.92       1348.74        60.33 o                         
  -2  14   3        137.72        132.84        10.13 o                         
  -1  14   3         34.60         41.76        11.54 o                         
   0  14   3         19.58         21.99         8.89 o                         
   1  14   3          2.98          7.70        10.47 o                         
   2  14   3          3.40         10.53        10.40 o                         
   3  14   3        531.23        533.07        35.16 o                         
   4  14   3        182.77        179.74        15.24 o                         
   5  14   3          0.24          2.61        10.77 o                         
   6  14   3          5.66         -4.21        13.18 o                         
  -7  15   3         23.12         36.89        14.45 o                         
  -6  15   3         25.97         30.47        13.10 o                         
  -5  15   3          0.96         10.91        12.34 o                         
  -4  15   3        467.97        461.24        13.69 o                         
  -3  15   3        615.89        653.85        33.72 o                         
  -2  15   3        138.21        144.28        10.14 o                         
  -1  15   3         21.91         21.01         8.16 o                         
   0  15   3         14.95         19.79         8.38 o                         
   1  15   3          0.05         -4.64         9.37 o                         
   2  15   3        267.17        284.49        10.78 o                         
   3  15   3          0.00          7.36         9.57 o                         
   4  15   3        413.70        415.71        23.82 o                         
   5  15   3         30.90         30.22        11.98 o                         
   6  15   3          0.09          9.14        12.37 o                         
  -7  16   3         14.70         13.40        14.51 o                         
  -6  16   3          8.74         10.54        11.78 o                         
  -5  16   3         26.63         21.35        12.29 o                         
  -4  16   3         65.15         60.14        12.28 o                         
  -3  16   3        294.55        288.53        14.37 o                         
  -2  16   3         59.65         58.27        10.77 o                         
  -1  16   3         18.39         19.21         8.96 o                         
   0  16   3          1.08          2.91         9.73 o                         
   1  16   3         13.26         23.56         8.98 o                         
   2  16   3         21.95         18.69        10.75 o                         
   3  16   3        853.87        856.64        51.26 o                         
   4  16   3         14.92         18.40         9.64 o                         
   5  16   3          0.48          4.80        11.16 o                         
   6  16   3         19.16         39.31        25.37 o                         
  -6  17   3          5.68         10.13        11.58 o                         
  -5  17   3         71.34         68.74        14.59 o                         
  -4  17   3        244.55        230.33        12.19 o                         
  -3  17   3       1030.89       1026.80        50.32 o                         
  -2  17   3          0.16         -3.90         9.19 o                         
  -1  17   3          9.77          8.54         9.77 o                         
   0  17   3         21.90         21.64        10.71 o                         
   1  17   3         12.12          6.01        10.21 o                         
   2  17   3         76.29         84.29         8.98 o                         
   3  17   3        707.98        708.63        34.23 o                         
   4  17   3        681.21        682.77        32.01 o                         
   5  17   3          1.65         -4.24        12.18 o                         
   6  17   3          0.44          7.42        13.96 o                         
  -6  18   3          2.49          7.24        14.75 o                         
  -5  18   3         26.36         37.91        11.98 o                         
  -4  18   3        242.61        244.26        17.84 o                         
  -3  18   3         16.89         23.34        10.46 o                         
  -2  18   3        565.76        581.41        27.83 o                         
  -1  18   3          1.68         -2.54         9.16 o                         
   0  18   3          0.01         -6.33        12.06 o                         
   1  18   3        244.46        240.04        10.16 o                         
   2  18   3         42.93         45.90        10.50 o                         
   3  18   3         39.01         56.85        12.02 o                         
   4  18   3        671.79        687.82        29.82 o                         
   5  18   3          3.34         17.67        12.55 o                         
  -6  19   3          2.52          5.17        12.14 o                         
  -5  19   3         48.53         45.00        13.38 o                         
  -4  19   3         16.70         19.00        11.04 o                         
  -3  19   3        233.64        267.64        19.41 o                         
  -2  19   3         10.66         11.51         8.85 o                         
  -1  19   3         14.17         22.72        10.16 o                         
   0  19   3          7.93         10.97        12.60 o                         
   1  19   3        489.39        472.67        32.60 o                         
   2  19   3        616.65        614.47        23.05 o                         
   3  19   3         36.21         47.66        10.01 o                         
   4  19   3         13.05         12.02        10.08 o                         
   5  19   3         13.70         -4.05        18.30 o                         
  -6  20   3         53.80         53.43        16.86 o                         
  -5  20   3          2.80          1.21        12.65 o                         
  -4  20   3          6.81          6.30        12.62 o                         
  -3  20   3        169.55        175.40        11.53 o                         
  -2  20   3        587.65        612.96        34.12 o                         
  -1  20   3         10.42         17.74         9.53 o                         
   0  20   3        220.54        228.60        15.25 o                         
   1  20   3          0.07         10.86        11.37 o                         
   2  20   3         95.80        101.44        11.68 o                         
   3  20   3         57.15         69.76        11.39 o                         
   4  20   3        153.88        144.53        12.48 o                         
   5  20   3          4.62          8.46        12.06 o                         
  -6  21   3          5.81          6.70        14.43 o                         
  -5  21   3          0.13          6.28        13.90 o                         
  -4  21   3         26.07         26.23        11.77 o                         
  -3  21   3          7.97         22.28        10.21 o                         
  -2  21   3        367.87        374.18        15.41 o                         
  -1  21   3         32.93         28.58         9.71 o                         
   0  21   3          1.16         19.46        11.37 o                         
   1  21   3          8.34          9.54         9.77 o                         
   2  21   3          5.72         16.14        10.17 o                         
   3  21   3        177.69        174.27        11.17 o                         
   4  21   3         79.61         87.66        13.55 o                         
   5  21   3         33.89         31.91        13.57 o                         
  -6  22   3         25.67         29.67        17.40 o                         
  -5  22   3          0.06          0.59        15.85 o                         
  -4  22   3          0.75          9.27        13.02 o                         
  -3  22   3          9.15         16.24        10.53 o                         
  -2  22   3          0.82          3.22        11.79 o                         
  -1  22   3          2.76          0.27         9.94 o                         
   0  22   3        387.17        359.59        20.78 o                         
   1  22   3          4.49          4.45         9.92 o                         
   2  22   3         51.88         63.52        12.24 o                         
   3  22   3         35.81         40.71        10.86 o                         
   4  22   3         36.66         30.22        14.01 o                         
   5  22   3         66.37         58.31        12.98 o                         
  -5  23   3        100.76         81.94        14.77 o                         
  -4  23   3         16.18         13.87        12.39 o                         
  -3  23   3          1.18          5.56        12.64 o                         
  -2  23   3        155.34        154.28        10.07 o                         
  -1  23   3         70.47         80.22        11.05 o                         
   0  23   3        119.29        120.66        12.85 o                         
   1  23   3        736.96        734.09        22.28 o                         
   2  23   3         63.13         61.80        11.57 o                         
   3  23   3         19.65         23.24        10.31 o                         
   4  23   3          7.36         14.24        12.93 o                         
  -5  24   3         25.56         11.06        16.69 o                         
  -4  24   3          4.72          1.92        12.46 o                         
  -3  24   3        129.78        117.34        12.52 o                         
  -2  24   3        173.06        174.67        11.87 o                         
  -1  24   3         78.97         74.85        10.49 o                         
   0  24   3         25.85         22.63        10.98 o                         
   1  24   3         40.14         40.68        12.27 o                         
   2  24   3         17.79         18.58        12.63 o                         
   3  24   3         17.39         33.95        17.36 o                         
   4  24   3         11.78         14.20        11.41 o                         
  -5  25   3          1.66          2.68        15.31 o                         
  -4  25   3          4.31         12.85        12.93 o                         
  -3  25   3          4.78         15.66        11.11 o                         
  -2  25   3         59.85         63.64        10.99 o                         
  -1  25   3          0.39          0.99        10.58 o                         
   0  25   3         95.13         81.06        12.46 o                         
   1  25   3         30.05         37.50        12.90 o                         
   2  25   3         47.15         33.51        12.03 o                         
   3  25   3         74.31         83.39        18.39 o                         
   4  25   3          3.50         -2.74        14.78 o                         
  -4  26   3         15.83         25.60        14.68 o                         
  -3  26   3          5.65          0.71        13.70 o                         
  -2  26   3         50.27         40.52        12.36 o                         
  -1  26   3         17.29         24.73        10.80 o                         
   0  26   3        207.79        197.58        16.13 o                         
   1  26   3         89.10         83.99        11.23 o                         
   2  26   3          4.91         16.95        13.81 o                         
   3  26   3         16.88         22.96        11.27 o                         
   4  26   3         10.59         28.66        19.86 o                         
  -4  27   3          4.98          9.37        14.76 o                         
  -3  27   3         32.78         29.29        11.11 o                         
  -2  27   3          8.65         17.73        10.85 o                         
  -1  27   3        104.71        108.97        12.30 o                         
   0  27   3         56.19         65.99        13.48 o                         
   1  27   3          4.19          9.11        11.12 o                         
   2  27   3        103.45        100.16        14.21 o                         
   3  27   3         20.91         28.22        11.36 o                         
  -4  28   3         56.35         54.90        13.10 o                         
  -3  28   3          0.02         12.41        14.55 o                         
  -2  28   3          0.53         10.69        11.80 o                         
  -1  28   3          0.93         10.87        11.47 o                         
   0  28   3         26.04         33.01        12.39 o                         
   1  28   3          4.29         -5.76        14.58 o                         
   2  28   3          0.40         -5.58        14.17 o                         
   3  28   3         55.26         59.46        13.02 o                         
  -3  29   3         77.35         69.41        13.82 o                         
  -2  29   3          9.51         20.66        13.02 o                         
  -1  29   3         77.01         69.20        10.59 o                         
   0  29   3        119.85        110.73        16.56 o                         
   1  29   3         31.24         25.83        14.19 o                         
   2  29   3         59.93         62.23        16.82 o                         
  -3  30   3          1.70         -5.14        15.61 o                         
  -2  30   3         24.11         27.29        14.80 o                         
  -1  30   3          1.54         -2.59        10.72 o                         
   0  30   3          0.92        -10.63        13.18 o                         
   1  30   3        162.44        152.75        13.08 o                         
   2  30   3        160.96        155.88        14.34 o                         
  -2  31   3         18.07         30.25        12.88 o                         
  -1  31   3          1.84         -2.59        14.75 o                         
   0  31   3          1.79          4.04        15.01 o                         
   1  31   3         20.26         22.84        13.16 o                         
   0  32   3          0.11          8.73        34.33 o                         
  -7   0   4        243.88        262.23        24.10 o                         
  -6   0   4         10.13         11.68        19.85 o                         
  -5   0   4        100.97        119.79        15.60 o                         
  -4   0   4         66.68         59.29        21.50 o                         
  -3   0   4        899.18        860.19        87.46 o                         
  -2   0   4        327.75        311.13        19.10 o                         
  -1   0   4        232.51        244.83        17.98 o                         
   0   0   4       1458.17       1423.51        76.79 o                         
   1   0   4         10.07          6.24        16.17 o                         
   2   0   4       1152.66       1207.71        54.13 o                         
   3   0   4        187.73        192.79        21.28 o                         
   4   0   4        171.14        169.67        13.39 o                         
   5   0   4         42.07         46.01        13.86 o                         
   6   0   4        133.11        136.27        16.21 o                         
  -7   1   4          0.77         -1.51        16.15 o                         
  -6   1   4         39.95         38.85        14.82 o                         
  -5   1   4         12.15         10.27        10.28 o                         
  -4   1   4       1029.35       1049.46        64.05 o                         
  -3   1   4        312.92        306.27        15.24 o                         
  -2   1   4         81.31         96.44        12.12 o                         
  -1   1   4        143.03        162.95        10.32 o                         
   0   1   4         13.68         19.65         8.94 o                         
   1   1   4        300.01        270.97        14.05 o                         
   2   1   4       1456.89       1520.21        27.09 o                         
   3   1   4         96.40         98.60        11.04 o                         
   4   1   4         55.41         54.14         9.79 o                         
   5   1   4        172.62        155.16        11.83 o                         
   6   1   4         11.17         15.94        10.67 o                         
  -7   2   4          0.36          1.20        16.28 o                         
  -6   2   4         48.22         52.71        11.87 o                         
  -5   2   4        125.18        123.71        11.69 o                         
  -4   2   4          5.41          9.40        12.45 o                         
  -3   2   4         43.90         55.35        15.53 o                         
  -2   2   4        489.21        508.39        19.18 o                         
  -1   2   4       1034.32       1037.66        35.90 o                         
   0   2   4       2114.47       2088.41        62.04 o                         
   1   2   4          0.01          0.80         9.14 o                         
   2   2   4         63.84         75.31         8.86 o                         
   3   2   4        120.79        134.90         9.55 o                         
   4   2   4        111.73        115.86         9.98 o                         
   5   2   4          1.95         -7.23        11.04 o                         
   6   2   4          7.32         22.07        17.95 o                         
  -7   3   4          1.18          3.84        15.80 o                         
  -6   3   4         59.34         54.75        12.40 o                         
  -5   3   4        231.14        242.39        14.66 o                         
  -4   3   4         19.66         21.87        13.72 o                         
  -3   3   4          7.84         13.06        12.24 o                         
  -2   3   4        112.51        124.23        12.49 o                         
  -1   3   4       1538.41       1668.96        49.60 o                         
   0   3   4         95.85        101.20         8.80 o                         
   1   3   4         12.48         14.12         9.14 o                         
   2   3   4         38.16         40.20         8.82 o                         
   3   3   4        129.11        107.61        10.31 o                         
   4   3   4        335.36        325.25        11.33 o                         
   5   3   4          8.23          9.39         9.67 o                         
   6   3   4          1.17          7.22        15.43 o                         
  -7   4   4          6.64          7.64        15.01 o                         
  -6   4   4          0.04          1.68        10.55 o                         
  -5   4   4          2.29          7.02        18.10 o                         
  -4   4   4        100.39         94.48        14.25 o                         
  -3   4   4         23.61         36.19        16.19 o                         
  -2   4   4        113.53        115.22        12.70 o                         
  -1   4   4          5.13         13.40        11.25 o                         
   0   4   4          0.07          1.15         8.19 o                         
   1   4   4        258.76        246.38        13.38 o                         
   2   4   4        345.59        343.46         9.49 o                         
   3   4   4        262.17        263.44        10.01 o                         
   4   4   4        142.50        153.50         9.88 o                         
   5   4   4          9.61         19.56        12.50 o                         
   6   4   4         23.93         21.72        11.09 o                         
  -7   5   4          0.18          3.08        15.87 o                         
  -6   5   4          3.88         16.56        12.65 o                         
  -5   5   4        432.88        460.95        31.80 o                         
  -4   5   4          8.12          8.56        13.95 o                         
  -3   5   4        118.00        114.03        17.31 o                         
  -2   5   4       1063.38       1155.61        20.39 o                         
  -1   5   4        339.81        379.77        12.20 o                         
   0   5   4         99.64        103.32         9.65 o                         
   1   5   4       2052.68       2099.63        62.94 o                         
   2   5   4        107.45        129.48         9.21 o                         
   3   5   4         30.70         24.03         9.29 o                         
   4   5   4        238.45        237.35        13.93 o                         
   5   5   4         87.21         83.86        12.81 o                         
   6   5   4         24.86         20.08        11.73 o                         
  -7   6   4          7.98          9.67        17.48 o                         
  -6   6   4         98.02         97.75        14.51 o                         
  -5   6   4          1.67         10.12        18.37 o                         
  -4   6   4         41.91         51.97        17.30 o                         
  -3   6   4         88.57         99.26        14.75 o                         
  -2   6   4        367.56        312.49        14.26 o                         
  -1   6   4        123.19        135.16        10.01 o                         
   0   6   4       1454.78       1442.87        53.95 o                         
   1   6   4       2033.39       2055.72        57.82 o                         
   2   6   4          3.79          6.10         9.37 o                         
   3   6   4        321.56        343.97        15.41 o                         
   4   6   4         16.12         38.01         9.74 o                         
   5   6   4          3.92          8.13         9.87 o                         
   6   6   4         14.63         19.32        11.12 o                         
  -7   7   4          5.78         -2.97        12.86 o                         
  -6   7   4          6.21         14.26        16.27 o                         
  -5   7   4         19.44         23.89        26.52 o                         
  -4   7   4        215.00        211.32        18.34 o                         
  -3   7   4        249.98        250.86        15.08 o                         
  -2   7   4        190.94        205.32        13.42 o                         
  -1   7   4          0.37          6.94        11.21 o                         
   0   7   4        811.10        836.42        39.22 o                         
   1   7   4        420.48        411.17        15.76 o                         
   2   7   4        318.17        285.31        11.87 o                         
   3   7   4        654.47        646.17        21.94 o                         
   4   7   4          6.27         -3.78         9.21 o                         
   5   7   4         78.06         81.95        10.19 o                         
   6   7   4         60.25         65.99        11.39 o                         
  -7   8   4         22.93         16.61        16.20 o                         
  -6   8   4         34.86         35.67        14.41 o                         
  -5   8   4        314.14        362.39        29.49 o                         
  -4   8   4          6.85         16.67        14.75 o                         
  -3   8   4          5.59          3.07        11.51 o                         
  -2   8   4        308.16        296.67        12.51 o                         
  -1   8   4        184.68        190.62        13.21 o                         
   0   8   4         12.86         17.07         7.86 o                         
   1   8   4        296.84        276.95        17.67 o                         
   2   8   4         55.47         53.74         9.74 o                         
   3   8   4        198.30        205.00        10.55 o                         
   4   8   4         32.99         33.80         8.30 o                         
   5   8   4         68.06         75.44        12.09 o                         
   6   8   4         49.42         44.94        14.50 o                         
  -7   9   4         21.53         35.52        16.30 o                         
  -6   9   4         88.92         91.11        13.20 o                         
  -5   9   4         60.99         55.74        13.72 o                         
  -4   9   4         41.15         42.35        15.02 o                         
  -3   9   4         43.28         47.28        14.09 o                         
  -2   9   4        137.71        140.78        10.75 o                         
  -1   9   4          3.92          7.96        10.14 o                         
   0   9   4         91.36        101.67        13.32 o                         
   1   9   4         26.46         43.05         9.54 o                         
   2   9   4       1373.01       1348.59        39.44 o                         
   3   9   4         16.02          5.63         8.23 o                         
   4   9   4          0.02         -9.24         9.24 o                         
   5   9   4         48.36         63.39        11.35 o                         
   6   9   4          2.62          5.22        11.30 o                         
  -7  10   4          1.27          1.63        14.64 o                         
  -6  10   4          2.22          6.79        16.59 o                         
  -5  10   4         37.10         35.44        13.97 o                         
  -4  10   4        296.64        317.83        14.66 o                         
  -3  10   4          1.93         11.23        11.76 o                         
  -2  10   4          3.86          0.67        10.48 o                         
  -1  10   4        120.94        108.72         9.12 o                         
   0  10   4         58.59         65.46         8.25 o                         
   1  10   4        253.63        241.20         9.94 o                         
   2  10   4          5.91          5.15         9.12 o                         
   3  10   4        275.69        274.18        12.20 o                         
   4  10   4        179.53        182.13        11.03 o                         
   5  10   4          0.20          5.88        12.03 o                         
   6  10   4         20.80         25.10        11.75 o                         
  -7  11   4          4.24          6.89        16.23 o                         
  -6  11   4         67.66         69.32        13.53 o                         
  -5  11   4         74.60         68.63        19.28 o                         
  -4  11   4        137.93        132.58        15.47 o                         
  -3  11   4        118.10        143.10        15.86 o                         
  -2  11   4        544.43        570.99        20.61 o                         
  -1  11   4         18.53         14.90        10.42 o                         
   0  11   4         49.43         54.25         8.21 o                         
   1  11   4         47.47         42.91         8.47 o                         
   2  11   4        268.16        257.14        10.93 o                         
   3  11   4        167.19        173.80        11.67 o                         
   4  11   4        256.11        254.10        11.06 o                         
   5  11   4          5.90         13.79         9.10 o                         
   6  11   4         20.29         22.90        14.72 o                         
  -7  12   4         31.85         37.27        16.92 o                         
  -6  12   4         39.24         31.00        14.93 o                         
  -5  12   4        266.27        278.92        35.58 o                         
  -4  12   4          0.90         10.23        13.23 o                         
  -3  12   4        528.89        512.39        21.99 o                         
  -2  12   4         33.76         48.50        11.02 o                         
  -1  12   4          5.29         16.88        11.33 o                         
   0  12   4        186.24        184.30         9.47 o                         
   1  12   4          1.75          4.99         9.75 o                         
   2  12   4        172.84        171.01        10.41 o                         
   3  12   4        128.62        125.58         9.38 o                         
   4  12   4        554.62        551.78        19.40 o                         
   5  12   4         32.37         38.23         9.48 o                         
   6  12   4          1.81          1.67        12.58 o                         
  -7  13   4         23.47         20.49        16.93 o                         
  -6  13   4          9.02         18.21        15.17 o                         
  -5  13   4          0.01          8.82        14.09 o                         
  -4  13   4        697.57        676.94        44.90 o                         
  -3  13   4        296.98        289.12        17.10 o                         
  -2  13   4        941.88        961.48        54.75 o                         
  -1  13   4         32.25         30.27         9.64 o                         
   0  13   4        260.71        282.59        13.64 o                         
   1  13   4          0.06         11.57         9.80 o                         
   2  13   4        286.25        291.37        13.05 o                         
   3  13   4        741.73        767.69        24.74 o                         
   4  13   4         43.04         37.82         9.36 o                         
   5  13   4         67.73         63.89        20.41 o                         
   6  13   4          2.90          9.55        17.33 o                         
  -7  14   4          7.13          7.31        17.23 o                         
  -6  14   4         31.35         38.90        15.65 o                         
  -5  14   4        300.97        337.23        35.30 o                         
  -4  14   4          4.42          6.88        15.32 o                         
  -3  14   4       1892.43       1911.30        90.82 o                         
  -2  14   4       1251.87       1258.70        68.65 o                         
  -1  14   4        193.04        200.89        10.51 o                         
   0  14   4          3.64          9.30         9.04 o                         
   1  14   4         77.30         71.96        10.10 o                         
   2  14   4         90.26        100.14         9.79 o                         
   3  14   4        824.58        807.12        24.43 o                         
   4  14   4        299.44        280.05        11.40 o                         
   5  14   4         61.77         64.42        15.37 o                         
  -7  15   4          1.00         15.86        34.41 o                         
  -6  15   4          4.79         14.72        31.63 o                         
  -5  15   4        120.49        132.47        28.41 o                         
  -4  15   4        239.31        241.83        23.43 o                         
  -3  15   4       1438.08       1392.65        76.60 o                         
  -2  15   4        230.81        229.57        11.85 o                         
  -1  15   4          3.88          6.37         8.53 o                         
   0  15   4          3.60         10.67         9.04 o                         
   1  15   4         34.29         44.14         9.24 o                         
   2  15   4         28.78         26.40         9.71 o                         
   3  15   4         17.44         30.61         9.75 o                         
   4  15   4          2.29         15.11        12.64 o                         
   5  15   4         39.68         39.76        13.99 o                         
  -6  16   4         15.41         23.79        22.54 o                         
  -5  16   4         46.73         49.49        16.71 o                         
  -4  16   4         24.92         25.74        14.05 o                         
  -3  16   4         16.26         13.24        11.68 o                         
  -2  16   4         85.86        106.75        11.21 o                         
  -1  16   4        346.10        340.60        15.68 o                         
   0  16   4          1.43         -0.09        10.81 o                         
   1  16   4         13.79         24.86        10.14 o                         
   2  16   4         50.73         71.09        10.73 o                         
   3  16   4         55.35         63.99        11.10 o                         
   4  16   4         35.81         45.60        11.75 o                         
   5  16   4          8.24          7.72        11.33 o                         
  -6  17   4         44.55         51.04        22.87 o                         
  -5  17   4         60.67         65.14        17.41 o                         
  -4  17   4        141.26        131.71        13.74 o                         
  -3  17   4        485.41        530.07        27.69 o                         
  -2  17   4        155.24        168.68        12.00 o                         
  -1  17   4        266.55        286.74        14.83 o                         
   0  17   4          2.29         13.53         9.29 o                         
   1  17   4         88.36         82.02         9.84 o                         
   2  17   4         22.16         24.34        11.71 o                         
   3  17   4         11.28         16.89        10.24 o                         
   4  17   4         69.86         85.54        13.11 o                         
   5  17   4         12.01         -1.19        13.07 o                         
  -6  18   4          0.96         25.25        32.89 o                         
  -5  18   4          1.85         15.55        17.33 o                         
  -4  18   4          7.06          7.75        13.11 o                         
  -3  18   4        519.87        553.96        29.07 o                         
  -2  18   4        290.43        284.28        17.50 o                         
  -1  18   4         64.76         67.94        11.40 o                         
   0  18   4         18.88         23.27        11.29 o                         
   1  18   4         49.57         50.40         9.15 o                         
   2  18   4          5.83         10.28         9.91 o                         
   3  18   4        774.58        805.70        32.22 o                         
   4  18   4         76.10         63.93        14.94 o                         
   5  18   4         42.65         71.47        18.98 o                         
  -6  19   4         16.49         20.06        23.92 o                         
  -5  19   4          1.43         -4.35        15.40 o                         
  -4  19   4          1.43         14.95        16.15 o                         
  -3  19   4        395.09        400.18        13.41 o                         
  -2  19   4          2.17         -0.92        11.97 o                         
  -1  19   4        278.80        290.05        13.15 o                         
   0  19   4          3.76          4.18         9.77 o                         
   1  19   4        250.01        258.53        14.64 o                         
   2  19   4          0.00         -1.38        11.08 o                         
   3  19   4        282.38        288.61        19.22 o                         
   4  19   4          1.92         -0.03        15.46 o                         
   5  19   4         22.68         31.40        12.62 o                         
  -6  20   4         42.09         53.08        19.67 o                         
  -5  20   4         62.59         64.94        17.06 o                         
  -4  20   4         12.02          3.55        12.94 o                         
  -3  20   4        260.07        244.42        14.64 o                         
  -2  20   4          9.97         24.18        10.82 o                         
  -1  20   4         21.91         26.32        10.70 o                         
   0  20   4        287.96        278.31        10.91 o                         
   1  20   4         39.84         49.22        10.77 o                         
   2  20   4        191.72        193.48        11.51 o                         
   3  20   4         20.18         21.00        10.37 o                         
   4  20   4         38.39         31.86        12.71 o                         
   5  20   4         12.22         -0.90        15.23 o                         
  -5  21   4         30.01         37.82        15.38 o                         
  -4  21   4         21.06         14.49        13.14 o                         
  -3  21   4         71.93         65.16        14.31 o                         
  -2  21   4        285.57        279.26        14.27 o                         
  -1  21   4         71.02         61.26        11.08 o                         
   0  21   4        119.55        120.04        12.13 o                         
   1  21   4         11.71          9.59        12.06 o                         
   2  21   4          0.72          9.14        10.49 o                         
   3  21   4        179.01        188.65        12.51 o                         
   4  21   4         16.07         11.04        13.23 o                         
  -5  22   4          5.84          0.97        15.25 o                         
  -4  22   4        133.08        152.41        17.52 o                         
  -3  22   4          0.97         -3.45        14.41 o                         
  -2  22   4         37.69         46.72        13.98 o                         
  -1  22   4        122.09        124.36        12.32 o                         
   0  22   4          3.44          0.91        10.83 o                         
   1  22   4          1.07          0.53        10.60 o                         
   2  22   4          1.94         12.60        11.39 o                         
   3  22   4         96.74        106.71        12.68 o                         
   4  22   4          2.73         -9.09        11.68 o                         
  -5  23   4        104.97        108.96        18.28 o                         
  -4  23   4          1.62          1.92        13.06 o                         
  -3  23   4          0.90          1.18        14.90 o                         
  -2  23   4         39.75         39.86        14.45 o                         
  -1  23   4          4.04         15.60        12.41 o                         
   0  23   4          8.44          9.09        10.45 o                         
   1  23   4        107.03        115.95        14.32 o                         
   2  23   4          0.33         -5.47        11.87 o                         
   3  23   4          4.12         11.96        15.78 o                         
   4  23   4         79.84         72.44        14.99 o                         
  -5  24   4          2.61         13.15        14.87 o                         
  -4  24   4         16.33         14.83        16.06 o                         
  -3  24   4          1.97          3.76        11.35 o                         
  -2  24   4        125.48        134.15        14.56 o                         
  -1  24   4         48.26         60.13        12.74 o                         
   0  24   4        102.41        107.76        11.70 o                         
   1  24   4         48.67         47.26        11.70 o                         
   2  24   4          0.01          1.09        17.39 o                         
   3  24   4          0.70         10.38        12.97 o                         
   4  24   4          1.54          8.01        17.35 o                         
  -4  25   4         27.06         27.29        13.53 o                         
  -3  25   4         33.45         34.92        14.00 o                         
  -2  25   4          2.57          2.32        12.03 o                         
  -1  25   4         61.94         52.88        11.98 o                         
   0  25   4        122.95        119.19        11.38 o                         
   1  25   4         50.31         55.26        11.38 o                         
   2  25   4         28.58         12.68        12.92 o                         
   3  25   4         13.84         11.98        13.49 o                         
  -4  26   4          0.18         -2.95        13.57 o                         
  -3  26   4        102.19         94.64        12.24 o                         
  -2  26   4         19.95         32.81        12.65 o                         
  -1  26   4          2.43         -5.25        11.35 o                         
   0  26   4        149.30        141.34        12.11 o                         
   1  26   4        125.40        103.81        11.82 o                         
   2  26   4         41.37         36.48        12.28 o                         
   3  26   4         21.04         13.05        13.79 o                         
  -4  27   4          1.90          9.51        15.26 o                         
  -3  27   4         40.61         41.33        13.29 o                         
  -2  27   4         21.31         28.24        18.50 o                         
  -1  27   4         20.03         21.36        11.62 o                         
   0  27   4         10.73         -9.10        11.43 o                         
   1  27   4         13.19         16.00        11.90 o                         
   2  27   4         18.03         14.93        12.56 o                         
  -3  28   4          5.66         -9.78        16.77 o                         
  -2  28   4          1.34         12.64        16.05 o                         
  -1  28   4         23.10         16.97        12.96 o                         
   0  28   4         79.97         95.03        12.20 o                         
   1  28   4          0.03         -2.95        13.10 o                         
   2  28   4         14.17         13.29        15.11 o                         
  -3  29   4          0.65         17.43        23.30 o                         
  -2  29   4          0.01          5.73        14.99 o                         
  -1  29   4         89.44         85.90        14.71 o                         
   0  29   4         24.80         21.45        14.83 o                         
   1  29   4          0.97         21.53        12.54 o                         
  -2  30   4         14.51         17.22        15.62 o                         
  -1  30   4         89.90         81.21        15.32 o                         
   0  30   4          1.89         -5.23        14.78 o                         
   1  30   4          0.97         21.88        34.89 o                         
  -7   1   5        157.03        160.43        21.77 o                         
  -6   1   5        157.54        152.12        12.13 o                         
  -5   1   5          4.08          7.58        12.91 o                         
  -4   1   5         17.15         17.44        14.52 o                         
  -3   1   5         38.52         45.77        12.62 o                         
  -2   1   5        357.26        385.28        19.00 o                         
  -1   1   5        191.94        215.83        11.96 o                         
   0   1   5         93.77         90.51         9.90 o                         
   1   1   5          7.57          8.33        10.32 o                         
   2   1   5         84.57         68.82         8.49 o                         
   3   1   5         29.69         22.78        12.59 o                         
   4   1   5         61.34         57.34        11.09 o                         
   5   1   5         26.15         16.32        14.73 o                         
   6   1   5         15.37         12.39        14.40 o                         
  -7   2   5          0.56          2.13        23.09 o                         
  -6   2   5         26.51         28.22        14.54 o                         
  -5   2   5         85.26        103.82        16.24 o                         
  -4   2   5          0.29          6.16        18.07 o                         
  -3   2   5         40.98         42.85        13.30 o                         
  -2   2   5         67.57         74.38        10.95 o                         
  -1   2   5         34.50         34.66        11.29 o                         
   0   2   5        244.61        235.92        11.85 o                         
   1   2   5        297.12        291.21        11.49 o                         
   2   2   5        135.44        136.07        10.96 o                         
   3   2   5         65.34         58.92         8.88 o                         
   4   2   5          9.17         15.85        10.82 o                         
   5   2   5          2.14         -5.48        14.77 o                         
   6   2   5          9.64         17.49        15.03 o                         
  -7   3   5         41.45         48.57        25.83 o                         
  -6   3   5          5.10         12.48        16.62 o                         
  -5   3   5         36.34         45.18        16.26 o                         
  -4   3   5          0.14          1.56        14.32 o                         
  -3   3   5         62.99         64.14        12.36 o                         
  -2   3   5        388.59        419.96        19.30 o                         
  -1   3   5        748.49        711.99        26.41 o                         
   0   3   5         61.28         58.93         9.02 o                         
   1   3   5        356.80        344.02        12.50 o                         
   2   3   5         27.01         29.69         9.88 o                         
   3   3   5        154.20        162.77        11.45 o                         
   4   3   5        149.71        136.64         9.80 o                         
   5   3   5        192.04        183.87        14.08 o                         
   6   3   5          5.58         16.89        12.47 o                         
  -7   4   5        122.64        115.90        16.62 o                         
  -6   4   5         12.60         13.22        16.89 o                         
  -5   4   5         31.73         28.54        13.74 o                         
  -4   4   5         68.68         67.13        18.37 o                         
  -3   4   5         12.06         15.40        13.62 o                         
  -2   4   5        234.63        245.28        14.62 o                         
  -1   4   5        360.47        354.85        13.57 o                         
   0   4   5        169.19        165.14        10.10 o                         
   1   4   5         32.41         26.25         9.59 o                         
   2   4   5         29.64         29.60         9.01 o                         
   3   4   5        102.34        105.78         9.87 o                         
   4   4   5        172.86        181.13        14.02 o                         
   5   4   5         99.46         76.86        12.24 o                         
   6   4   5          0.30         10.98        11.16 o                         
  -7   5   5         36.68         18.66        16.76 o                         
  -6   5   5        166.90        181.26        17.68 o                         
  -5   5   5         27.18         28.06        27.39 o                         
  -4   5   5         20.16         20.63        11.34 o                         
  -3   5   5        136.50        134.63        15.19 o                         
  -2   5   5        242.14        229.46        11.99 o                         
  -1   5   5         91.08        102.48        10.90 o                         
   0   5   5        732.19        695.79        29.45 o                         
   1   5   5          2.03          3.84         8.88 o                         
   2   5   5        167.50        170.88        12.45 o                         
   3   5   5        137.80        139.26        11.85 o                         
   4   5   5         12.36          3.37        11.15 o                         
   5   5   5         31.02         19.54        13.34 o                         
   6   5   5         26.91         21.96        11.30 o                         
  -7   6   5          0.02         -3.36        16.20 o                         
  -6   6   5         25.10         35.23        14.98 o                         
  -5   6   5        337.50        377.60        59.10 o                         
  -4   6   5         52.10         56.86        15.06 o                         
  -3   6   5         49.68         57.80        14.82 o                         
  -2   6   5        329.38        337.71        12.83 o                         
  -1   6   5         68.90         79.65        10.82 o                         
   0   6   5         11.16         12.44         8.97 o                         
   1   6   5        788.41        806.63        22.61 o                         
   2   6   5          6.93          7.03        10.11 o                         
   3   6   5         12.61         24.48         9.73 o                         
   4   6   5         82.29         92.05        10.44 o                         
   5   6   5          2.39          1.76        11.21 o                         
   6   6   5          8.71          6.92        12.80 o                         
  -7   7   5         72.66         71.79        15.13 o                         
  -6   7   5          8.09         16.92        14.92 o                         
  -5   7   5         45.96         46.31        19.71 o                         
  -4   7   5         54.51         68.85        18.27 o                         
  -3   7   5         35.02         30.02        14.74 o                         
  -2   7   5         58.81         56.16        12.05 o                         
  -1   7   5        372.75        381.06        20.86 o                         
   0   7   5         13.64         14.27         9.59 o                         
   1   7   5        234.56        223.78        18.01 o                         
   2   7   5       1156.17       1120.44        37.59 o                         
   3   7   5         27.96         19.59         9.80 o                         
   4   7   5         21.24         18.51        10.51 o                         
   5   7   5         12.17         21.77        12.13 o                         
   6   7   5          0.77        -15.74        19.89 o                         
  -7   8   5         14.13         19.91        19.24 o                         
  -6   8   5         22.69         22.15        17.40 o                         
  -5   8   5        337.80        323.02        36.76 o                         
  -4   8   5          3.88         -2.05        18.42 o                         
  -3   8   5        101.37        109.37        15.12 o                         
  -2   8   5         63.16         74.19        11.09 o                         
  -1   8   5         24.95         34.61         9.86 o                         
   0   8   5         19.25         19.91        10.48 o                         
   1   8   5       1340.69       1309.34        49.46 o                         
   2   8   5         93.33         94.59        10.56 o                         
   3   8   5         76.48         83.21        11.87 o                         
   4   8   5          4.25          5.72         8.82 o                         
   5   8   5          0.32          1.94        11.37 o                         
  -7   9   5          0.98         17.34        19.33 o                         
  -6   9   5        147.37        140.20        22.09 o                         
  -5   9   5         12.49         35.26        19.52 o                         
  -4   9   5       1095.32       1070.04        70.16 o                         
  -3   9   5        152.46        164.03        22.45 o                         
  -2   9   5         60.79         77.35        11.59 o                         
  -1   9   5          6.71         10.89         9.67 o                         
   0   9   5        139.99        152.83        12.18 o                         
   1   9   5        246.76        261.85        11.00 o                         
   2   9   5        967.14        965.06        45.30 o                         
   3   9   5        256.70        269.42        11.23 o                         
   4   9   5         17.35         38.02        10.46 o                         
   5   9   5          9.09         17.70         9.69 o                         
  -7  10   5          0.13         -0.63        16.97 o                         
  -6  10   5         22.88         34.18        21.33 o                         
  -5  10   5        130.00        153.24        21.77 o                         
  -4  10   5        564.47        562.02        62.84 o                         
  -3  10   5         32.64         31.87        14.71 o                         
  -2  10   5        254.94        277.60        12.22 o                         
  -1  10   5         55.59         40.23         9.95 o                         
   0  10   5        203.93        225.36        12.00 o                         
   1  10   5          0.41         11.46         9.95 o                         
   2  10   5        352.08        379.38        25.55 o                         
   3  10   5        194.76        195.35        10.49 o                         
   4  10   5          0.58         11.57         9.43 o                         
   5  10   5         14.62         24.75        10.90 o                         
  -7  11   5          4.08          1.52        19.74 o                         
  -6  11   5          0.22          4.88        29.80 o                         
  -5  11   5          6.32         17.40        16.82 o                         
  -4  11   5         68.37         80.08        15.84 o                         
  -3  11   5          2.57          6.95        14.62 o                         
  -2  11   5        113.80        121.56        10.67 o                         
  -1  11   5         76.54         73.89         8.97 o                         
   0  11   5          2.16          4.56         8.95 o                         
   1  11   5        123.36        140.38        10.36 o                         
   2  11   5          8.71         -2.91        10.47 o                         
   3  11   5        191.03        186.53        10.47 o                         
   4  11   5          0.91          0.99        11.33 o                         
   5  11   5         44.93         54.94        11.23 o                         
  -7  12   5          1.60        -10.39        24.46 o                         
  -6  12   5         24.04         11.24        31.12 o                         
  -5  12   5        154.71        159.10        23.76 o                         
  -4  12   5        254.10        269.52        30.38 o                         
  -3  12   5         18.98         28.25        15.03 o                         
  -2  12   5         67.82         76.77        10.96 o                         
  -1  12   5        194.22        185.16        10.71 o                         
   0  12   5        142.90        150.86         9.25 o                         
   1  12   5         46.85         49.28         9.62 o                         
   2  12   5        160.87        157.27         9.13 o                         
   3  12   5         93.85        101.81         9.75 o                         
   4  12   5         19.36         31.09         9.75 o                         
   5  12   5          0.21         -1.69        12.28 o                         
  -6  13   5         73.69         96.44        32.69 o                         
  -5  13   5         30.80         27.33        14.32 o                         
  -4  13   5       1672.05       1758.49       170.47 o                         
  -3  13   5        107.20        106.33        15.76 o                         
  -2  13   5         15.20         13.58        11.23 o                         
  -1  13   5         25.91         30.50        12.30 o                         
   0  13   5        591.95        589.94        24.48 o                         
   1  13   5          5.13         15.40         8.83 o                         
   2  13   5        318.67        317.43        11.54 o                         
   3  13   5        266.82        268.51        11.85 o                         
   4  13   5         40.32         53.28         9.91 o                         
   5  13   5         38.41         46.13        12.34 o                         
  -6  14   5         14.49         20.62        18.08 o                         
  -5  14   5          8.71         18.65        17.16 o                         
  -4  14   5         78.00         80.25        16.17 o                         
  -3  14   5         86.89        105.32        14.33 o                         
  -2  14   5        113.25        116.81        11.83 o                         
  -1  14   5        217.90        215.42        11.04 o                         
   0  14   5        106.66        112.68        12.93 o                         
   1  14   5        154.72        158.24        10.79 o                         
   2  14   5        104.14        106.26        10.06 o                         
   3  14   5        144.39        139.89        11.16 o                         
   4  14   5        291.13        290.33        12.18 o                         
   5  14   5          3.23          7.42        16.79 o                         
  -6  15   5          1.36          3.38        23.32 o                         
  -5  15   5         19.98         17.75        15.06 o                         
  -4  15   5          7.70         18.68        16.14 o                         
  -3  15   5        362.20        353.77        14.66 o                         
  -2  15   5         86.32         92.41        13.34 o                         
  -1  15   5        195.70        194.76        17.08 o                         
   0  15   5        135.59        134.60        12.92 o                         
   1  15   5         50.88         53.83        10.57 o                         
   2  15   5         30.92         27.70         8.87 o                         
   3  15   5         28.21         25.60         9.98 o                         
   4  15   5         27.66         14.99        11.45 o                         
   5  15   5         52.91         57.44        13.99 o                         
  -6  16   5          3.54          0.60        16.69 o                         
  -5  16   5         64.83         47.49        15.33 o                         
  -4  16   5         88.15         71.81        16.73 o                         
  -3  16   5        415.88        387.52        17.70 o                         
  -2  16   5        451.42        447.47        14.55 o                         
  -1  16   5          3.96         16.80        10.43 o                         
   0  16   5         86.25         91.19        10.79 o                         
   1  16   5        209.06        201.64         9.96 o                         
   2  16   5         12.98         14.74        12.08 o                         
   3  16   5        380.86        378.67        16.50 o                         
   4  16   5          1.65          6.99        13.86 o                         
   5  16   5         16.67          8.22        12.96 o                         
  -6  17   5          0.01         10.36        19.70 o                         
  -5  17   5         13.09         16.61        17.81 o                         
  -4  17   5          0.68          8.31        16.29 o                         
  -3  17   5        776.30        722.68        27.97 o                         
  -2  17   5        317.64        267.04        21.55 o                         
  -1  17   5         17.88         23.37        13.25 o                         
   0  17   5        328.25        305.19        19.57 o                         
   1  17   5        104.65        114.75        12.14 o                         
   2  17   5        248.74        241.64        17.19 o                         
   3  17   5        145.89        145.29        11.18 o                         
   4  17   5         47.29         61.25        14.18 o                         
  -6  18   5         11.90         13.60        24.39 o                         
  -5  18   5          1.35          3.99        22.36 o                         
  -4  18   5          5.78          5.42        16.66 o                         
  -3  18   5        565.80        551.93        38.14 o                         
  -2  18   5        258.23        292.46        15.22 o                         
  -1  18   5          0.00          7.48        10.98 o                         
   0  18   5          1.08         -6.99        11.15 o                         
   1  18   5         24.18         23.19        13.41 o                         
   2  18   5         46.62         49.27        10.63 o                         
   3  18   5        355.52        361.40        14.28 o                         
   4  18   5         54.21         52.79        13.14 o                         
  -5  19   5          1.92        -12.25        22.62 o                         
  -4  19   5        125.27        110.51        15.60 o                         
  -3  19   5          0.10         -2.76        14.51 o                         
  -2  19   5         10.93         20.87        12.45 o                         
  -1  19   5        321.52        308.54        13.11 o                         
   0  19   5        563.83        525.68        19.54 o                         
   1  19   5          3.16         12.47        10.05 o                         
   2  19   5        129.66        118.23        12.89 o                         
   3  19   5         46.13         50.50        10.73 o                         
   4  19   5        105.45        113.85        14.92 o                         
  -5  20   5         86.85        107.92        23.38 o                         
  -4  20   5         23.40         20.58        17.36 o                         
  -3  20   5         57.15         61.37        13.28 o                         
  -2  20   5          1.93          4.35        11.50 o                         
  -1  20   5        236.41        215.69        13.01 o                         
   0  20   5         51.11         40.43        10.57 o                         
   1  20   5          1.37          8.32        12.75 o                         
   2  20   5         46.43         56.52        14.48 o                         
   3  20   5        134.97        125.43        12.62 o                         
   4  20   5          0.89         -4.95        12.00 o                         
  -5  21   5         13.29         26.48        19.21 o                         
  -4  21   5        123.93         96.61        18.42 o                         
  -3  21   5          1.67         -4.71        13.26 o                         
  -2  21   5         15.17         21.69        11.91 o                         
  -1  21   5          0.53          3.37        10.99 o                         
   0  21   5         57.63         66.16        11.75 o                         
   1  21   5          1.03         13.25        10.72 o                         
   2  21   5          2.71         17.70        11.05 o                         
   3  21   5        131.03        132.42        11.70 o                         
   4  21   5         43.63         40.80        15.10 o                         
  -5  22   5          7.62          9.24        19.77 o                         
  -4  22   5        153.67        154.57        18.07 o                         
  -3  22   5          0.90          2.92        13.80 o                         
  -2  22   5         20.93         31.21        11.90 o                         
  -1  22   5        137.60        128.31        12.24 o                         
   0  22   5         14.92          9.65        11.78 o                         
   1  22   5         32.70         34.91        14.66 o                         
   2  22   5         69.13         71.18        12.39 o                         
   3  22   5         24.04         25.33        14.55 o                         
  -4  23   5          0.19          3.17        14.09 o                         
  -3  23   5         11.37         16.87        12.71 o                         
  -2  23   5         86.54         85.97        12.40 o                         
  -1  23   5          0.08         -0.69        10.97 o                         
   0  23   5        111.37        111.03        13.44 o                         
   1  23   5         92.01         97.54        13.02 o                         
   2  23   5         49.11         49.10        11.14 o                         
   3  23   5          3.04         11.90        13.86 o                         
  -4  24   5         24.52         15.37        14.03 o                         
  -3  24   5         28.19         20.45        14.35 o                         
  -2  24   5          0.54          4.59        13.66 o                         
  -1  24   5         20.01         30.50        12.51 o                         
   0  24   5         25.77         14.04        11.59 o                         
   1  24   5         26.74         35.26        21.60 o                         
   2  24   5         46.72         48.70        15.89 o                         
   3  24   5          1.05         -1.15        17.21 o                         
  -4  25   5         26.21         11.69        15.57 o                         
  -3  25   5         77.38         83.79        13.68 o                         
  -2  25   5         13.16         20.24        12.96 o                         
  -1  25   5          0.00          5.33        11.88 o                         
   0  25   5         15.69         21.35        11.57 o                         
   1  25   5         32.91         34.83        13.96 o                         
   2  25   5         60.61         37.00        14.97 o                         
  -3  26   5          0.35         12.61        15.15 o                         
  -2  26   5         11.44         18.42        13.06 o                         
  -1  26   5          5.76          9.08        13.10 o                         
   0  26   5         76.68         66.00        12.35 o                         
   1  26   5         80.25         70.83        12.38 o                         
   2  26   5          2.75         12.12        15.21 o                         
  -3  27   5          0.28          7.13        14.13 o                         
  -2  27   5          1.59         18.36        16.70 o                         
  -1  27   5         51.56         53.11        13.61 o                         
   0  27   5          4.27          1.77        12.26 o                         
   1  27   5          6.38         27.41        14.86 o                         
  -2  28   5         20.47          6.74        15.31 o                         
  -1  28   5          0.88         13.65        12.60 o                         
   0  28   5          5.86          9.20        12.60 o                         
  -1  29   5          3.68          6.12        33.93 o                         
  -6   0   6        128.64        147.37        31.34 o                         
  -4   0   6         27.79         36.54        23.70 o                         
  -3   0   6         22.25         13.97        17.99 o                         
  -2   0   6        268.75        321.27        19.22 o                         
  -1   0   6        752.66        708.59        56.90 o                         
   0   0   6        360.25        357.00        18.49 o                         
   1   0   6        447.36        500.19        46.92 o                         
   2   0   6        637.29        646.34        15.61 o                         
   3   0   6        222.19        221.24        19.28 o                         
   4   0   6        224.00        187.13        21.45 o                         
   5   0   6         44.91         52.00        22.29 o                         
  -6   1   6         38.31         45.43        14.25 o                         
  -5   1   6         31.58         27.63        25.15 o                         
  -4   1   6         42.31         31.30        16.69 o                         
  -3   1   6          1.50          4.51        13.48 o                         
  -2   1   6         26.31         14.96        10.09 o                         
  -1   1   6        345.43        360.92        16.96 o                         
   0   1   6          0.01          7.44         9.92 o                         
   1   1   6         58.15         64.86        10.54 o                         
   2   1   6         78.62         82.95        10.67 o                         
   3   1   6          6.05         13.92         9.41 o                         
   4   1   6         39.02         41.01        24.09 o                         
   5   1   6         81.74         58.49        16.05 o                         
  -7   2   6          6.85          9.22        24.32 o                         
  -6   2   6        110.92        109.95        15.40 o                         
  -5   2   6          0.03          1.48        19.76 o                         
  -4   2   6         30.09         32.48        20.62 o                         
  -3   2   6          0.38          3.17        11.60 o                         
  -2   2   6        621.72        659.61        30.73 o                         
  -1   2   6         25.02         26.60        11.06 o                         
   0   2   6        215.81        204.83        11.77 o                         
   1   2   6        299.51        292.26        14.91 o                         
   2   2   6         18.28          8.64         9.26 o                         
   3   2   6          0.83         20.32        10.13 o                         
   4   2   6         13.04         13.91        11.70 o                         
   5   2   6          1.21         13.66        12.92 o                         
  -7   3   6         76.97         83.99        21.75 o                         
  -6   3   6          9.93         10.65        16.29 o                         
  -5   3   6        919.33        918.87        27.72 o                         
  -4   3   6          3.22          9.88        18.57 o                         
  -3   3   6         12.22         14.64        13.38 o                         
  -2   3   6          1.11          6.05        12.44 o                         
  -1   3   6          4.66         12.42        10.90 o                         
   0   3   6        346.85        335.32        11.92 o                         
   1   3   6        523.58        544.60        14.56 o                         
   2   3   6        127.64        131.54         9.48 o                         
   3   3   6         12.40         25.80        13.53 o                         
   4   3   6         92.80         81.19        12.12 o                         
   5   3   6         66.49         86.70        13.36 o                         
  -7   4   6          9.33          8.91        21.01 o                         
  -6   4   6          1.59         -0.69        15.40 o                         
  -5   4   6        130.24        132.77        18.35 o                         
  -4   4   6        187.18        187.82        19.83 o                         
  -3   4   6        461.67        464.03        16.91 o                         
  -2   4   6        591.30        595.32        27.87 o                         
  -1   4   6          1.61          0.63         8.73 o                         
   0   4   6         52.44         44.61        11.06 o                         
   1   4   6        166.81        162.68        10.89 o                         
   2   4   6         56.76         55.07         9.20 o                         
   3   4   6        153.90        152.34        12.56 o                         
   4   4   6         48.59         38.73        17.02 o                         
   5   4   6         10.98         21.41        11.56 o                         
  -7   5   6          1.19          7.77        20.03 o                         
  -6   5   6         13.52         26.74        22.18 o                         
  -5   5   6         20.59         27.10        16.58 o                         
  -4   5   6          1.71         15.14        19.12 o                         
  -3   5   6        115.56        116.68        12.17 o                         
  -2   5   6        824.57        886.37        33.21 o                         
  -1   5   6       1077.64       1087.05        42.31 o                         
   0   5   6         22.39         38.64        10.42 o                         
   1   5   6        557.07        534.48        21.16 o                         
   2   5   6          1.60         17.55        11.52 o                         
   3   5   6          0.54         12.36        10.34 o                         
   4   5   6         50.64         65.84        17.43 o                         
   5   5   6         22.98         19.35        11.27 o                         
  -7   6   6         38.65         43.22        20.42 o                         
  -6   6   6         10.77          9.15        22.27 o                         
  -5   6   6        181.94        178.98        17.52 o                         
  -4   6   6        119.45        129.51        19.79 o                         
  -3   6   6         82.66         98.52        15.49 o                         
  -2   6   6         22.19         29.57        10.52 o                         
  -1   6   6        347.95        318.90        12.63 o                         
   0   6   6         80.56         80.09         9.77 o                         
   1   6   6         35.67         28.20        12.50 o                         
   2   6   6        262.21        253.73        13.96 o                         
   3   6   6          7.13         21.08        10.28 o                         
   4   6   6        120.61        100.32        12.40 o                         
   5   6   6         21.22         18.52        13.65 o                         
  -6   7   6          0.44          5.23        22.74 o                         
  -5   7   6          1.23         10.60        20.67 o                         
  -4   7   6        942.66        965.99        30.24 o                         
  -3   7   6        118.22         98.01        19.10 o                         
  -2   7   6          4.85          1.67        11.20 o                         
  -1   7   6        400.57        378.42        12.79 o                         
   0   7   6          1.17         -0.30        10.26 o                         
   1   7   6        522.23        529.03        34.57 o                         
   2   7   6        892.43        898.06        52.03 o                         
   3   7   6         46.14         62.83        12.39 o                         
   4   7   6         12.63         11.11        11.30 o                         
   5   7   6          0.18         -6.69        13.14 o                         
  -6   8   6          9.70         19.42        22.70 o                         
  -5   8   6        305.32        325.19        33.42 o                         
  -4   8   6          4.65          2.56        14.57 o                         
  -3   8   6        183.27        177.62        14.28 o                         
  -2   8   6         88.70         85.77        11.69 o                         
  -1   8   6        253.84        278.20        10.87 o                         
   0   8   6         40.39         37.11        11.34 o                         
   1   8   6         81.75         84.52        11.95 o                         
   2   8   6         42.92         43.64        13.23 o                         
   3   8   6          5.68         19.41        16.00 o                         
   4   8   6         22.53         12.57        12.26 o                         
   5   8   6          0.31          1.42        11.62 o                         
  -6   9   6        233.73        254.00        34.65 o                         
  -5   9   6        127.00        119.43        21.51 o                         
  -4   9   6        128.18        119.87        19.93 o                         
  -3   9   6        376.93        388.64        20.54 o                         
  -2   9   6        165.14        168.60        12.42 o                         
  -1   9   6          6.87          6.56        11.42 o                         
   0   9   6         96.49        108.39        11.03 o                         
   1   9   6          7.00         13.87        10.52 o                         
   2   9   6        391.92        377.89        14.64 o                         
   3   9   6         17.14         19.02        11.49 o                         
   4   9   6          2.06         13.18        11.37 o                         
   5   9   6          0.04         15.37        11.35 o                         
  -6  10   6         76.82         88.22        23.15 o                         
  -5  10   6        205.62        202.80        21.86 o                         
  -4  10   6        542.62        519.43        29.96 o                         
  -3  10   6          7.38         14.95        15.24 o                         
  -2  10   6        256.32        252.97        11.70 o                         
  -1  10   6          1.85         -1.34        10.52 o                         
   0  10   6         45.05         35.73        10.80 o                         
   1  10   6          9.29         22.44         9.95 o                         
   2  10   6         81.33         77.99        13.35 o                         
   3  10   6        232.47        235.91        12.13 o                         
   4  10   6          7.75         -1.45        10.91 o                         
   5  10   6          2.17         -6.46        16.86 o                         
  -6  11   6          3.00         -3.01        18.98 o                         
  -5  11   6         18.12         27.15        15.22 o                         
  -4  11   6         56.67         43.81        20.18 o                         
  -3  11   6         33.60         43.98        19.27 o                         
  -2  11   6         23.33         28.17        10.82 o                         
  -1  11   6         48.08         36.08        11.71 o                         
   0  11   6          1.98         -1.69        11.74 o                         
   1  11   6         20.38         20.83        10.68 o                         
   2  11   6         12.35         12.55         9.63 o                         
   3  11   6        227.53        223.04        13.95 o                         
   4  11   6         38.64         26.79        11.89 o                         
  -6  12   6         23.54         40.78        19.40 o                         
  -5  12   6          1.24          1.49        21.65 o                         
  -4  12   6         24.15         20.57        16.47 o                         
  -3  12   6         13.27          9.86        13.48 o                         
  -2  12   6         35.34         31.56        11.01 o                         
  -1  12   6          0.14         -3.50         9.99 o                         
   0  12   6        191.77        208.27        11.57 o                         
   1  12   6        218.83        205.36        16.07 o                         
   2  12   6        385.24        402.15        11.98 o                         
   3  12   6          2.14          2.61        11.04 o                         
   4  12   6         44.33         35.99        16.11 o                         
  -6  13   6         34.99         25.67        23.82 o                         
  -5  13   6         17.19         21.50        15.61 o                         
  -4  13   6         29.04         37.83        24.31 o                         
  -3  13   6         98.98        100.94        16.19 o                         
  -2  13   6          0.52         -1.22        13.16 o                         
  -1  13   6        177.51        163.51         9.93 o                         
   0  13   6          9.80         19.71         9.41 o                         
   1  13   6          1.31         11.34        10.10 o                         
   2  13   6        188.48        188.88        12.79 o                         
   3  13   6         67.65         65.76        12.27 o                         
   4  13   6         33.92         40.03        10.72 o                         
  -6  14   6          0.57         21.14        19.48 o                         
  -5  14   6         15.42         18.01        16.01 o                         
  -4  14   6         60.44         55.06        17.05 o                         
  -3  14   6         99.72         90.22        16.64 o                         
  -2  14   6         55.11         47.97        13.49 o                         
  -1  14   6         39.45         37.57        10.96 o                         
   0  14   6          6.57          8.43        11.12 o                         
   1  14   6         35.91         54.66         9.60 o                         
   2  14   6         61.37         63.64        10.05 o                         
   3  14   6        122.07        116.73        10.93 o                         
   4  14   6        217.60        259.09        14.10 o                         
  -6  15   6          0.33         11.68        24.44 o                         
  -5  15   6         58.57         63.29        22.64 o                         
  -4  15   6         69.54         78.57        17.84 o                         
  -3  15   6         83.52         76.07        16.01 o                         
  -2  15   6          1.83          2.44        12.10 o                         
  -1  15   6        300.48        278.12        21.79 o                         
   0  15   6        324.81        324.93        19.00 o                         
   1  15   6        142.03        145.49        10.44 o                         
   2  15   6        130.56        132.43        10.34 o                         
   3  15   6          1.92          4.26        10.65 o                         
   4  15   6          0.96         -8.32        12.55 o                         
  -5  16   6          0.92         -5.32        22.96 o                         
  -4  16   6         13.39          9.69        14.71 o                         
  -3  16   6         12.99         20.95        14.59 o                         
  -2  16   6          2.15          6.65        12.41 o                         
  -1  16   6         62.94         59.53        10.71 o                         
   0  16   6         78.08         79.63        10.63 o                         
   1  16   6         32.25         29.11        12.64 o                         
   2  16   6          3.67         19.61        10.96 o                         
   3  16   6         44.75         43.49        10.35 o                         
   4  16   6         13.82         11.31        23.72 o                         
  -5  17   6         39.30         23.58        23.83 o                         
  -4  17   6         79.63         70.30        23.68 o                         
  -3  17   6         28.45         29.86        16.62 o                         
  -2  17   6         37.69         26.36        11.43 o                         
  -1  17   6         92.12         88.58        10.14 o                         
   0  17   6        137.46        137.99        11.30 o                         
   1  17   6         34.15         37.61        10.71 o                         
   2  17   6          2.14         -2.99        12.31 o                         
   3  17   6         24.80         33.14        12.12 o                         
   4  17   6          2.06        -22.08        23.87 o                         
  -5  18   6          0.61         -2.00        19.68 o                         
  -4  18   6         45.00         48.09        18.40 o                         
  -3  18   6         75.01         72.39        13.14 o                         
  -2  18   6          6.03          7.57        14.32 o                         
  -1  18   6        261.95        242.38        11.62 o                         
   0  18   6        104.35        107.10        10.36 o                         
   1  18   6        113.21        100.87        11.22 o                         
   2  18   6         67.20         68.42        12.31 o                         
   3  18   6          0.41          6.80        15.83 o                         
  -5  19   6         26.19         24.95        20.26 o                         
  -4  19   6         42.74         23.25        22.58 o                         
  -3  19   6         69.40         70.07        14.78 o                         
  -2  19   6          0.08          9.17        14.64 o                         
  -1  19   6        372.82        340.29        13.87 o                         
   0  19   6        115.14        116.28        11.33 o                         
   1  19   6        138.48        121.84        11.56 o                         
   2  19   6          0.06         -5.61        11.53 o                         
   3  19   6         57.51         61.02        15.01 o                         
  -5  20   6          1.11         -3.59        24.30 o                         
  -4  20   6         62.67         66.76        19.01 o                         
  -3  20   6          1.93          8.88        13.41 o                         
  -2  20   6         10.88          8.16        12.12 o                         
  -1  20   6         58.22         52.35        12.18 o                         
   0  20   6         75.56         76.00        11.32 o                         
   1  20   6         90.08        108.64        11.52 o                         
   2  20   6         21.69         14.00        13.98 o                         
   3  20   6         45.58         37.92        11.94 o                         
  -4  21   6         11.10         12.22        19.01 o                         
  -3  21   6         54.78         42.25        14.72 o                         
  -2  21   6         25.10         27.69        12.73 o                         
  -1  21   6          3.46         15.45        14.94 o                         
   0  21   6         24.77         25.20        10.79 o                         
   1  21   6          7.07          8.18        12.48 o                         
   2  21   6         27.78         23.61        13.20 o                         
   3  21   6         11.14         16.26        19.44 o                         
  -4  22   6        234.08        221.96        24.46 o                         
  -3  22   6          2.17         -3.48        15.81 o                         
  -2  22   6          2.34          0.42        12.99 o                         
  -1  22   6          4.52          4.79        15.46 o                         
   0  22   6         22.57         20.93        14.07 o                         
   1  22   6          0.40         14.53        12.95 o                         
   2  22   6        157.03        135.49        19.09 o                         
  -3  23   6         45.52         59.40        16.82 o                         
  -2  23   6          0.08         -6.26        14.16 o                         
  -1  23   6          9.00          9.03        14.17 o                         
   0  23   6          5.43          5.55        11.35 o                         
   1  23   6         20.89         16.33        13.06 o                         
   2  23   6        199.44        182.21        14.22 o                         
  -3  24   6        200.78        187.81        16.23 o                         
  -2  24   6         23.71         42.15        15.03 o                         
  -1  24   6          1.26         -0.61        12.39 o                         
   0  24   6         54.52         49.05        12.60 o                         
   1  24   6          0.44         -5.16        13.18 o                         
  -2  25   6         41.27         36.94        15.36 o                         
  -1  25   6          4.12         16.71        12.61 o                         
   0  25   6         21.02         20.75        13.82 o                         
   1  25   6          6.16         23.60        15.29 o                         
  -2  26   6          8.83         14.54        17.35 o                         
  -1  26   6          1.40         21.50        14.01 o                         
   0  26   6         22.33         31.65        14.14 o                         
  -6   1   7         13.71         19.56        23.34 o                         
  -5   1   7        255.47        211.17        35.33 o                         
  -4   1   7         11.93          9.81        16.78 o                         
  -3   1   7         22.39         28.94        13.71 o                         
  -2   1   7          0.35          8.45        13.38 o                         
  -1   1   7         37.49         48.27        11.12 o                         
   0   1   7         86.96         91.24         9.63 o                         
   1   1   7          2.59          5.45        12.00 o                         
   2   1   7         60.70         55.96        10.06 o                         
   3   1   7         32.45         32.93        15.15 o                         
   4   1   7          2.54          6.92        14.57 o                         
  -6   2   7        685.53        606.90        29.66 o                         
  -5   2   7        164.24        138.90        39.24 o                         
  -4   2   7         24.56         27.67        18.94 o                         
  -3   2   7         26.06         20.53        14.49 o                         
  -2   2   7          0.45         -3.86        10.95 o                         
  -1   2   7        181.43        182.08        16.86 o                         
   0   2   7        804.93        780.05        39.03 o                         
   1   2   7       1086.23       1052.60        45.94 o                         
   2   2   7         22.98         35.02        11.44 o                         
   3   2   7         40.53         57.69        13.41 o                         
   4   2   7          2.15         -0.89        14.44 o                         
  -6   3   7          0.08          7.26        19.11 o                         
  -5   3   7         64.68         57.16        24.05 o                         
  -4   3   7        148.28        144.95        21.17 o                         
  -3   3   7         16.26         16.90        13.84 o                         
  -2   3   7         11.99         17.64        13.25 o                         
  -1   3   7         71.32         83.09        12.06 o                         
   0   3   7          2.02         -3.13        10.13 o                         
   1   3   7        688.98        651.38        23.70 o                         
   2   3   7         64.05         69.54        12.71 o                         
   3   3   7         46.79         47.24        11.40 o                         
   4   3   7          0.12         -0.73        12.41 o                         
  -6   4   7          0.62          2.63        25.50 o                         
  -5   4   7          4.36          0.26        18.84 o                         
  -4   4   7         18.64         21.74        20.09 o                         
  -3   4   7        121.58        119.47        15.76 o                         
  -2   4   7         17.76         20.80        13.51 o                         
  -1   4   7        331.35        344.19        12.49 o                         
   0   4   7        294.74        290.55        14.96 o                         
   1   4   7         18.78         21.92        11.05 o                         
   2   4   7        274.66        243.65        13.43 o                         
   3   4   7         74.25         88.67        11.65 o                         
   4   4   7         13.86         20.55        12.34 o                         
  -6   5   7         36.99         27.86        26.30 o                         
  -5   5   7         40.82         51.86        18.33 o                         
  -4   5   7        144.56        135.35        20.79 o                         
  -3   5   7        107.97        113.63        13.98 o                         
  -2   5   7        138.96        134.26        12.54 o                         
  -1   5   7        148.96        142.23        12.41 o                         
   0   5   7         10.01          4.57        10.85 o                         
   1   5   7        142.39        143.00        10.63 o                         
   2   5   7         33.18         36.28        10.82 o                         
   3   5   7          8.12         16.76        15.33 o                         
   4   5   7         62.66         80.63        14.99 o                         
  -6   6   7          1.42         -0.85        23.60 o                         
  -5   6   7        816.52        804.97        21.98 o                         
  -4   6   7         61.56         62.06        21.36 o                         
  -3   6   7        226.53        225.24        13.32 o                         
  -2   6   7        310.08        302.58        13.11 o                         
  -1   6   7         11.24         18.12        11.09 o                         
   0   6   7        193.84        182.59        12.66 o                         
   1   6   7        914.85        916.16        39.64 o                         
   2   6   7          4.72          9.71        12.97 o                         
   3   6   7         38.26         24.57        13.90 o                         
   4   6   7          7.53         -0.62        16.03 o                         
  -6   7   7          6.09          7.60        24.27 o                         
  -5   7   7         29.41         27.61        18.76 o                         
  -4   7   7        127.30        125.89        18.07 o                         
  -3   7   7          2.37          3.49        16.02 o                         
  -2   7   7         17.33         26.82        11.24 o                         
  -1   7   7          6.85          5.94        13.55 o                         
   0   7   7         65.63         82.76        11.21 o                         
   1   7   7          1.90         25.26        13.80 o                         
   2   7   7        120.52        122.18        13.20 o                         
   3   7   7          2.05          6.09        13.87 o                         
   4   7   7          1.70         -3.61        14.62 o                         
  -6   8   7          3.82         -1.46        33.48 o                         
  -5   8   7        117.44        122.54        22.83 o                         
  -4   8   7          0.81          2.67        16.94 o                         
  -3   8   7        237.91        240.29        15.97 o                         
  -2   8   7        577.70        604.03        16.33 o                         
  -1   8   7         67.50         85.40        11.36 o                         
   0   8   7         77.07         71.25        10.41 o                         
   1   8   7         92.27        100.72        14.24 o                         
   2   8   7          3.81          6.80        11.20 o                         
   3   8   7         20.45         23.50        11.80 o                         
   4   8   7         15.17         18.38        12.50 o                         
  -6   9   7          7.19         10.65        34.37 o                         
  -5   9   7         96.77        111.45        22.86 o                         
  -4   9   7          6.53         10.37        14.01 o                         
  -3   9   7         11.47         15.33        20.20 o                         
  -2   9   7        300.05        292.11        12.59 o                         
  -1   9   7         20.18         14.03        10.33 o                         
   0   9   7        102.05        107.19        12.74 o                         
   1   9   7         42.22         38.34        11.60 o                         
   2   9   7         57.48         61.55        11.10 o                         
   3   9   7         15.45         17.74        11.61 o                         
   4   9   7         50.91         64.54        11.45 o                         
  -6  10   7         43.11         40.15        20.38 o                         
  -5  10   7         11.37         14.97        18.29 o                         
  -4  10   7          0.29          4.50        17.36 o                         
  -3  10   7         28.98         23.82        14.58 o                         
  -2  10   7         19.18         18.24        12.62 o                         
  -1  10   7         45.20         29.65        13.71 o                         
   0  10   7         41.21         51.55        12.55 o                         
   1  10   7         15.91         30.42        11.51 o                         
   2  10   7          2.02          6.41        12.01 o                         
   3  10   7         83.03         56.91        15.92 o                         
   4  10   7        211.60        217.21        12.93 o                         
  -5  11   7          1.56         26.28        23.14 o                         
  -4  11   7          0.13         14.18        21.35 o                         
  -3  11   7        107.38        126.61        16.99 o                         
  -2  11   7        100.27        119.24        14.57 o                         
  -1  11   7        140.54        147.09        11.72 o                         
   0  11   7         60.56         60.95        12.71 o                         
   1  11   7         35.49         34.00        10.92 o                         
   2  11   7         23.36         20.28        12.07 o                         
   3  11   7          0.62          9.69        12.88 o                         
  -5  12   7          0.43          3.83        18.56 o                         
  -4  12   7         94.68         92.49        22.06 o                         
  -3  12   7         21.01         34.01        14.97 o                         
  -2  12   7        274.27        260.88        14.02 o                         
  -1  12   7         16.68         20.43        12.75 o                         
   0  12   7         31.99         44.91        10.69 o                         
   1  12   7         16.23         22.45        12.88 o                         
   2  12   7         18.97         17.51        11.51 o                         
   3  12   7         22.01          9.07        11.56 o                         
  -5  13   7          3.08         16.63        16.35 o                         
  -4  13   7         86.45         79.00        18.62 o                         
  -3  13   7          0.08         -0.80        21.30 o                         
  -2  13   7         28.29         39.98        12.87 o                         
  -1  13   7          8.50          9.87        10.78 o                         
   0  13   7        469.68        502.22        17.65 o                         
   1  13   7          0.03          6.08         9.74 o                         
   2  13   7          6.86          9.41         9.77 o                         
   3  13   7         59.29         73.29        11.71 o                         
  -5  14   7          0.06          3.56        19.38 o                         
  -4  14   7         94.11         86.94        23.03 o                         
  -3  14   7         10.39         12.72        17.24 o                         
  -2  14   7         29.92         33.40        12.00 o                         
  -1  14   7          0.10          0.64        11.63 o                         
   0  14   7         38.79         56.67        11.01 o                         
   1  14   7          7.45         17.39        12.38 o                         
   2  14   7        105.17        107.64        12.02 o                         
   3  14   7        119.08        130.33        11.84 o                         
  -5  15   7        112.57        102.08        19.72 o                         
  -4  15   7          0.30          2.07        18.87 o                         
  -3  15   7          0.86          3.31        17.51 o                         
  -2  15   7         43.57         46.74        13.50 o                         
  -1  15   7         68.07         73.56        11.27 o                         
   0  15   7        120.15        112.20        11.49 o                         
   1  15   7         60.27         60.35        13.72 o                         
   2  15   7         51.57         58.48        12.10 o                         
   3  15   7         35.58         30.27        13.83 o                         
  -5  16   7          2.44         15.09        24.44 o                         
  -4  16   7         19.90         33.62        16.49 o                         
  -3  16   7         11.43         26.62        18.25 o                         
  -2  16   7         24.07         25.50        13.65 o                         
  -1  16   7        136.60        151.69        12.46 o                         
   0  16   7          0.04         -4.95        13.18 o                         
   1  16   7         20.92         18.20        11.81 o                         
   2  16   7         21.44         16.89        14.73 o                         
   3  16   7         16.00          7.15        13.14 o                         
  -4  17   7          3.27          2.88        23.28 o                         
  -3  17   7          0.91          2.15        19.25 o                         
  -2  17   7          0.76        -10.39        13.76 o                         
  -1  17   7        123.33        129.08        13.89 o                         
   0  17   7          0.64          8.70        13.60 o                         
   1  17   7         68.22         61.72        13.02 o                         
   2  17   7          1.02         11.88        12.19 o                         
  -4  18   7          0.04         17.46        23.64 o                         
  -3  18   7        119.64        116.77        16.73 o                         
  -2  18   7          8.62         13.02        15.65 o                         
  -1  18   7         44.01         49.15        11.82 o                         
   0  18   7          8.34          3.78        12.82 o                         
   1  18   7         77.40         73.39        14.37 o                         
   2  18   7         15.39         12.61        13.41 o                         
  -4  19   7         82.19         59.49        17.57 o                         
  -3  19   7         12.88         14.19        14.75 o                         
  -2  19   7          0.46         -3.38        12.00 o                         
  -1  19   7         51.17         54.51        13.12 o                         
   0  19   7         12.85         29.96        14.13 o                         
   1  19   7         11.17         14.57        11.53 o                         
   2  19   7          7.12          8.78        11.83 o                         
  -3  20   7         10.95         16.93        19.54 o                         
  -2  20   7         14.26         24.77        13.25 o                         
  -1  20   7          9.05         12.90        12.93 o                         
   0  20   7         34.97         26.85        13.24 o                         
   1  20   7         11.35         19.42        13.37 o                         
  -3  21   7         58.21         48.62        16.65 o                         
  -2  21   7          4.12         12.57        14.77 o                         
  -1  21   7          3.95         14.88        13.42 o                         
   0  21   7         56.96         44.82        16.68 o                         
   1  21   7          6.21         11.38        12.72 o                         
  -2  22   7         19.15         24.82        14.07 o                         
  -1  22   7          0.05         13.36        20.95 o                         
   0  22   7          4.48         -1.87        13.67 o                         
  -2  23   7          6.07          4.13        35.38 o                         
  -1  23   7         32.97         45.42        14.12 o                         
  -4   0   8          1.75          9.04        26.86 o                         
  -3   0   8          6.88         13.29        21.24 o                         
  -2   0   8         15.03         16.83        17.06 o                         
  -1   0   8         68.69         69.02        16.69 o                         
   0   0   8        371.44        356.57        16.48 o                         
   1   0   8        790.82        782.90        57.86 o                         
   2   0   8          7.45        -12.25        20.05 o                         
   3   0   8         26.98         35.35        29.04 o                         
  -4   1   8          0.45          1.93        17.81 o                         
  -3   1   8         87.99         93.08        15.42 o                         
  -2   1   8          4.93          4.96        14.46 o                         
  -1   1   8         54.18         46.61        11.99 o                         
   0   1   8        977.55       1021.19        55.51 o                         
   1   1   8          0.00          7.19        13.59 o                         
   2   1   8         15.12         18.07        11.86 o                         
   3   1   8         48.05         55.08        12.72 o                         
  -5   2   8        100.72         82.77        30.25 o                         
  -4   2   8          5.72          7.53        19.57 o                         
  -3   2   8         50.67         54.72        13.44 o                         
  -2   2   8         12.71         15.83        12.12 o                         
  -1   2   8          5.52          7.17        10.85 o                         
   0   2   8         58.93         58.61        12.25 o                         
   1   2   8        204.12        204.91        11.26 o                         
   2   2   8          5.60          8.36        12.73 o                         
   3   2   8         30.63         56.35        16.68 o                         
  -5   3   8          5.43          7.32        23.57 o                         
  -4   3   8          1.07         -1.48        22.37 o                         
  -3   3   8          2.71          1.94        14.88 o                         
  -2   3   8         11.91         14.62        11.97 o                         
  -1   3   8         19.27         15.41        11.76 o                         
   0   3   8         24.01         30.87        11.13 o                         
   1   3   8          2.36          6.92        13.21 o                         
   2   3   8         52.58         47.69        12.88 o                         
   3   3   8         10.53         -5.55        14.98 o                         
  -5   4   8         14.43         12.24        26.12 o                         
  -4   4   8          0.19         -2.32        22.16 o                         
  -3   4   8          4.52          2.11        13.98 o                         
  -2   4   8         19.59         27.56        11.91 o                         
  -1   4   8          8.31          6.23        12.97 o                         
   0   4   8        677.84        698.19        37.92 o                         
   1   4   8         13.49         28.49        13.59 o                         
   2   4   8          0.19          6.84        12.81 o                         
   3   4   8          6.92         30.23        15.01 o                         
  -5   5   8         58.10         61.43        23.79 o                         
  -4   5   8          0.11         -5.67        22.21 o                         
  -3   5   8         31.47         41.66        12.57 o                         
  -2   5   8         27.53         32.58        12.14 o                         
  -1   5   8         68.13         58.24        13.24 o                         
   0   5   8         94.24        103.38        11.61 o                         
   1   5   8         50.78         47.38        11.50 o                         
   2   5   8         15.46         23.58        14.23 o                         
   3   5   8         63.30         62.70        19.62 o                         
  -5   6   8        162.70        145.06        20.47 o                         
  -4   6   8          5.49         16.94        18.39 o                         
  -3   6   8        181.33        168.62        16.72 o                         
  -2   6   8        161.06        172.71        15.21 o                         
  -1   6   8         72.12         67.94        12.15 o                         
   0   6   8         10.00         10.72        12.07 o                         
   1   6   8         26.74         43.81        15.57 o                         
   2   6   8          0.09         -3.80        14.23 o                         
   3   6   8         95.65         98.25        19.58 o                         
  -5   7   8          1.81          5.97        20.67 o                         
  -4   7   8          1.65          8.11        18.28 o                         
  -3   7   8         63.77         52.94        16.74 o                         
  -2   7   8         22.31         26.53        12.31 o                         
  -1   7   8          0.06          5.42        13.20 o                         
   0   7   8          0.68          7.42        14.81 o                         
   1   7   8         14.33         16.63        15.35 o                         
   2   7   8         22.00         22.13        12.14 o                         
   3   7   8        104.02        101.82        17.20 o                         
  -5   8   8         44.29         51.03        24.65 o                         
  -4   8   8          4.37         25.43        23.05 o                         
  -3   8   8          1.63         -0.73        17.41 o                         
  -2   8   8        192.81        183.81        18.09 o                         
  -1   8   8        218.58        231.46        12.07 o                         
   0   8   8          0.00         20.62        12.15 o                         
   1   8   8         14.78         18.55        12.36 o                         
   2   8   8         26.79         31.94        14.70 o                         
   3   8   8          0.16         18.08        24.48 o                         
  -5   9   8          0.14         11.17        24.13 o                         
  -4   9   8         12.95         13.47        20.08 o                         
  -3   9   8          7.17          7.35        17.42 o                         
  -2   9   8         13.85         11.93        12.29 o                         
  -1   9   8         10.21         12.20        12.24 o                         
   0   9   8          9.36         17.51        11.22 o                         
   1   9   8         24.51         32.49        11.71 o                         
   2   9   8         98.90        104.46        13.52 o                         
  -5  10   8          9.61         12.52        24.85 o                         
  -4  10   8         17.90         17.22        23.09 o                         
  -3  10   8         42.50         36.91        14.37 o                         
  -2  10   8         30.49         30.73        12.42 o                         
  -1  10   8          9.77         13.93        12.47 o                         
   0  10   8          2.41         11.27        12.27 o                         
   1  10   8          0.20         -0.94        14.01 o                         
   2  10   8          2.66         15.68        14.59 o                         
  -4  11   8         46.82         41.97        19.44 o                         
  -3  11   8         59.13         52.57        19.99 o                         
  -2  11   8         79.72         82.93        14.00 o                         
  -1  11   8          2.71          2.75        12.41 o                         
   0  11   8          0.65          5.23        13.48 o                         
   1  11   8         27.68         48.16        14.46 o                         
   2  11   8         45.29         35.49        12.57 o                         
  -4  12   8          3.85         -5.41        16.87 o                         
  -3  12   8         95.23         91.10        19.15 o                         
  -2  12   8        120.28        119.01        14.34 o                         
  -1  12   8          0.85         -0.18        12.55 o                         
   0  12   8          9.59         23.02        13.95 o                         
   1  12   8         33.29         35.03        14.52 o                         
   2  12   8         40.07         46.75        12.81 o                         
  -4  13   8         21.08         18.11        17.09 o                         
  -3  13   8          7.15         20.13        23.18 o                         
  -2  13   8          1.27          8.85        14.72 o                         
  -1  13   8          7.71          6.51        11.09 o                         
   0  13   8          0.02          8.69        11.31 o                         
   1  13   8         10.35         12.05        12.39 o                         
   2  13   8          1.47          2.73        11.16 o                         
  -4  14   8         10.14         22.22        24.42 o                         
  -3  14   8         10.74         21.18        16.54 o                         
  -2  14   8         19.13         19.91        14.47 o                         
  -1  14   8        162.11        161.38        12.04 o                         
   0  14   8          1.38          8.60        12.23 o                         
   1  14   8         20.96         31.39        12.63 o                         
  -3  15   8          1.48        -18.92        19.66 o                         
  -2  15   8          5.19          9.62        15.09 o                         
  -1  15   8         28.81         17.68        12.21 o                         
   0  15   8         15.17         22.40        12.45 o                         
   1  15   8          0.83          1.09        11.19 o                         
  -3  16   8         83.26         61.62        19.84 o                         
  -2  16   8         42.81         38.29        14.83 o                         
  -1  16   8          8.26         14.56        13.49 o                         
   0  16   8          4.09         19.07        11.34 o                         
   1  16   8         69.52         68.54        12.42 o                         
  -3  17   8         62.36         48.25        20.09 o                         
  -2  17   8         18.23         18.68        13.78 o                         
  -1  17   8          5.93         -0.98        13.64 o                         
   0  17   8          3.54         13.05        14.90 o                         
  -2  18   8          2.33          0.85        15.44 o                         
  -1  18   8         53.51         46.27        15.45 o                         
   0  18   8          0.12         -3.30        15.52 o                         
  -1  19   8        165.23        164.03        16.02 o                         
  -4   1   9          0.27          1.26        19.09 o                         
  -3   1   9         34.24         37.49        16.73 o                         
  -2   1   9          6.48         11.08        14.56 o                         
  -1   1   9          5.16         15.48        13.02 o                         
   0   1   9          1.98          2.21        12.27 o                         
   1   1   9          0.04         -7.31        13.71 o                         
  -4   2   9          6.19         10.24        19.28 o                         
  -3   2   9          0.97          6.47        14.84 o                         
  -2   2   9         66.37         62.51        13.30 o                         
  -1   2   9         18.37         22.91        13.04 o                         
   0   2   9        191.43        190.09        14.08 o                         
   1   2   9         58.81         56.12        12.93 o                         
  -4   3   9          4.61          4.65        24.35 o                         
  -3   3   9         42.48         42.92        16.65 o                         
  -2   3   9         31.17         29.23        14.43 o                         
  -1   3   9          7.39         17.80        14.53 o                         
   0   3   9         44.22         42.07        13.36 o                         
   1   3   9         23.81         25.88        13.74 o                         
  -4   4   9          6.43         -3.20        19.77 o                         
  -3   4   9         22.96         18.04        15.00 o                         
  -2   4   9         32.75         27.88        15.02 o                         
  -1   4   9          1.70         -8.10        18.59 o                         
   0   4   9        137.19        141.02        19.11 o                         
   1   4   9         14.64          5.55        12.92 o                         
  -4   5   9         18.62         26.79        24.69 o                         
  -3   5   9         45.87         42.79        17.97 o                         
  -2   5   9          0.01          0.72        14.58 o                         
  -1   5   9         87.54         95.31        19.06 o                         
   0   5   9         66.20         74.48        14.92 o                         
   1   5   9         31.60         30.56        19.75 o                         
  -3   6   9         99.75         93.55        17.41 o                         
  -2   6   9         17.49         20.64        13.38 o                         
  -1   6   9         32.64         38.75        14.80 o                         
   0   6   9          0.18         13.40        12.46 o                         
   1   6   9          0.37          4.50        17.00 o                         
  -3   7   9         72.81         70.18        19.07 o                         
  -2   7   9         11.91          9.29        13.49 o                         
  -1   7   9         22.15         20.41        13.45 o                         
   0   7   9         25.86         24.51        13.64 o                         
   1   7   9          1.64          2.65        15.15 o                         
  -3   8   9         13.73         23.55        16.57 o                         
  -2   8   9        133.73        139.53        18.49 o                         
  -1   8   9         18.23         17.55        12.61 o                         
   0   8   9          8.28          7.68        13.52 o                         
   1   8   9          1.13         -0.60        15.38 o                         
  -3   9   9          0.20          1.49        16.73 o                         
  -2   9   9         22.80         22.79        17.04 o                         
  -1   9   9        168.82        178.75        17.81 o                         
   0   9   9          1.28          6.75        13.81 o                         
  -3  10   9         43.92         42.20        17.25 o                         
  -2  10   9          0.05          9.96        16.98 o                         
  -1  10   9          2.86          7.09        16.71 o                         
   0  10   9         22.28         19.69        13.12 o                         
  -2  11   9         16.36         13.32        15.46 o                         
  -1  11   9         77.66         97.46        15.53 o                         
   0  11   9          9.35         21.63        15.66 o                         
  -2  12   9          0.42          1.55        14.31 o                         
  -1  12   9          2.68          0.18        15.58 o                         
                                                                                
